# Supplementary material for: Transcriptomic profiles of tissues from rats treated with anticancer drug combinations
Source: Sci Data. 2019 Jan 8;6:180306. doi: 10.1038/sdata.2018.306 (PMC6326153; doi:10.1038/sdata.2018.306)
Supplement: Supplementary file 1 [file sdata2018306-isa1.zip]

Archive with 3 entries (3 files):
- i_Investigation.txt
- s_Bushel515a_study.txt
- a_Bushel515a_assay.txt
