# Supplementary material for: Transcriptomic profiles of tissues from rats treated with anticancer drug combinations
Source: Sci Data. 2019 Jan 8;6:180306. doi: 10.1038/sdata.2018.306 (PMC6326153; doi:10.1038/sdata.2018.306)
Supplement: Supplementary file 1 [file sdata2018306-isa1.zip › i_Investigation.txt]

# Investigation File generated for Scientific Data with Investigation File Authoring Tool version 0.1.0 on 10/12/2018 - This metadata file is CC0
ONTOLOGY SOURCE REFERENCE
Term Source Name	NCBITaxon	UBERON	ERO	EFO	XCO	NBO	OBI	NCIT
Term Source File	http://data.bioontology.org/ontologies/NCBITAXON	http://data.bioontology.org/ontologies/UBERON	http://data.bioontology.org/ontologies/ERO	http://data.bioontology.org/ontologies/EFO	http://data.bioontology.org/ontologies/XCO	http://data.bioontology.org/ontologies/NBO	http://data.bioontology.org/ontologies/OBI	http://data.bioontology.org/ontologies/NCIT
Term Source Version	2016AB	releases/2014-06-15	2013-08-02	2.102	4.18	2012-07-09	2014-08-18	17.06d
Term Source Description	National Center for Biotechnology Information (NCBI) Organismal Classification	Uber Anatomy Ontology	Eagle-I Research Resource Ontology	Experimental Factor Ontology	Experimental Conditions Ontology	Neuro Behavior Ontology	Ontology for Biomedical Investigations	National Cancer Institute Thesaurus
INVESTIGATION
Investigation Identifier
Investigation Title
Investigation Description
Investigation Submission Date
Investigation Public Release Date
INVESTIGATION PUBLICATIONS
Investigation PubMed ID
Investigation Publication DOI
Investigation Publication Author List
Investigation Publication Title
Investigation Publication Status
Investigation Publication Status Term Accession Number
Investigation Publication Status Term Source REF
INVESTIGATION CONTACTS
Investigation Person Last Name
Investigation Person Mid Initials
Investigation Person First Name
Investigation Person Address
Investigation Person Phone
Investigation Person Fax
Investigation Person Email
Investigation Person Affiliation
Investigation Person Roles
Investigation Person Roles Term Accession Number
Investigation Person Roles Term Source REF
STUDY
Study Identifier	10.1038/sdata.2018.306
Study Title	Transcriptomic profiles of tissues from rats treated with anticancer drug combinations
Study Submission Date	12/09/2018
Study Public Release Date	08/01/2019
Study Description	http://www.nature.com/articles/sdata2018306#abstract
Study File Name	s_Bushel515a_study.txt
Comment[Subject Keywords]	//;///
Comment[Manuscript Licence]	CC BY-4.0
Comment[Experimental Metadata Licence]	CC0
Comment[Supplementary Information File Name]	
Comment[Supplementary Information File Type]	x-zip-compressed
Comment[Supplementary Information File URL]	http://www.nature.com/articles/sdata2018306#supplementary-information
Comment[Data Repository]	Gene Expression Omnibus
Comment[Data Record Accession]	GSE119135
Comment[Data Record URI]	http://identifiers.org/geo:GSE119135
STUDY DESIGN DESCRIPTORS
Study Design Type	drug design objective	stimulus or stress design	microarray data analysis objective
Study Design Type Term Accession Number	ERO:0100328	http://www.ebi.ac.uk/efo/EFO_0001762	ERO:0100034
Study Design Type Term Source REF	ERO	EFO	ERO
STUDY PUBLICATIONS
Study PubMed ID
Study Publication DOI
Study Publication Author List
Study Publication Title
Study Publication Status
Study Publication Status Term Accession Number
Study Publication Status Term Source REF
STUDY FACTORS
Study Factor Name	animal body part	study number
Study Factor Type	animal body part	experimental condition
Study Factor Type Term Accession Number	http://www.ebi.ac.uk/efo/EFO_0000808	XCO:0000000
Study Factor Type Term Source REF	EFO	XCO
STUDY ASSAYS
Study Assay Measurement Type	response to drug
Study Assay Measurement Type Term Accession Number	GO:0042493
Study Assay Measurement Type Term Source REF	NBO
Study Assay Technology Type	microarray
Study Assay Technology Type Term Accession Number	OBI:0400147
Study Assay Technology Type Term Source REF	ERO
Study Assay Technology Platform	instrument; manufacturer
Study Assay File Name	a_Bushel515a_assay.txt
STUDY PROTOCOLS
Study Protocol Name	Animals and Treatments	Tissue Collections and RNA Isolation	Microarray Analysis
Study Protocol Type	selection	sample collection protocol	Microarray Analysis
Study Protocol Type Term Accession Number	OBI:0001928	http://www.ebi.ac.uk/efo/EFO_0005518	NCIT:C18477
Study Protocol Type Term Source REF	OBI	EFO	NCIT
Study Protocol Description			
Study Protocol URI	""	""	""
Study Protocol Version			
Study Protocol Parameters Name	""	""	""
Study Protocol Parameters Name Term Accession Number	""	""	""
Study Protocol Parameters Name Term Source REF	""	""	""
Study Protocol Components Name	""	""	""
Study Protocol Components Type	""	""	""
Study Protocol Components Type Term Accession Number	""	""	""
Study Protocol Components Type Term Source REF	""	""	""
STUDY CONTACTS
Study Person Last Name	Davis	Knight	Eldridge	Li	Bushel
Study Person First Name	Myrtle	Elaine	Sandy R.	Jianying	Pierre R.
Study Person Mid Initials					
Study Person Email	""	""	""	""	bushel@niehs.nih.gov
Study Person Phone					
Study Person Fax					
Study Person Address					
Study Person Affiliation	Toxicology and Pharmacology Branch, Division of Cancer Treatment and Diagnosis, National Cancer Institute, Bethesda, MD, USA	Toxicology and Pharmacology Branch, Division of Cancer Treatment and Diagnosis, National Cancer Institute, Bethesda, MD, USA	Toxicology and Pharmacology Branch, Division of Cancer Treatment and Diagnosis, National Cancer Institute, Bethesda, MD, USA	Kelly Government Solutions, Research Triangle Park, NC, USA	Microarray and Genome Informatics Group, National Institute of Environmental Health Sciences, Research Triangle Park, NC, USA
Study Person Roles					
Study Person Roles Term Accession Number					
Study Person Roles Term Source REF					
Comment[Study Person ORCID]					
Comment[Funder]					
Comment[FundRef ID]					
Comment[Funder Term Source REF]					
Comment[Grant Identifier]					
