# Supplementary material for: Transcriptomic profiles of tissues from rats treated with anticancer drug combinations
Source: Sci Data. 2019 Jan 8;6:180306. doi: 10.1038/sdata.2018.306 (PMC6326153; doi:10.1038/sdata.2018.306)
Supplement: Supplementary file 1 [file sdata2018306-isa1.zip › s_Bushel515a_study.txt]

Source Name	Characteristics[organism]	Term Source REF	Term Accession Number	Characteristics[organism part]	Term Source REF	Term Accession Number	Protocol REF	Protocol REF	Sample Name	Factor Value[animal body part]	Factor Value[study number]
Charles River Laboratories Inc Rayleigh NC	Rattus norvegicus	NCBITaxon	NCBITaxon:10116	bone marrow	UBERON	UBERON:0002371	Animals and Treatments	Tissue Collections and RNA Isolation	EA10065_1274-01B_RAT230_2_1M1	bone marrow	1
Charles River Laboratories Inc Rayleigh NC	Rattus norvegicus	NCBITaxon	NCBITaxon:10116	bone marrow	UBERON	UBERON:0002371	Animals and Treatments	Tissue Collections and RNA Isolation	EA10065_1274-01E_RAT230_2_1M2	bone marrow	1
Charles River Laboratories Inc Rayleigh NC	Rattus norvegicus	NCBITaxon	NCBITaxon:10116	bone marrow	UBERON	UBERON:0002371	Animals and Treatments	Tissue Collections and RNA Isolation	EA10065_1276-02A_RAT230_2_1M10	bone marrow	1
Charles River Laboratories Inc Rayleigh NC	Rattus norvegicus	NCBITaxon	NCBITaxon:10116	bone marrow	UBERON	UBERON:0002371	Animals and Treatments	Tissue Collections and RNA Isolation	EA10065_1276-07F_RAT230_2_1M11	bone marrow	1
Charles River Laboratories Inc Rayleigh NC	Rattus norvegicus	NCBITaxon	NCBITaxon:10116	bone marrow	UBERON	UBERON:0002371	Animals and Treatments	Tissue Collections and RNA Isolation	EA10065_1276-08A_RAT230_2_1M12	bone marrow	1
Charles River Laboratories Inc Rayleigh NC	Rattus norvegicus	NCBITaxon	NCBITaxon:10116	bone marrow	UBERON	UBERON:0002371	Animals and Treatments	Tissue Collections and RNA Isolation	EA10065_1274-07B_RAT230_2_1M3	bone marrow	1
Charles River Laboratories Inc Rayleigh NC	Rattus norvegicus	NCBITaxon	NCBITaxon:10116	bone marrow	UBERON	UBERON:0002371	Animals and Treatments	Tissue Collections and RNA Isolation	EA10065_1274-07E_RAT230_2_1M4	bone marrow	1
Charles River Laboratories Inc Rayleigh NC	Rattus norvegicus	NCBITaxon	NCBITaxon:10116	bone marrow	UBERON	UBERON:0002371	Animals and Treatments	Tissue Collections and RNA Isolation	EA10065_1275-01D_RAT230_2_1M5_at_N2	bone marrow	1
Charles River Laboratories Inc Rayleigh NC	Rattus norvegicus	NCBITaxon	NCBITaxon:10116	bone marrow	UBERON	UBERON:0002371	Animals and Treatments	Tissue Collections and RNA Isolation	EA10065_1275-01G_RAT230_2_1M6_at_N2	bone marrow	1
Charles River Laboratories Inc Rayleigh NC	Rattus norvegicus	NCBITaxon	NCBITaxon:10116	bone marrow	UBERON	UBERON:0002371	Animals and Treatments	Tissue Collections and RNA Isolation	EA10065_1275-07D_RAT230_2_1M7_at_N2	bone marrow	1
Charles River Laboratories Inc Rayleigh NC	Rattus norvegicus	NCBITaxon	NCBITaxon:10116	bone marrow	UBERON	UBERON:0002371	Animals and Treatments	Tissue Collections and RNA Isolation	EA10065_1275-07G_RAT230_2_1M8_at_N2	bone marrow	1
Charles River Laboratories Inc Rayleigh NC	Rattus norvegicus	NCBITaxon	NCBITaxon:10116	bone marrow	UBERON	UBERON:0002371	Animals and Treatments	Tissue Collections and RNA Isolation	EA10065_1276-01F_RAT230_2_1M9	bone marrow	1
Charles River Laboratories Inc Rayleigh NC	Rattus norvegicus	NCBITaxon	NCBITaxon:10116	bone marrow	UBERON	UBERON:0002371	Animals and Treatments	Tissue Collections and RNA Isolation	EA10065_1274-01H_RAT230_2_2M13	bone marrow	1
Charles River Laboratories Inc Rayleigh NC	Rattus norvegicus	NCBITaxon	NCBITaxon:10116	bone marrow	UBERON	UBERON:0002371	Animals and Treatments	Tissue Collections and RNA Isolation	EA10065_1274-02C_RAT230_2_2M14	bone marrow	1
Charles River Laboratories Inc Rayleigh NC	Rattus norvegicus	NCBITaxon	NCBITaxon:10116	bone marrow	UBERON	UBERON:0002371	Animals and Treatments	Tissue Collections and RNA Isolation	EA10065_1274-07H_RAT230_2_2M15	bone marrow	1
Charles River Laboratories Inc Rayleigh NC	Rattus norvegicus	NCBITaxon	NCBITaxon:10116	bone marrow	UBERON	UBERON:0002371	Animals and Treatments	Tissue Collections and RNA Isolation	EA10065_1274-08C_RAT230_2_2M16	bone marrow	1
Charles River Laboratories Inc Rayleigh NC	Rattus norvegicus	NCBITaxon	NCBITaxon:10116	bone marrow	UBERON	UBERON:0002371	Animals and Treatments	Tissue Collections and RNA Isolation	EA10065_1275-02B_RAT230_2_2M17	bone marrow	1
Charles River Laboratories Inc Rayleigh NC	Rattus norvegicus	NCBITaxon	NCBITaxon:10116	bone marrow	UBERON	UBERON:0002371	Animals and Treatments	Tissue Collections and RNA Isolation	EA10065_1275-02E_RAT230_2_2M18	bone marrow	1
Charles River Laboratories Inc Rayleigh NC	Rattus norvegicus	NCBITaxon	NCBITaxon:10116	bone marrow	UBERON	UBERON:0002371	Animals and Treatments	Tissue Collections and RNA Isolation	EA10065_1275-08B_RAT230_2_2M19	bone marrow	1
Charles River Laboratories Inc Rayleigh NC	Rattus norvegicus	NCBITaxon	NCBITaxon:10116	bone marrow	UBERON	UBERON:0002371	Animals and Treatments	Tissue Collections and RNA Isolation	EA10065_1275-08E_RAT230_2_2M20	bone marrow	1
Charles River Laboratories Inc Rayleigh NC	Rattus norvegicus	NCBITaxon	NCBITaxon:10116	bone marrow	UBERON	UBERON:0002371	Animals and Treatments	Tissue Collections and RNA Isolation	EA10065_1276-02D_RAT230_2_2M21	bone marrow	1
Charles River Laboratories Inc Rayleigh NC	Rattus norvegicus	NCBITaxon	NCBITaxon:10116	bone marrow	UBERON	UBERON:0002371	Animals and Treatments	Tissue Collections and RNA Isolation	EA10065_1276-02G_RAT230_2_2M22	bone marrow	1
Charles River Laboratories Inc Rayleigh NC	Rattus norvegicus	NCBITaxon	NCBITaxon:10116	bone marrow	UBERON	UBERON:0002371	Animals and Treatments	Tissue Collections and RNA Isolation	EA10065_1276-08D_RAT230_2_2M23	bone marrow	1
Charles River Laboratories Inc Rayleigh NC	Rattus norvegicus	NCBITaxon	NCBITaxon:10116	bone marrow	UBERON	UBERON:0002371	Animals and Treatments	Tissue Collections and RNA Isolation	EA10065_1276-08G_RAT230_2_2M24	bone marrow	1
Charles River Laboratories Inc Rayleigh NC	Rattus norvegicus	NCBITaxon	NCBITaxon:10116	bone marrow	UBERON	UBERON:0002371	Animals and Treatments	Tissue Collections and RNA Isolation	EA10065_1274-02F_RAT230_2_3M25	bone marrow	1
Charles River Laboratories Inc Rayleigh NC	Rattus norvegicus	NCBITaxon	NCBITaxon:10116	bone marrow	UBERON	UBERON:0002371	Animals and Treatments	Tissue Collections and RNA Isolation	EA10065_1274-03A_RAT230_2_3M26	bone marrow	1
Charles River Laboratories Inc Rayleigh NC	Rattus norvegicus	NCBITaxon	NCBITaxon:10116	bone marrow	UBERON	UBERON:0002371	Animals and Treatments	Tissue Collections and RNA Isolation	EA10065_1274-08F_RAT230_2_3M27	bone marrow	1
Charles River Laboratories Inc Rayleigh NC	Rattus norvegicus	NCBITaxon	NCBITaxon:10116	bone marrow	UBERON	UBERON:0002371	Animals and Treatments	Tissue Collections and RNA Isolation	EA10065_1274-09A_RAT230_2_3M28	bone marrow	1
Charles River Laboratories Inc Rayleigh NC	Rattus norvegicus	NCBITaxon	NCBITaxon:10116	bone marrow	UBERON	UBERON:0002371	Animals and Treatments	Tissue Collections and RNA Isolation	EA10065_1275-02H_RAT230_2_3M29	bone marrow	1
Charles River Laboratories Inc Rayleigh NC	Rattus norvegicus	NCBITaxon	NCBITaxon:10116	bone marrow	UBERON	UBERON:0002371	Animals and Treatments	Tissue Collections and RNA Isolation	EA10065_1275-03C_RAT230_2_3M30	bone marrow	1
Charles River Laboratories Inc Rayleigh NC	Rattus norvegicus	NCBITaxon	NCBITaxon:10116	bone marrow	UBERON	UBERON:0002371	Animals and Treatments	Tissue Collections and RNA Isolation	EA10065_1275-08H_RAT230_2_3M31	bone marrow	1
Charles River Laboratories Inc Rayleigh NC	Rattus norvegicus	NCBITaxon	NCBITaxon:10116	bone marrow	UBERON	UBERON:0002371	Animals and Treatments	Tissue Collections and RNA Isolation	EA10065_1275-09C_RAT230_2_3M32	bone marrow	1
Charles River Laboratories Inc Rayleigh NC	Rattus norvegicus	NCBITaxon	NCBITaxon:10116	bone marrow	UBERON	UBERON:0002371	Animals and Treatments	Tissue Collections and RNA Isolation	EA10065_1276-03B_RAT230_2_3M33	bone marrow	1
Charles River Laboratories Inc Rayleigh NC	Rattus norvegicus	NCBITaxon	NCBITaxon:10116	bone marrow	UBERON	UBERON:0002371	Animals and Treatments	Tissue Collections and RNA Isolation	EA10065_1276-03E_RAT230_2_3M34	bone marrow	1
Charles River Laboratories Inc Rayleigh NC	Rattus norvegicus	NCBITaxon	NCBITaxon:10116	bone marrow	UBERON	UBERON:0002371	Animals and Treatments	Tissue Collections and RNA Isolation	EA10065_1276-09B_RAT230_2_3M35	bone marrow	1
Charles River Laboratories Inc Rayleigh NC	Rattus norvegicus	NCBITaxon	NCBITaxon:10116	bone marrow	UBERON	UBERON:0002371	Animals and Treatments	Tissue Collections and RNA Isolation	EA10065_1276-09E_RAT230_2_3M36	bone marrow	1
Charles River Laboratories Inc Rayleigh NC	Rattus norvegicus	NCBITaxon	NCBITaxon:10116	bone marrow	UBERON	UBERON:0002371	Animals and Treatments	Tissue Collections and RNA Isolation	EA10065_1274-03D_RAT230_2_4M37	bone marrow	1
Charles River Laboratories Inc Rayleigh NC	Rattus norvegicus	NCBITaxon	NCBITaxon:10116	bone marrow	UBERON	UBERON:0002371	Animals and Treatments	Tissue Collections and RNA Isolation	EA10065_1274-03G_RAT230_2_4M38	bone marrow	1
Charles River Laboratories Inc Rayleigh NC	Rattus norvegicus	NCBITaxon	NCBITaxon:10116	bone marrow	UBERON	UBERON:0002371	Animals and Treatments	Tissue Collections and RNA Isolation	EA10065_1274-09D_RAT230_2_4M39	bone marrow	1
Charles River Laboratories Inc Rayleigh NC	Rattus norvegicus	NCBITaxon	NCBITaxon:10116	bone marrow	UBERON	UBERON:0002371	Animals and Treatments	Tissue Collections and RNA Isolation	EA10065_1274-09G_RAT230_2_4M40	bone marrow	1
Charles River Laboratories Inc Rayleigh NC	Rattus norvegicus	NCBITaxon	NCBITaxon:10116	bone marrow	UBERON	UBERON:0002371	Animals and Treatments	Tissue Collections and RNA Isolation	EA10065_1275-03F_RAT230_2_4M41	bone marrow	1
Charles River Laboratories Inc Rayleigh NC	Rattus norvegicus	NCBITaxon	NCBITaxon:10116	bone marrow	UBERON	UBERON:0002371	Animals and Treatments	Tissue Collections and RNA Isolation	EA10065_1275-04A_RAT230_2_4M42	bone marrow	1
Charles River Laboratories Inc Rayleigh NC	Rattus norvegicus	NCBITaxon	NCBITaxon:10116	bone marrow	UBERON	UBERON:0002371	Animals and Treatments	Tissue Collections and RNA Isolation	EA10065_1275-09F_RAT230_2_4M43	bone marrow	1
Charles River Laboratories Inc Rayleigh NC	Rattus norvegicus	NCBITaxon	NCBITaxon:10116	bone marrow	UBERON	UBERON:0002371	Animals and Treatments	Tissue Collections and RNA Isolation	EA10065_1275-10A_RAT230_2_4M44	bone marrow	1
Charles River Laboratories Inc Rayleigh NC	Rattus norvegicus	NCBITaxon	NCBITaxon:10116	bone marrow	UBERON	UBERON:0002371	Animals and Treatments	Tissue Collections and RNA Isolation	EA10065_1276-03H_RAT230_2_4M45	bone marrow	1
Charles River Laboratories Inc Rayleigh NC	Rattus norvegicus	NCBITaxon	NCBITaxon:10116	bone marrow	UBERON	UBERON:0002371	Animals and Treatments	Tissue Collections and RNA Isolation	EA10065_1276-04C_RAT230_2_4M46	bone marrow	1
Charles River Laboratories Inc Rayleigh NC	Rattus norvegicus	NCBITaxon	NCBITaxon:10116	bone marrow	UBERON	UBERON:0002371	Animals and Treatments	Tissue Collections and RNA Isolation	EA10065_1276-09H_RAT230_2_4M47	bone marrow	1
Charles River Laboratories Inc Rayleigh NC	Rattus norvegicus	NCBITaxon	NCBITaxon:10116	bone marrow	UBERON	UBERON:0002371	Animals and Treatments	Tissue Collections and RNA Isolation	EA10065_1276-10C_RAT230_2_4M48	bone marrow	1
Charles River Laboratories Inc Rayleigh NC	Rattus norvegicus	NCBITaxon	NCBITaxon:10116	bone marrow	UBERON	UBERON:0002371	Animals and Treatments	Tissue Collections and RNA Isolation	EA10065_1274-04B_RAT230_2_5M49	bone marrow	1
Charles River Laboratories Inc Rayleigh NC	Rattus norvegicus	NCBITaxon	NCBITaxon:10116	bone marrow	UBERON	UBERON:0002371	Animals and Treatments	Tissue Collections and RNA Isolation	EA10065_1274-04E_RAT230_2_5M50	bone marrow	1
Charles River Laboratories Inc Rayleigh NC	Rattus norvegicus	NCBITaxon	NCBITaxon:10116	bone marrow	UBERON	UBERON:0002371	Animals and Treatments	Tissue Collections and RNA Isolation	EA10065_1274-10B_RAT230_2_5M51	bone marrow	1
Charles River Laboratories Inc Rayleigh NC	Rattus norvegicus	NCBITaxon	NCBITaxon:10116	bone marrow	UBERON	UBERON:0002371	Animals and Treatments	Tissue Collections and RNA Isolation	EA10065_1274-10E_RAT230_2_5M52	bone marrow	1
Charles River Laboratories Inc Rayleigh NC	Rattus norvegicus	NCBITaxon	NCBITaxon:10116	bone marrow	UBERON	UBERON:0002371	Animals and Treatments	Tissue Collections and RNA Isolation	EA10065_1275-04D_RAT230_2_5M53	bone marrow	1
Charles River Laboratories Inc Rayleigh NC	Rattus norvegicus	NCBITaxon	NCBITaxon:10116	bone marrow	UBERON	UBERON:0002371	Animals and Treatments	Tissue Collections and RNA Isolation	EA10065_1275-04G_RAT230_2_5M54	bone marrow	1
Charles River Laboratories Inc Rayleigh NC	Rattus norvegicus	NCBITaxon	NCBITaxon:10116	bone marrow	UBERON	UBERON:0002371	Animals and Treatments	Tissue Collections and RNA Isolation	EA10065_1275-10D_RAT230_2_5M55	bone marrow	1
Charles River Laboratories Inc Rayleigh NC	Rattus norvegicus	NCBITaxon	NCBITaxon:10116	bone marrow	UBERON	UBERON:0002371	Animals and Treatments	Tissue Collections and RNA Isolation	EA10065_1275-10G_RAT230_2_5M56	bone marrow	1
Charles River Laboratories Inc Rayleigh NC	Rattus norvegicus	NCBITaxon	NCBITaxon:10116	bone marrow	UBERON	UBERON:0002371	Animals and Treatments	Tissue Collections and RNA Isolation	EA10065_1276-04F_RAT230_2_5M57	bone marrow	1
Charles River Laboratories Inc Rayleigh NC	Rattus norvegicus	NCBITaxon	NCBITaxon:10116	bone marrow	UBERON	UBERON:0002371	Animals and Treatments	Tissue Collections and RNA Isolation	EA10065_1276-05A_RAT230_2_5M58	bone marrow	1
Charles River Laboratories Inc Rayleigh NC	Rattus norvegicus	NCBITaxon	NCBITaxon:10116	bone marrow	UBERON	UBERON:0002371	Animals and Treatments	Tissue Collections and RNA Isolation	EA10065_1276-10F_RAT230_2_5M59	bone marrow	1
Charles River Laboratories Inc Rayleigh NC	Rattus norvegicus	NCBITaxon	NCBITaxon:10116	bone marrow	UBERON	UBERON:0002371	Animals and Treatments	Tissue Collections and RNA Isolation	EA10065_1276-11A_RAT230_2_5M60	bone marrow	1
Charles River Laboratories Inc Rayleigh NC	Rattus norvegicus	NCBITaxon	NCBITaxon:10116	bone marrow	UBERON	UBERON:0002371	Animals and Treatments	Tissue Collections and RNA Isolation	EA10065_1274-04H_RAT230_2_6M61	bone marrow	1
Charles River Laboratories Inc Rayleigh NC	Rattus norvegicus	NCBITaxon	NCBITaxon:10116	bone marrow	UBERON	UBERON:0002371	Animals and Treatments	Tissue Collections and RNA Isolation	EA10065_1274-05C_RAT230_2_6M62	bone marrow	1
Charles River Laboratories Inc Rayleigh NC	Rattus norvegicus	NCBITaxon	NCBITaxon:10116	bone marrow	UBERON	UBERON:0002371	Animals and Treatments	Tissue Collections and RNA Isolation	EA10065_1274-10H_RAT230_2_6M63	bone marrow	1
Charles River Laboratories Inc Rayleigh NC	Rattus norvegicus	NCBITaxon	NCBITaxon:10116	bone marrow	UBERON	UBERON:0002371	Animals and Treatments	Tissue Collections and RNA Isolation	EA10065_1274-11C_RAT230_2_6M64	bone marrow	1
Charles River Laboratories Inc Rayleigh NC	Rattus norvegicus	NCBITaxon	NCBITaxon:10116	bone marrow	UBERON	UBERON:0002371	Animals and Treatments	Tissue Collections and RNA Isolation	EA10065_1275-05B_RAT230_2_6M65	bone marrow	1
Charles River Laboratories Inc Rayleigh NC	Rattus norvegicus	NCBITaxon	NCBITaxon:10116	bone marrow	UBERON	UBERON:0002371	Animals and Treatments	Tissue Collections and RNA Isolation	EA10065_1275-05E_RAT230_2_6M66	bone marrow	1
Charles River Laboratories Inc Rayleigh NC	Rattus norvegicus	NCBITaxon	NCBITaxon:10116	bone marrow	UBERON	UBERON:0002371	Animals and Treatments	Tissue Collections and RNA Isolation	EA10065_1275-11B_RAT230_2_6M67	bone marrow	1
Charles River Laboratories Inc Rayleigh NC	Rattus norvegicus	NCBITaxon	NCBITaxon:10116	bone marrow	UBERON	UBERON:0002371	Animals and Treatments	Tissue Collections and RNA Isolation	EA10065_1275-11E_RAT230_2_6M68	bone marrow	1
Charles River Laboratories Inc Rayleigh NC	Rattus norvegicus	NCBITaxon	NCBITaxon:10116	bone marrow	UBERON	UBERON:0002371	Animals and Treatments	Tissue Collections and RNA Isolation	EA10065_1276-05D_RAT230_2_6M69	bone marrow	1
Charles River Laboratories Inc Rayleigh NC	Rattus norvegicus	NCBITaxon	NCBITaxon:10116	bone marrow	UBERON	UBERON:0002371	Animals and Treatments	Tissue Collections and RNA Isolation	EA10065_1276-05G_RAT230_2_6M70	bone marrow	1
Charles River Laboratories Inc Rayleigh NC	Rattus norvegicus	NCBITaxon	NCBITaxon:10116	bone marrow	UBERON	UBERON:0002371	Animals and Treatments	Tissue Collections and RNA Isolation	EA10065_1276-11D_RAT230_2_6M71	bone marrow	1
Charles River Laboratories Inc Rayleigh NC	Rattus norvegicus	NCBITaxon	NCBITaxon:10116	bone marrow	UBERON	UBERON:0002371	Animals and Treatments	Tissue Collections and RNA Isolation	EA10065_1276-11G_RAT230_2_6M72	bone marrow	1
Charles River Laboratories Inc Rayleigh NC	Rattus norvegicus	NCBITaxon	NCBITaxon:10116	bone marrow	UBERON	UBERON:0002371	Animals and Treatments	Tissue Collections and RNA Isolation	EA10065_1274-05F_RAT230_2_7M73_at_N2	bone marrow	1
Charles River Laboratories Inc Rayleigh NC	Rattus norvegicus	NCBITaxon	NCBITaxon:10116	bone marrow	UBERON	UBERON:0002371	Animals and Treatments	Tissue Collections and RNA Isolation	EA10065_1274-06A_RAT230_2_7M74_at_N2	bone marrow	1
Charles River Laboratories Inc Rayleigh NC	Rattus norvegicus	NCBITaxon	NCBITaxon:10116	bone marrow	UBERON	UBERON:0002371	Animals and Treatments	Tissue Collections and RNA Isolation	EA10065_1274-11F_RAT230_2_7M75	bone marrow	1
Charles River Laboratories Inc Rayleigh NC	Rattus norvegicus	NCBITaxon	NCBITaxon:10116	bone marrow	UBERON	UBERON:0002371	Animals and Treatments	Tissue Collections and RNA Isolation	EA10065_1274-12A_RAT230_2_7M76	bone marrow	1
Charles River Laboratories Inc Rayleigh NC	Rattus norvegicus	NCBITaxon	NCBITaxon:10116	bone marrow	UBERON	UBERON:0002371	Animals and Treatments	Tissue Collections and RNA Isolation	EA10065_1275-05H_RAT230_2_7M77	bone marrow	1
Charles River Laboratories Inc Rayleigh NC	Rattus norvegicus	NCBITaxon	NCBITaxon:10116	bone marrow	UBERON	UBERON:0002371	Animals and Treatments	Tissue Collections and RNA Isolation	EA10065_1275-06C_RAT230_2_7M78	bone marrow	1
Charles River Laboratories Inc Rayleigh NC	Rattus norvegicus	NCBITaxon	NCBITaxon:10116	bone marrow	UBERON	UBERON:0002371	Animals and Treatments	Tissue Collections and RNA Isolation	EA10065_1275-11H_RAT230_2_7M79	bone marrow	1
Charles River Laboratories Inc Rayleigh NC	Rattus norvegicus	NCBITaxon	NCBITaxon:10116	bone marrow	UBERON	UBERON:0002371	Animals and Treatments	Tissue Collections and RNA Isolation	EA10065_1275-12C_RAT230_2_7M80	bone marrow	1
Charles River Laboratories Inc Rayleigh NC	Rattus norvegicus	NCBITaxon	NCBITaxon:10116	bone marrow	UBERON	UBERON:0002371	Animals and Treatments	Tissue Collections and RNA Isolation	EA10065_1276-06B_RAT230_2_7M81	bone marrow	1
Charles River Laboratories Inc Rayleigh NC	Rattus norvegicus	NCBITaxon	NCBITaxon:10116	bone marrow	UBERON	UBERON:0002371	Animals and Treatments	Tissue Collections and RNA Isolation	EA10065_1276-06E_RAT230_2_7M82	bone marrow	1
Charles River Laboratories Inc Rayleigh NC	Rattus norvegicus	NCBITaxon	NCBITaxon:10116	bone marrow	UBERON	UBERON:0002371	Animals and Treatments	Tissue Collections and RNA Isolation	EA10065_1276-12B_RAT230_2_7M83	bone marrow	1
Charles River Laboratories Inc Rayleigh NC	Rattus norvegicus	NCBITaxon	NCBITaxon:10116	bone marrow	UBERON	UBERON:0002371	Animals and Treatments	Tissue Collections and RNA Isolation	EA10065_1276-12E_RAT230_2_7M84	bone marrow	1
Charles River Laboratories Inc Rayleigh NC	Rattus norvegicus	NCBITaxon	NCBITaxon:10116	bone marrow	UBERON	UBERON:0002371	Animals and Treatments	Tissue Collections and RNA Isolation	EA10065_1274-06D_RAT230_2_8M85_at_N2	bone marrow	1
Charles River Laboratories Inc Rayleigh NC	Rattus norvegicus	NCBITaxon	NCBITaxon:10116	bone marrow	UBERON	UBERON:0002371	Animals and Treatments	Tissue Collections and RNA Isolation	EA10065_1274-06G_RAT230_2_8M86_at_N2	bone marrow	1
Charles River Laboratories Inc Rayleigh NC	Rattus norvegicus	NCBITaxon	NCBITaxon:10116	bone marrow	UBERON	UBERON:0002371	Animals and Treatments	Tissue Collections and RNA Isolation	EA10065_1274-12D_RAT230_2_8M87	bone marrow	1
Charles River Laboratories Inc Rayleigh NC	Rattus norvegicus	NCBITaxon	NCBITaxon:10116	bone marrow	UBERON	UBERON:0002371	Animals and Treatments	Tissue Collections and RNA Isolation	EA10065_1275-01A_RAT230_2_8M88	bone marrow	1
Charles River Laboratories Inc Rayleigh NC	Rattus norvegicus	NCBITaxon	NCBITaxon:10116	bone marrow	UBERON	UBERON:0002371	Animals and Treatments	Tissue Collections and RNA Isolation	EA10065_1275-06F_RAT230_2_8M89	bone marrow	1
Charles River Laboratories Inc Rayleigh NC	Rattus norvegicus	NCBITaxon	NCBITaxon:10116	bone marrow	UBERON	UBERON:0002371	Animals and Treatments	Tissue Collections and RNA Isolation	EA10065_1275-07A_RAT230_2_8M90	bone marrow	1
Charles River Laboratories Inc Rayleigh NC	Rattus norvegicus	NCBITaxon	NCBITaxon:10116	bone marrow	UBERON	UBERON:0002371	Animals and Treatments	Tissue Collections and RNA Isolation	EA10065_1275-12F_RAT230_2_8M91	bone marrow	1
Charles River Laboratories Inc Rayleigh NC	Rattus norvegicus	NCBITaxon	NCBITaxon:10116	bone marrow	UBERON	UBERON:0002371	Animals and Treatments	Tissue Collections and RNA Isolation	EA10065_1276-01C_RAT230_2_8M92	bone marrow	1
Charles River Laboratories Inc Rayleigh NC	Rattus norvegicus	NCBITaxon	NCBITaxon:10116	bone marrow	UBERON	UBERON:0002371	Animals and Treatments	Tissue Collections and RNA Isolation	EA10065_1276-06H_RAT230_2_8M93	bone marrow	1
Charles River Laboratories Inc Rayleigh NC	Rattus norvegicus	NCBITaxon	NCBITaxon:10116	bone marrow	UBERON	UBERON:0002371	Animals and Treatments	Tissue Collections and RNA Isolation	EA10065_1276-07C_RAT230_2_8M94	bone marrow	1
Charles River Laboratories Inc Rayleigh NC	Rattus norvegicus	NCBITaxon	NCBITaxon:10116	bone marrow	UBERON	UBERON:0002371	Animals and Treatments	Tissue Collections and RNA Isolation	EA10065_1277-01B_RAT230_2_8M95	bone marrow	1
Charles River Laboratories Inc Rayleigh NC	Rattus norvegicus	NCBITaxon	NCBITaxon:10116	bone marrow	UBERON	UBERON:0002371	Animals and Treatments	Tissue Collections and RNA Isolation	EA10065_1277-01E_RAT230_2_8M96	bone marrow	1
Charles River Laboratories Inc Rayleigh NC	Rattus norvegicus	NCBITaxon	NCBITaxon:10116	heart	UBERON	UBERON:0000948	Animals and Treatments	Tissue Collections and RNA Isolation	EA10065_1274-01A_RAT230_2_1M1	heart	1
Charles River Laboratories Inc Rayleigh NC	Rattus norvegicus	NCBITaxon	NCBITaxon:10116	heart	UBERON	UBERON:0000948	Animals and Treatments	Tissue Collections and RNA Isolation	EA10065_1274-01D_RAT230_2_1M2	heart	1
Charles River Laboratories Inc Rayleigh NC	Rattus norvegicus	NCBITaxon	NCBITaxon:10116	heart	UBERON	UBERON:0000948	Animals and Treatments	Tissue Collections and RNA Isolation	EA10065_1276-01H_RAT230_2_1M10	heart	1
Charles River Laboratories Inc Rayleigh NC	Rattus norvegicus	NCBITaxon	NCBITaxon:10116	heart	UBERON	UBERON:0000948	Animals and Treatments	Tissue Collections and RNA Isolation	EA10065_1276-07E_RAT230_2_1M11	heart	1
Charles River Laboratories Inc Rayleigh NC	Rattus norvegicus	NCBITaxon	NCBITaxon:10116	heart	UBERON	UBERON:0000948	Animals and Treatments	Tissue Collections and RNA Isolation	EA10065_1276-07H_RAT230_2_1M12	heart	1
Charles River Laboratories Inc Rayleigh NC	Rattus norvegicus	NCBITaxon	NCBITaxon:10116	heart	UBERON	UBERON:0000948	Animals and Treatments	Tissue Collections and RNA Isolation	EA10065_1274-07A_RAT230_2_1M3	heart	1
Charles River Laboratories Inc Rayleigh NC	Rattus norvegicus	NCBITaxon	NCBITaxon:10116	heart	UBERON	UBERON:0000948	Animals and Treatments	Tissue Collections and RNA Isolation	EA10065_1274-07D_RAT230_2_1M4	heart	1
Charles River Laboratories Inc Rayleigh NC	Rattus norvegicus	NCBITaxon	NCBITaxon:10116	heart	UBERON	UBERON:0000948	Animals and Treatments	Tissue Collections and RNA Isolation	EA10065_1275-01C_RAT230_2_1M5	heart	1
Charles River Laboratories Inc Rayleigh NC	Rattus norvegicus	NCBITaxon	NCBITaxon:10116	heart	UBERON	UBERON:0000948	Animals and Treatments	Tissue Collections and RNA Isolation	EA10065_1275-01F_RAT230_2_1M6	heart	1
Charles River Laboratories Inc Rayleigh NC	Rattus norvegicus	NCBITaxon	NCBITaxon:10116	heart	UBERON	UBERON:0000948	Animals and Treatments	Tissue Collections and RNA Isolation	EA10065_1275-07C_RAT230_2_1M7	heart	1
Charles River Laboratories Inc Rayleigh NC	Rattus norvegicus	NCBITaxon	NCBITaxon:10116	heart	UBERON	UBERON:0000948	Animals and Treatments	Tissue Collections and RNA Isolation	EA10065_1275-07F_RAT230_2_1M8	heart	1
Charles River Laboratories Inc Rayleigh NC	Rattus norvegicus	NCBITaxon	NCBITaxon:10116	heart	UBERON	UBERON:0000948	Animals and Treatments	Tissue Collections and RNA Isolation	EA10065_1276-01E_RAT230_2_1M9	heart	1
Charles River Laboratories Inc Rayleigh NC	Rattus norvegicus	NCBITaxon	NCBITaxon:10116	heart	UBERON	UBERON:0000948	Animals and Treatments	Tissue Collections and RNA Isolation	EA10065_1274-01G_RAT230_2_2M13	heart	1
Charles River Laboratories Inc Rayleigh NC	Rattus norvegicus	NCBITaxon	NCBITaxon:10116	heart	UBERON	UBERON:0000948	Animals and Treatments	Tissue Collections and RNA Isolation	EA10065_1274-02B_RAT230_2_2M14	heart	1
Charles River Laboratories Inc Rayleigh NC	Rattus norvegicus	NCBITaxon	NCBITaxon:10116	heart	UBERON	UBERON:0000948	Animals and Treatments	Tissue Collections and RNA Isolation	EA10065_1274-07G_RAT230_2_2M15	heart	1
Charles River Laboratories Inc Rayleigh NC	Rattus norvegicus	NCBITaxon	NCBITaxon:10116	heart	UBERON	UBERON:0000948	Animals and Treatments	Tissue Collections and RNA Isolation	EA10065_1274-08B_RAT230_2_2M16	heart	1
Charles River Laboratories Inc Rayleigh NC	Rattus norvegicus	NCBITaxon	NCBITaxon:10116	heart	UBERON	UBERON:0000948	Animals and Treatments	Tissue Collections and RNA Isolation	EA10065_1275-02A_RAT230_2_2M17	heart	1
Charles River Laboratories Inc Rayleigh NC	Rattus norvegicus	NCBITaxon	NCBITaxon:10116	heart	UBERON	UBERON:0000948	Animals and Treatments	Tissue Collections and RNA Isolation	EA10065_1275-02D_RAT230_2_2M18	heart	1
Charles River Laboratories Inc Rayleigh NC	Rattus norvegicus	NCBITaxon	NCBITaxon:10116	heart	UBERON	UBERON:0000948	Animals and Treatments	Tissue Collections and RNA Isolation	EA10065_1275-08A_RAT230_2_2M19	heart	1
Charles River Laboratories Inc Rayleigh NC	Rattus norvegicus	NCBITaxon	NCBITaxon:10116	heart	UBERON	UBERON:0000948	Animals and Treatments	Tissue Collections and RNA Isolation	EA10065_1275-08D_RAT230_2_2M20	heart	1
Charles River Laboratories Inc Rayleigh NC	Rattus norvegicus	NCBITaxon	NCBITaxon:10116	heart	UBERON	UBERON:0000948	Animals and Treatments	Tissue Collections and RNA Isolation	EA10065_1276-02C_RAT230_2_2M21	heart	1
Charles River Laboratories Inc Rayleigh NC	Rattus norvegicus	NCBITaxon	NCBITaxon:10116	heart	UBERON	UBERON:0000948	Animals and Treatments	Tissue Collections and RNA Isolation	EA10065_1276-02F_RAT230_2_2M22	heart	1
Charles River Laboratories Inc Rayleigh NC	Rattus norvegicus	NCBITaxon	NCBITaxon:10116	heart	UBERON	UBERON:0000948	Animals and Treatments	Tissue Collections and RNA Isolation	EA10065_1276-08C_RAT230_2_2M23	heart	1
Charles River Laboratories Inc Rayleigh NC	Rattus norvegicus	NCBITaxon	NCBITaxon:10116	heart	UBERON	UBERON:0000948	Animals and Treatments	Tissue Collections and RNA Isolation	EA10065_1276-08F_RAT230_2_2M24	heart	1
Charles River Laboratories Inc Rayleigh NC	Rattus norvegicus	NCBITaxon	NCBITaxon:10116	heart	UBERON	UBERON:0000948	Animals and Treatments	Tissue Collections and RNA Isolation	EA10065_1274-02E_RAT230_2_3M25	heart	1
Charles River Laboratories Inc Rayleigh NC	Rattus norvegicus	NCBITaxon	NCBITaxon:10116	heart	UBERON	UBERON:0000948	Animals and Treatments	Tissue Collections and RNA Isolation	EA10065_1274-02H_RAT230_2_3M26	heart	1
Charles River Laboratories Inc Rayleigh NC	Rattus norvegicus	NCBITaxon	NCBITaxon:10116	heart	UBERON	UBERON:0000948	Animals and Treatments	Tissue Collections and RNA Isolation	EA10065_1274-08E_RAT230_2_3M27	heart	1
Charles River Laboratories Inc Rayleigh NC	Rattus norvegicus	NCBITaxon	NCBITaxon:10116	heart	UBERON	UBERON:0000948	Animals and Treatments	Tissue Collections and RNA Isolation	EA10065_1274-08H_RAT230_2_3M28	heart	1
Charles River Laboratories Inc Rayleigh NC	Rattus norvegicus	NCBITaxon	NCBITaxon:10116	heart	UBERON	UBERON:0000948	Animals and Treatments	Tissue Collections and RNA Isolation	EA10065_1275-02G_RAT230_2_3M29	heart	1
Charles River Laboratories Inc Rayleigh NC	Rattus norvegicus	NCBITaxon	NCBITaxon:10116	heart	UBERON	UBERON:0000948	Animals and Treatments	Tissue Collections and RNA Isolation	EA10065_1275-03B_RAT230_2_3M30	heart	1
Charles River Laboratories Inc Rayleigh NC	Rattus norvegicus	NCBITaxon	NCBITaxon:10116	heart	UBERON	UBERON:0000948	Animals and Treatments	Tissue Collections and RNA Isolation	EA10065_1275-08G_RAT230_2_3M31	heart	1
Charles River Laboratories Inc Rayleigh NC	Rattus norvegicus	NCBITaxon	NCBITaxon:10116	heart	UBERON	UBERON:0000948	Animals and Treatments	Tissue Collections and RNA Isolation	EA10065_1275-09B_RAT230_2_3M32	heart	1
Charles River Laboratories Inc Rayleigh NC	Rattus norvegicus	NCBITaxon	NCBITaxon:10116	heart	UBERON	UBERON:0000948	Animals and Treatments	Tissue Collections and RNA Isolation	EA10065_1276-03A_RAT230_2_3M33	heart	1
Charles River Laboratories Inc Rayleigh NC	Rattus norvegicus	NCBITaxon	NCBITaxon:10116	heart	UBERON	UBERON:0000948	Animals and Treatments	Tissue Collections and RNA Isolation	EA10065_1276-03D_RAT230_2_3M34	heart	1
Charles River Laboratories Inc Rayleigh NC	Rattus norvegicus	NCBITaxon	NCBITaxon:10116	heart	UBERON	UBERON:0000948	Animals and Treatments	Tissue Collections and RNA Isolation	EA10065_1276-09A_RAT230_2_3M35	heart	1
Charles River Laboratories Inc Rayleigh NC	Rattus norvegicus	NCBITaxon	NCBITaxon:10116	heart	UBERON	UBERON:0000948	Animals and Treatments	Tissue Collections and RNA Isolation	EA10065_1276-09D_RAT230_2_3M36	heart	1
Charles River Laboratories Inc Rayleigh NC	Rattus norvegicus	NCBITaxon	NCBITaxon:10116	heart	UBERON	UBERON:0000948	Animals and Treatments	Tissue Collections and RNA Isolation	EA10065_1274-03C_RAT230_2_4M37	heart	1
Charles River Laboratories Inc Rayleigh NC	Rattus norvegicus	NCBITaxon	NCBITaxon:10116	heart	UBERON	UBERON:0000948	Animals and Treatments	Tissue Collections and RNA Isolation	EA10065_1274-03F_RAT230_2_4M38	heart	1
Charles River Laboratories Inc Rayleigh NC	Rattus norvegicus	NCBITaxon	NCBITaxon:10116	heart	UBERON	UBERON:0000948	Animals and Treatments	Tissue Collections and RNA Isolation	EA10065_1274-09C_RAT230_2_4M39	heart	1
Charles River Laboratories Inc Rayleigh NC	Rattus norvegicus	NCBITaxon	NCBITaxon:10116	heart	UBERON	UBERON:0000948	Animals and Treatments	Tissue Collections and RNA Isolation	EA10065_1274-09F_RAT230_2_4M40	heart	1
Charles River Laboratories Inc Rayleigh NC	Rattus norvegicus	NCBITaxon	NCBITaxon:10116	heart	UBERON	UBERON:0000948	Animals and Treatments	Tissue Collections and RNA Isolation	EA10065_1275-03E_RAT230_2_4M41	heart	1
Charles River Laboratories Inc Rayleigh NC	Rattus norvegicus	NCBITaxon	NCBITaxon:10116	heart	UBERON	UBERON:0000948	Animals and Treatments	Tissue Collections and RNA Isolation	EA10065_1275-03H_RAT230_2_4M42	heart	1
Charles River Laboratories Inc Rayleigh NC	Rattus norvegicus	NCBITaxon	NCBITaxon:10116	heart	UBERON	UBERON:0000948	Animals and Treatments	Tissue Collections and RNA Isolation	EA10065_1275-09E_RAT230_2_4M43	heart	1
Charles River Laboratories Inc Rayleigh NC	Rattus norvegicus	NCBITaxon	NCBITaxon:10116	heart	UBERON	UBERON:0000948	Animals and Treatments	Tissue Collections and RNA Isolation	EA10065_1275-09H_RAT230_2_4M44	heart	1
Charles River Laboratories Inc Rayleigh NC	Rattus norvegicus	NCBITaxon	NCBITaxon:10116	heart	UBERON	UBERON:0000948	Animals and Treatments	Tissue Collections and RNA Isolation	EA10065_1276-03G_RAT230_2_4M45	heart	1
Charles River Laboratories Inc Rayleigh NC	Rattus norvegicus	NCBITaxon	NCBITaxon:10116	heart	UBERON	UBERON:0000948	Animals and Treatments	Tissue Collections and RNA Isolation	EA10065_1276-04B_RAT230_2_4M46	heart	1
Charles River Laboratories Inc Rayleigh NC	Rattus norvegicus	NCBITaxon	NCBITaxon:10116	heart	UBERON	UBERON:0000948	Animals and Treatments	Tissue Collections and RNA Isolation	EA10065_1276-09G_RAT230_2_4M47	heart	1
Charles River Laboratories Inc Rayleigh NC	Rattus norvegicus	NCBITaxon	NCBITaxon:10116	heart	UBERON	UBERON:0000948	Animals and Treatments	Tissue Collections and RNA Isolation	EA10065_1276-10B_RAT230_2_4M48	heart	1
Charles River Laboratories Inc Rayleigh NC	Rattus norvegicus	NCBITaxon	NCBITaxon:10116	heart	UBERON	UBERON:0000948	Animals and Treatments	Tissue Collections and RNA Isolation	EA10065_1274-04A_RAT230_2_5M49	heart	1
Charles River Laboratories Inc Rayleigh NC	Rattus norvegicus	NCBITaxon	NCBITaxon:10116	heart	UBERON	UBERON:0000948	Animals and Treatments	Tissue Collections and RNA Isolation	EA10065_1274-04D_RAT230_2_5M50	heart	1
Charles River Laboratories Inc Rayleigh NC	Rattus norvegicus	NCBITaxon	NCBITaxon:10116	heart	UBERON	UBERON:0000948	Animals and Treatments	Tissue Collections and RNA Isolation	EA10065_1274-10A_RAT230_2_5M51	heart	1
Charles River Laboratories Inc Rayleigh NC	Rattus norvegicus	NCBITaxon	NCBITaxon:10116	heart	UBERON	UBERON:0000948	Animals and Treatments	Tissue Collections and RNA Isolation	EA10065_1274-10D_RAT230_2_5M52	heart	1
Charles River Laboratories Inc Rayleigh NC	Rattus norvegicus	NCBITaxon	NCBITaxon:10116	heart	UBERON	UBERON:0000948	Animals and Treatments	Tissue Collections and RNA Isolation	EA10065_1275-04C_RAT230_2_5M53	heart	1
Charles River Laboratories Inc Rayleigh NC	Rattus norvegicus	NCBITaxon	NCBITaxon:10116	heart	UBERON	UBERON:0000948	Animals and Treatments	Tissue Collections and RNA Isolation	EA10065_1275-04F_RAT230_2_5M54	heart	1
Charles River Laboratories Inc Rayleigh NC	Rattus norvegicus	NCBITaxon	NCBITaxon:10116	heart	UBERON	UBERON:0000948	Animals and Treatments	Tissue Collections and RNA Isolation	EA10065_1275-10C_RAT230_2_5M55	heart	1
Charles River Laboratories Inc Rayleigh NC	Rattus norvegicus	NCBITaxon	NCBITaxon:10116	heart	UBERON	UBERON:0000948	Animals and Treatments	Tissue Collections and RNA Isolation	EA10065_1275-10F_RAT230_2_5M56	heart	1
Charles River Laboratories Inc Rayleigh NC	Rattus norvegicus	NCBITaxon	NCBITaxon:10116	heart	UBERON	UBERON:0000948	Animals and Treatments	Tissue Collections and RNA Isolation	EA10065_1276-04E_RAT230_2_5M57	heart	1
Charles River Laboratories Inc Rayleigh NC	Rattus norvegicus	NCBITaxon	NCBITaxon:10116	heart	UBERON	UBERON:0000948	Animals and Treatments	Tissue Collections and RNA Isolation	EA10065_1276-04H_RAT230_2_5M58	heart	1
Charles River Laboratories Inc Rayleigh NC	Rattus norvegicus	NCBITaxon	NCBITaxon:10116	heart	UBERON	UBERON:0000948	Animals and Treatments	Tissue Collections and RNA Isolation	EA10065_1276-10E_RAT230_2_5M59	heart	1
Charles River Laboratories Inc Rayleigh NC	Rattus norvegicus	NCBITaxon	NCBITaxon:10116	heart	UBERON	UBERON:0000948	Animals and Treatments	Tissue Collections and RNA Isolation	EA10065_1276-10H_RAT230_2_5M60	heart	1
Charles River Laboratories Inc Rayleigh NC	Rattus norvegicus	NCBITaxon	NCBITaxon:10116	heart	UBERON	UBERON:0000948	Animals and Treatments	Tissue Collections and RNA Isolation	EA10065_1274-04G_RAT230_2_6M61	heart	1
Charles River Laboratories Inc Rayleigh NC	Rattus norvegicus	NCBITaxon	NCBITaxon:10116	heart	UBERON	UBERON:0000948	Animals and Treatments	Tissue Collections and RNA Isolation	EA10065_1274-05B_RAT230_2_6M62	heart	1
Charles River Laboratories Inc Rayleigh NC	Rattus norvegicus	NCBITaxon	NCBITaxon:10116	heart	UBERON	UBERON:0000948	Animals and Treatments	Tissue Collections and RNA Isolation	EA10065_1274-10G_RAT230_2_6M63	heart	1
Charles River Laboratories Inc Rayleigh NC	Rattus norvegicus	NCBITaxon	NCBITaxon:10116	heart	UBERON	UBERON:0000948	Animals and Treatments	Tissue Collections and RNA Isolation	EA10065_1274-11B_RAT230_2_6M64	heart	1
Charles River Laboratories Inc Rayleigh NC	Rattus norvegicus	NCBITaxon	NCBITaxon:10116	heart	UBERON	UBERON:0000948	Animals and Treatments	Tissue Collections and RNA Isolation	EA10065_1275-05A_RAT230_2_6M65	heart	1
Charles River Laboratories Inc Rayleigh NC	Rattus norvegicus	NCBITaxon	NCBITaxon:10116	heart	UBERON	UBERON:0000948	Animals and Treatments	Tissue Collections and RNA Isolation	EA10065_1275-05D_RAT230_2_6M66	heart	1
Charles River Laboratories Inc Rayleigh NC	Rattus norvegicus	NCBITaxon	NCBITaxon:10116	heart	UBERON	UBERON:0000948	Animals and Treatments	Tissue Collections and RNA Isolation	EA10065_1275-11A_RAT230_2_6M67	heart	1
Charles River Laboratories Inc Rayleigh NC	Rattus norvegicus	NCBITaxon	NCBITaxon:10116	heart	UBERON	UBERON:0000948	Animals and Treatments	Tissue Collections and RNA Isolation	EA10065_1275-11D_RAT230_2_6M68	heart	1
Charles River Laboratories Inc Rayleigh NC	Rattus norvegicus	NCBITaxon	NCBITaxon:10116	heart	UBERON	UBERON:0000948	Animals and Treatments	Tissue Collections and RNA Isolation	EA10065_1276-05C_RAT230_2_6M69	heart	1
Charles River Laboratories Inc Rayleigh NC	Rattus norvegicus	NCBITaxon	NCBITaxon:10116	heart	UBERON	UBERON:0000948	Animals and Treatments	Tissue Collections and RNA Isolation	EA10065_1276-05F_RAT230_2_6M70	heart	1
Charles River Laboratories Inc Rayleigh NC	Rattus norvegicus	NCBITaxon	NCBITaxon:10116	heart	UBERON	UBERON:0000948	Animals and Treatments	Tissue Collections and RNA Isolation	EA10065_1276-11C_RAT230_2_6M71	heart	1
Charles River Laboratories Inc Rayleigh NC	Rattus norvegicus	NCBITaxon	NCBITaxon:10116	heart	UBERON	UBERON:0000948	Animals and Treatments	Tissue Collections and RNA Isolation	EA10065_1276-11F_RAT230_2_6M72	heart	1
Charles River Laboratories Inc Rayleigh NC	Rattus norvegicus	NCBITaxon	NCBITaxon:10116	heart	UBERON	UBERON:0000948	Animals and Treatments	Tissue Collections and RNA Isolation	EA10065_1274-05E_RAT230_2_7M73	heart	1
Charles River Laboratories Inc Rayleigh NC	Rattus norvegicus	NCBITaxon	NCBITaxon:10116	heart	UBERON	UBERON:0000948	Animals and Treatments	Tissue Collections and RNA Isolation	EA10065_1274-05H_RAT230_2_7M74	heart	1
Charles River Laboratories Inc Rayleigh NC	Rattus norvegicus	NCBITaxon	NCBITaxon:10116	heart	UBERON	UBERON:0000948	Animals and Treatments	Tissue Collections and RNA Isolation	EA10065_1274-11E_RAT230_2_7M75	heart	1
Charles River Laboratories Inc Rayleigh NC	Rattus norvegicus	NCBITaxon	NCBITaxon:10116	heart	UBERON	UBERON:0000948	Animals and Treatments	Tissue Collections and RNA Isolation	EA10065_1274-11H_RAT230_2_7M76	heart	1
Charles River Laboratories Inc Rayleigh NC	Rattus norvegicus	NCBITaxon	NCBITaxon:10116	heart	UBERON	UBERON:0000948	Animals and Treatments	Tissue Collections and RNA Isolation	EA10065_1275-05G_RAT230_2_7M77	heart	1
Charles River Laboratories Inc Rayleigh NC	Rattus norvegicus	NCBITaxon	NCBITaxon:10116	heart	UBERON	UBERON:0000948	Animals and Treatments	Tissue Collections and RNA Isolation	EA10065_1275-06B_RAT230_2_7M78	heart	1
Charles River Laboratories Inc Rayleigh NC	Rattus norvegicus	NCBITaxon	NCBITaxon:10116	heart	UBERON	UBERON:0000948	Animals and Treatments	Tissue Collections and RNA Isolation	EA10065_1275-11G_RAT230_2_7M79	heart	1
Charles River Laboratories Inc Rayleigh NC	Rattus norvegicus	NCBITaxon	NCBITaxon:10116	heart	UBERON	UBERON:0000948	Animals and Treatments	Tissue Collections and RNA Isolation	EA10065_1275-12B_RAT230_2_7M80	heart	1
Charles River Laboratories Inc Rayleigh NC	Rattus norvegicus	NCBITaxon	NCBITaxon:10116	heart	UBERON	UBERON:0000948	Animals and Treatments	Tissue Collections and RNA Isolation	EA10065_1276-06A_RAT230_2_7M81	heart	1
Charles River Laboratories Inc Rayleigh NC	Rattus norvegicus	NCBITaxon	NCBITaxon:10116	heart	UBERON	UBERON:0000948	Animals and Treatments	Tissue Collections and RNA Isolation	EA10065_1276-06D_RAT230_2_7M82	heart	1
Charles River Laboratories Inc Rayleigh NC	Rattus norvegicus	NCBITaxon	NCBITaxon:10116	heart	UBERON	UBERON:0000948	Animals and Treatments	Tissue Collections and RNA Isolation	EA10065_1276-12A_RAT230_2_7M83	heart	1
Charles River Laboratories Inc Rayleigh NC	Rattus norvegicus	NCBITaxon	NCBITaxon:10116	heart	UBERON	UBERON:0000948	Animals and Treatments	Tissue Collections and RNA Isolation	EA10065_1276-12D_RAT230_2_7M84	heart	1
Charles River Laboratories Inc Rayleigh NC	Rattus norvegicus	NCBITaxon	NCBITaxon:10116	heart	UBERON	UBERON:0000948	Animals and Treatments	Tissue Collections and RNA Isolation	EA10065_1274-06C_RAT230_2_8M85	heart	1
Charles River Laboratories Inc Rayleigh NC	Rattus norvegicus	NCBITaxon	NCBITaxon:10116	heart	UBERON	UBERON:0000948	Animals and Treatments	Tissue Collections and RNA Isolation	EA10065_1274-06F_RAT230_2_8M86	heart	1
Charles River Laboratories Inc Rayleigh NC	Rattus norvegicus	NCBITaxon	NCBITaxon:10116	heart	UBERON	UBERON:0000948	Animals and Treatments	Tissue Collections and RNA Isolation	EA10065_1274-12C_RAT230_2_8M87	heart	1
Charles River Laboratories Inc Rayleigh NC	Rattus norvegicus	NCBITaxon	NCBITaxon:10116	heart	UBERON	UBERON:0000948	Animals and Treatments	Tissue Collections and RNA Isolation	EA10065_1274-12F_RAT230_2_8M88	heart	1
Charles River Laboratories Inc Rayleigh NC	Rattus norvegicus	NCBITaxon	NCBITaxon:10116	heart	UBERON	UBERON:0000948	Animals and Treatments	Tissue Collections and RNA Isolation	EA10065_1275-06E_RAT230_2_8M89	heart	1
Charles River Laboratories Inc Rayleigh NC	Rattus norvegicus	NCBITaxon	NCBITaxon:10116	heart	UBERON	UBERON:0000948	Animals and Treatments	Tissue Collections and RNA Isolation	EA10065_1275-06H_RAT230_2_8M90	heart	1
Charles River Laboratories Inc Rayleigh NC	Rattus norvegicus	NCBITaxon	NCBITaxon:10116	heart	UBERON	UBERON:0000948	Animals and Treatments	Tissue Collections and RNA Isolation	EA10065_1275-12E_RAT230_2_8M91	heart	1
Charles River Laboratories Inc Rayleigh NC	Rattus norvegicus	NCBITaxon	NCBITaxon:10116	heart	UBERON	UBERON:0000948	Animals and Treatments	Tissue Collections and RNA Isolation	EA10065_1276-01B_RAT230_2_8M92	heart	1
Charles River Laboratories Inc Rayleigh NC	Rattus norvegicus	NCBITaxon	NCBITaxon:10116	heart	UBERON	UBERON:0000948	Animals and Treatments	Tissue Collections and RNA Isolation	EA10065_1276-06G_RAT230_2_8M93	heart	1
Charles River Laboratories Inc Rayleigh NC	Rattus norvegicus	NCBITaxon	NCBITaxon:10116	heart	UBERON	UBERON:0000948	Animals and Treatments	Tissue Collections and RNA Isolation	EA10065_1276-07B_RAT230_2_8M94	heart	1
Charles River Laboratories Inc Rayleigh NC	Rattus norvegicus	NCBITaxon	NCBITaxon:10116	heart	UBERON	UBERON:0000948	Animals and Treatments	Tissue Collections and RNA Isolation	EA10065_1277-01A_RAT230_2_8M95	heart	1
Charles River Laboratories Inc Rayleigh NC	Rattus norvegicus	NCBITaxon	NCBITaxon:10116	heart	UBERON	UBERON:0000948	Animals and Treatments	Tissue Collections and RNA Isolation	EA10065_1277-01D_RAT230_2_8M96	heart	1
Charles River Laboratories Inc Rayleigh NC	Rattus norvegicus	NCBITaxon	NCBITaxon:10116	liver	UBERON	UBERON:0002107	Animals and Treatments	Tissue Collections and RNA Isolation	EA10065_1274-01C_RAT230_2_1M1	liver	1
Charles River Laboratories Inc Rayleigh NC	Rattus norvegicus	NCBITaxon	NCBITaxon:10116	liver	UBERON	UBERON:0002107	Animals and Treatments	Tissue Collections and RNA Isolation	EA10065_1274-01F_RAT230_2_1M2	liver	1
Charles River Laboratories Inc Rayleigh NC	Rattus norvegicus	NCBITaxon	NCBITaxon:10116	liver	UBERON	UBERON:0002107	Animals and Treatments	Tissue Collections and RNA Isolation	EA10065_1276-02B_RAT230_2_1M10	liver	1
Charles River Laboratories Inc Rayleigh NC	Rattus norvegicus	NCBITaxon	NCBITaxon:10116	liver	UBERON	UBERON:0002107	Animals and Treatments	Tissue Collections and RNA Isolation	EA10065_1276-07G_RAT230_2_1M11	liver	1
Charles River Laboratories Inc Rayleigh NC	Rattus norvegicus	NCBITaxon	NCBITaxon:10116	liver	UBERON	UBERON:0002107	Animals and Treatments	Tissue Collections and RNA Isolation	EA10065_1276-08B_RAT230_2_1M12	liver	1
Charles River Laboratories Inc Rayleigh NC	Rattus norvegicus	NCBITaxon	NCBITaxon:10116	liver	UBERON	UBERON:0002107	Animals and Treatments	Tissue Collections and RNA Isolation	EA10065_1274-07C_RAT230_2_1M3	liver	1
Charles River Laboratories Inc Rayleigh NC	Rattus norvegicus	NCBITaxon	NCBITaxon:10116	liver	UBERON	UBERON:0002107	Animals and Treatments	Tissue Collections and RNA Isolation	EA10065_1274-07F_RAT230_2_1M4	liver	1
Charles River Laboratories Inc Rayleigh NC	Rattus norvegicus	NCBITaxon	NCBITaxon:10116	liver	UBERON	UBERON:0002107	Animals and Treatments	Tissue Collections and RNA Isolation	EA10065_1275-01E_RAT230_2_1M5	liver	1
Charles River Laboratories Inc Rayleigh NC	Rattus norvegicus	NCBITaxon	NCBITaxon:10116	liver	UBERON	UBERON:0002107	Animals and Treatments	Tissue Collections and RNA Isolation	EA10065_1275-01H_RAT230_2_1M6	liver	1
Charles River Laboratories Inc Rayleigh NC	Rattus norvegicus	NCBITaxon	NCBITaxon:10116	liver	UBERON	UBERON:0002107	Animals and Treatments	Tissue Collections and RNA Isolation	EA10065_1275-07E_RAT230_2_1M7	liver	1
Charles River Laboratories Inc Rayleigh NC	Rattus norvegicus	NCBITaxon	NCBITaxon:10116	liver	UBERON	UBERON:0002107	Animals and Treatments	Tissue Collections and RNA Isolation	EA10065_1275-07H_RAT230_2_1M8	liver	1
Charles River Laboratories Inc Rayleigh NC	Rattus norvegicus	NCBITaxon	NCBITaxon:10116	liver	UBERON	UBERON:0002107	Animals and Treatments	Tissue Collections and RNA Isolation	EA10065_1276-01G_RAT230_2_1M9	liver	1
Charles River Laboratories Inc Rayleigh NC	Rattus norvegicus	NCBITaxon	NCBITaxon:10116	liver	UBERON	UBERON:0002107	Animals and Treatments	Tissue Collections and RNA Isolation	EA10065_1274-02A_RAT230_2_2M13	liver	1
Charles River Laboratories Inc Rayleigh NC	Rattus norvegicus	NCBITaxon	NCBITaxon:10116	liver	UBERON	UBERON:0002107	Animals and Treatments	Tissue Collections and RNA Isolation	EA10065_1274-02D_RAT230_2_2M14	liver	1
Charles River Laboratories Inc Rayleigh NC	Rattus norvegicus	NCBITaxon	NCBITaxon:10116	liver	UBERON	UBERON:0002107	Animals and Treatments	Tissue Collections and RNA Isolation	EA10065_1274-08A_RAT230_2_2M15	liver	1
Charles River Laboratories Inc Rayleigh NC	Rattus norvegicus	NCBITaxon	NCBITaxon:10116	liver	UBERON	UBERON:0002107	Animals and Treatments	Tissue Collections and RNA Isolation	EA10065_1274-08D_RAT230_2_2M16	liver	1
Charles River Laboratories Inc Rayleigh NC	Rattus norvegicus	NCBITaxon	NCBITaxon:10116	liver	UBERON	UBERON:0002107	Animals and Treatments	Tissue Collections and RNA Isolation	EA10065_1275-02C_RAT230_2_2M17	liver	1
Charles River Laboratories Inc Rayleigh NC	Rattus norvegicus	NCBITaxon	NCBITaxon:10116	liver	UBERON	UBERON:0002107	Animals and Treatments	Tissue Collections and RNA Isolation	EA10065_1275-02F_RAT230_2_2M18	liver	1
Charles River Laboratories Inc Rayleigh NC	Rattus norvegicus	NCBITaxon	NCBITaxon:10116	liver	UBERON	UBERON:0002107	Animals and Treatments	Tissue Collections and RNA Isolation	EA10065_1275-08C_RAT230_2_2M19	liver	1
Charles River Laboratories Inc Rayleigh NC	Rattus norvegicus	NCBITaxon	NCBITaxon:10116	liver	UBERON	UBERON:0002107	Animals and Treatments	Tissue Collections and RNA Isolation	EA10065_1275-08F_RAT230_2_2M20	liver	1
Charles River Laboratories Inc Rayleigh NC	Rattus norvegicus	NCBITaxon	NCBITaxon:10116	liver	UBERON	UBERON:0002107	Animals and Treatments	Tissue Collections and RNA Isolation	EA10065_1276-02E_RAT230_2_2M21	liver	1
Charles River Laboratories Inc Rayleigh NC	Rattus norvegicus	NCBITaxon	NCBITaxon:10116	liver	UBERON	UBERON:0002107	Animals and Treatments	Tissue Collections and RNA Isolation	EA10065_1276-02H_RAT230_2_2M22	liver	1
Charles River Laboratories Inc Rayleigh NC	Rattus norvegicus	NCBITaxon	NCBITaxon:10116	liver	UBERON	UBERON:0002107	Animals and Treatments	Tissue Collections and RNA Isolation	EA10065_1276-08E_RAT230_2_2M23	liver	1
Charles River Laboratories Inc Rayleigh NC	Rattus norvegicus	NCBITaxon	NCBITaxon:10116	liver	UBERON	UBERON:0002107	Animals and Treatments	Tissue Collections and RNA Isolation	EA10065_1276-08H_RAT230_2_2M24	liver	1
Charles River Laboratories Inc Rayleigh NC	Rattus norvegicus	NCBITaxon	NCBITaxon:10116	liver	UBERON	UBERON:0002107	Animals and Treatments	Tissue Collections and RNA Isolation	EA10065_1274-02G_RAT230_2_3M25	liver	1
Charles River Laboratories Inc Rayleigh NC	Rattus norvegicus	NCBITaxon	NCBITaxon:10116	liver	UBERON	UBERON:0002107	Animals and Treatments	Tissue Collections and RNA Isolation	EA10065_1274-03B_RAT230_2_3M26	liver	1
Charles River Laboratories Inc Rayleigh NC	Rattus norvegicus	NCBITaxon	NCBITaxon:10116	liver	UBERON	UBERON:0002107	Animals and Treatments	Tissue Collections and RNA Isolation	EA10065_1274-08G_RAT230_2_3M27	liver	1
Charles River Laboratories Inc Rayleigh NC	Rattus norvegicus	NCBITaxon	NCBITaxon:10116	liver	UBERON	UBERON:0002107	Animals and Treatments	Tissue Collections and RNA Isolation	EA10065_1274-09B_RAT230_2_3M28	liver	1
Charles River Laboratories Inc Rayleigh NC	Rattus norvegicus	NCBITaxon	NCBITaxon:10116	liver	UBERON	UBERON:0002107	Animals and Treatments	Tissue Collections and RNA Isolation	EA10065_1275-03A_RAT230_2_3M29	liver	1
Charles River Laboratories Inc Rayleigh NC	Rattus norvegicus	NCBITaxon	NCBITaxon:10116	liver	UBERON	UBERON:0002107	Animals and Treatments	Tissue Collections and RNA Isolation	EA10065_1275-03D_RAT230_2_3M30	liver	1
Charles River Laboratories Inc Rayleigh NC	Rattus norvegicus	NCBITaxon	NCBITaxon:10116	liver	UBERON	UBERON:0002107	Animals and Treatments	Tissue Collections and RNA Isolation	EA10065_1275-09A_RAT230_2_3M31	liver	1
Charles River Laboratories Inc Rayleigh NC	Rattus norvegicus	NCBITaxon	NCBITaxon:10116	liver	UBERON	UBERON:0002107	Animals and Treatments	Tissue Collections and RNA Isolation	EA10065_1275-09D_RAT230_2_3M32	liver	1
Charles River Laboratories Inc Rayleigh NC	Rattus norvegicus	NCBITaxon	NCBITaxon:10116	liver	UBERON	UBERON:0002107	Animals and Treatments	Tissue Collections and RNA Isolation	EA10065_1276-03C_RAT230_2_3M33	liver	1
Charles River Laboratories Inc Rayleigh NC	Rattus norvegicus	NCBITaxon	NCBITaxon:10116	liver	UBERON	UBERON:0002107	Animals and Treatments	Tissue Collections and RNA Isolation	EA10065_1276-03F_RAT230_2_3M34	liver	1
Charles River Laboratories Inc Rayleigh NC	Rattus norvegicus	NCBITaxon	NCBITaxon:10116	liver	UBERON	UBERON:0002107	Animals and Treatments	Tissue Collections and RNA Isolation	EA10065_1276-09C_RAT230_2_3M35	liver	1
Charles River Laboratories Inc Rayleigh NC	Rattus norvegicus	NCBITaxon	NCBITaxon:10116	liver	UBERON	UBERON:0002107	Animals and Treatments	Tissue Collections and RNA Isolation	EA10065_1276-09F_RAT230_2_3M36	liver	1
Charles River Laboratories Inc Rayleigh NC	Rattus norvegicus	NCBITaxon	NCBITaxon:10116	liver	UBERON	UBERON:0002107	Animals and Treatments	Tissue Collections and RNA Isolation	EA10065_1274-03E_RAT230_2_4M37	liver	1
Charles River Laboratories Inc Rayleigh NC	Rattus norvegicus	NCBITaxon	NCBITaxon:10116	liver	UBERON	UBERON:0002107	Animals and Treatments	Tissue Collections and RNA Isolation	EA10065_1274-03H_RAT230_2_4M38	liver	1
Charles River Laboratories Inc Rayleigh NC	Rattus norvegicus	NCBITaxon	NCBITaxon:10116	liver	UBERON	UBERON:0002107	Animals and Treatments	Tissue Collections and RNA Isolation	EA10065_1274-09E_RAT230_2_4M39	liver	1
Charles River Laboratories Inc Rayleigh NC	Rattus norvegicus	NCBITaxon	NCBITaxon:10116	liver	UBERON	UBERON:0002107	Animals and Treatments	Tissue Collections and RNA Isolation	EA10065_1274-09H_RAT230_2_4M40	liver	1
Charles River Laboratories Inc Rayleigh NC	Rattus norvegicus	NCBITaxon	NCBITaxon:10116	liver	UBERON	UBERON:0002107	Animals and Treatments	Tissue Collections and RNA Isolation	EA10065_1275-03G_RAT230_2_4M41	liver	1
Charles River Laboratories Inc Rayleigh NC	Rattus norvegicus	NCBITaxon	NCBITaxon:10116	liver	UBERON	UBERON:0002107	Animals and Treatments	Tissue Collections and RNA Isolation	EA10065_1275-04B_RAT230_2_4M42	liver	1
Charles River Laboratories Inc Rayleigh NC	Rattus norvegicus	NCBITaxon	NCBITaxon:10116	liver	UBERON	UBERON:0002107	Animals and Treatments	Tissue Collections and RNA Isolation	EA10065_1275-09G_RAT230_2_4M43	liver	1
Charles River Laboratories Inc Rayleigh NC	Rattus norvegicus	NCBITaxon	NCBITaxon:10116	liver	UBERON	UBERON:0002107	Animals and Treatments	Tissue Collections and RNA Isolation	EA10065_1275-10B_RAT230_2_4M44	liver	1
Charles River Laboratories Inc Rayleigh NC	Rattus norvegicus	NCBITaxon	NCBITaxon:10116	liver	UBERON	UBERON:0002107	Animals and Treatments	Tissue Collections and RNA Isolation	EA10065_1276-04A_RAT230_2_4M45	liver	1
Charles River Laboratories Inc Rayleigh NC	Rattus norvegicus	NCBITaxon	NCBITaxon:10116	liver	UBERON	UBERON:0002107	Animals and Treatments	Tissue Collections and RNA Isolation	EA10065_1276-04D_RAT230_2_4M46	liver	1
Charles River Laboratories Inc Rayleigh NC	Rattus norvegicus	NCBITaxon	NCBITaxon:10116	liver	UBERON	UBERON:0002107	Animals and Treatments	Tissue Collections and RNA Isolation	EA10065_1276-10A_RAT230_2_4M47	liver	1
Charles River Laboratories Inc Rayleigh NC	Rattus norvegicus	NCBITaxon	NCBITaxon:10116	liver	UBERON	UBERON:0002107	Animals and Treatments	Tissue Collections and RNA Isolation	EA10065_1276-10D_RAT230_2_4M48	liver	1
Charles River Laboratories Inc Rayleigh NC	Rattus norvegicus	NCBITaxon	NCBITaxon:10116	liver	UBERON	UBERON:0002107	Animals and Treatments	Tissue Collections and RNA Isolation	EA10065_1274-04C_RAT230_2_5M49	liver	1
Charles River Laboratories Inc Rayleigh NC	Rattus norvegicus	NCBITaxon	NCBITaxon:10116	liver	UBERON	UBERON:0002107	Animals and Treatments	Tissue Collections and RNA Isolation	EA10065_1274-04F_RAT230_2_5M50	liver	1
Charles River Laboratories Inc Rayleigh NC	Rattus norvegicus	NCBITaxon	NCBITaxon:10116	liver	UBERON	UBERON:0002107	Animals and Treatments	Tissue Collections and RNA Isolation	EA10065_1274-10C_RAT230_2_5M51	liver	1
Charles River Laboratories Inc Rayleigh NC	Rattus norvegicus	NCBITaxon	NCBITaxon:10116	liver	UBERON	UBERON:0002107	Animals and Treatments	Tissue Collections and RNA Isolation	EA10065_1274-10F_RAT230_2_5M52	liver	1
Charles River Laboratories Inc Rayleigh NC	Rattus norvegicus	NCBITaxon	NCBITaxon:10116	liver	UBERON	UBERON:0002107	Animals and Treatments	Tissue Collections and RNA Isolation	EA10065_1275-04E_RAT230_2_5M53	liver	1
Charles River Laboratories Inc Rayleigh NC	Rattus norvegicus	NCBITaxon	NCBITaxon:10116	liver	UBERON	UBERON:0002107	Animals and Treatments	Tissue Collections and RNA Isolation	EA10065_1275-04H_RAT230_2_5M54	liver	1
Charles River Laboratories Inc Rayleigh NC	Rattus norvegicus	NCBITaxon	NCBITaxon:10116	liver	UBERON	UBERON:0002107	Animals and Treatments	Tissue Collections and RNA Isolation	EA10065_1275-10E_RAT230_2_5M55	liver	1
Charles River Laboratories Inc Rayleigh NC	Rattus norvegicus	NCBITaxon	NCBITaxon:10116	liver	UBERON	UBERON:0002107	Animals and Treatments	Tissue Collections and RNA Isolation	EA10065_1275-10H_RAT230_2_5M56	liver	1
Charles River Laboratories Inc Rayleigh NC	Rattus norvegicus	NCBITaxon	NCBITaxon:10116	liver	UBERON	UBERON:0002107	Animals and Treatments	Tissue Collections and RNA Isolation	EA10065_1276-04G_RAT230_2_5M57	liver	1
Charles River Laboratories Inc Rayleigh NC	Rattus norvegicus	NCBITaxon	NCBITaxon:10116	liver	UBERON	UBERON:0002107	Animals and Treatments	Tissue Collections and RNA Isolation	EA10065_1276-05B_RAT230_2_5M58	liver	1
Charles River Laboratories Inc Rayleigh NC	Rattus norvegicus	NCBITaxon	NCBITaxon:10116	liver	UBERON	UBERON:0002107	Animals and Treatments	Tissue Collections and RNA Isolation	EA10065_1276-10G_RAT230_2_5M59	liver	1
Charles River Laboratories Inc Rayleigh NC	Rattus norvegicus	NCBITaxon	NCBITaxon:10116	liver	UBERON	UBERON:0002107	Animals and Treatments	Tissue Collections and RNA Isolation	EA10065_1276-11B_RAT230_2_5M60	liver	1
Charles River Laboratories Inc Rayleigh NC	Rattus norvegicus	NCBITaxon	NCBITaxon:10116	liver	UBERON	UBERON:0002107	Animals and Treatments	Tissue Collections and RNA Isolation	EA10065_1274-05A_RAT230_2_6M61	liver	1
Charles River Laboratories Inc Rayleigh NC	Rattus norvegicus	NCBITaxon	NCBITaxon:10116	liver	UBERON	UBERON:0002107	Animals and Treatments	Tissue Collections and RNA Isolation	EA10065_1274-05D_RAT230_2_6M62	liver	1
Charles River Laboratories Inc Rayleigh NC	Rattus norvegicus	NCBITaxon	NCBITaxon:10116	liver	UBERON	UBERON:0002107	Animals and Treatments	Tissue Collections and RNA Isolation	EA10065_1274-11A_RAT230_2_6M63	liver	1
Charles River Laboratories Inc Rayleigh NC	Rattus norvegicus	NCBITaxon	NCBITaxon:10116	liver	UBERON	UBERON:0002107	Animals and Treatments	Tissue Collections and RNA Isolation	EA10065_1274-11D_RAT230_2_6M64	liver	1
Charles River Laboratories Inc Rayleigh NC	Rattus norvegicus	NCBITaxon	NCBITaxon:10116	liver	UBERON	UBERON:0002107	Animals and Treatments	Tissue Collections and RNA Isolation	EA10065_1275-05C_RAT230_2_6M65	liver	1
Charles River Laboratories Inc Rayleigh NC	Rattus norvegicus	NCBITaxon	NCBITaxon:10116	liver	UBERON	UBERON:0002107	Animals and Treatments	Tissue Collections and RNA Isolation	EA10065_1275-05F_RAT230_2_6M66	liver	1
Charles River Laboratories Inc Rayleigh NC	Rattus norvegicus	NCBITaxon	NCBITaxon:10116	liver	UBERON	UBERON:0002107	Animals and Treatments	Tissue Collections and RNA Isolation	EA10065_1275-11C_RAT230_2_6M67	liver	1
Charles River Laboratories Inc Rayleigh NC	Rattus norvegicus	NCBITaxon	NCBITaxon:10116	liver	UBERON	UBERON:0002107	Animals and Treatments	Tissue Collections and RNA Isolation	EA10065_1275-11F_RAT230_2_6M68	liver	1
Charles River Laboratories Inc Rayleigh NC	Rattus norvegicus	NCBITaxon	NCBITaxon:10116	liver	UBERON	UBERON:0002107	Animals and Treatments	Tissue Collections and RNA Isolation	EA10065_1276-05E_RAT230_2_6M69	liver	1
Charles River Laboratories Inc Rayleigh NC	Rattus norvegicus	NCBITaxon	NCBITaxon:10116	liver	UBERON	UBERON:0002107	Animals and Treatments	Tissue Collections and RNA Isolation	EA10065_1276-05H_RAT230_2_6M70	liver	1
Charles River Laboratories Inc Rayleigh NC	Rattus norvegicus	NCBITaxon	NCBITaxon:10116	liver	UBERON	UBERON:0002107	Animals and Treatments	Tissue Collections and RNA Isolation	EA10065_1276-11E_RAT230_2_6M71	liver	1
Charles River Laboratories Inc Rayleigh NC	Rattus norvegicus	NCBITaxon	NCBITaxon:10116	liver	UBERON	UBERON:0002107	Animals and Treatments	Tissue Collections and RNA Isolation	EA10065_1276-11H_RAT230_2_6M72	liver	1
Charles River Laboratories Inc Rayleigh NC	Rattus norvegicus	NCBITaxon	NCBITaxon:10116	liver	UBERON	UBERON:0002107	Animals and Treatments	Tissue Collections and RNA Isolation	EA10065_1274-05G_RAT230_2_7M73	liver	1
Charles River Laboratories Inc Rayleigh NC	Rattus norvegicus	NCBITaxon	NCBITaxon:10116	liver	UBERON	UBERON:0002107	Animals and Treatments	Tissue Collections and RNA Isolation	EA10065_1274-06B_RAT230_2_7M74	liver	1
Charles River Laboratories Inc Rayleigh NC	Rattus norvegicus	NCBITaxon	NCBITaxon:10116	liver	UBERON	UBERON:0002107	Animals and Treatments	Tissue Collections and RNA Isolation	EA10065_1274-11G_RAT230_2_7M75	liver	1
Charles River Laboratories Inc Rayleigh NC	Rattus norvegicus	NCBITaxon	NCBITaxon:10116	liver	UBERON	UBERON:0002107	Animals and Treatments	Tissue Collections and RNA Isolation	EA10065_1274-12B_RAT230_2_7M76	liver	1
Charles River Laboratories Inc Rayleigh NC	Rattus norvegicus	NCBITaxon	NCBITaxon:10116	liver	UBERON	UBERON:0002107	Animals and Treatments	Tissue Collections and RNA Isolation	EA10065_1275-06A_RAT230_2_7M77	liver	1
Charles River Laboratories Inc Rayleigh NC	Rattus norvegicus	NCBITaxon	NCBITaxon:10116	liver	UBERON	UBERON:0002107	Animals and Treatments	Tissue Collections and RNA Isolation	EA10065_1275-06D_RAT230_2_7M78	liver	1
Charles River Laboratories Inc Rayleigh NC	Rattus norvegicus	NCBITaxon	NCBITaxon:10116	liver	UBERON	UBERON:0002107	Animals and Treatments	Tissue Collections and RNA Isolation	EA10065_1275-12A_RAT230_2_7M79	liver	1
Charles River Laboratories Inc Rayleigh NC	Rattus norvegicus	NCBITaxon	NCBITaxon:10116	liver	UBERON	UBERON:0002107	Animals and Treatments	Tissue Collections and RNA Isolation	EA10065_1275-12D_RAT230_2_7M80	liver	1
Charles River Laboratories Inc Rayleigh NC	Rattus norvegicus	NCBITaxon	NCBITaxon:10116	liver	UBERON	UBERON:0002107	Animals and Treatments	Tissue Collections and RNA Isolation	EA10065_1276-06C_RAT230_2_7M81	liver	1
Charles River Laboratories Inc Rayleigh NC	Rattus norvegicus	NCBITaxon	NCBITaxon:10116	liver	UBERON	UBERON:0002107	Animals and Treatments	Tissue Collections and RNA Isolation	EA10065_1276-06F_RAT230_2_7M82	liver	1
Charles River Laboratories Inc Rayleigh NC	Rattus norvegicus	NCBITaxon	NCBITaxon:10116	liver	UBERON	UBERON:0002107	Animals and Treatments	Tissue Collections and RNA Isolation	EA10065_1276-12C_RAT230_2_7M83	liver	1
Charles River Laboratories Inc Rayleigh NC	Rattus norvegicus	NCBITaxon	NCBITaxon:10116	liver	UBERON	UBERON:0002107	Animals and Treatments	Tissue Collections and RNA Isolation	EA10065_1276-12F_RAT230_2_7M84	liver	1
Charles River Laboratories Inc Rayleigh NC	Rattus norvegicus	NCBITaxon	NCBITaxon:10116	liver	UBERON	UBERON:0002107	Animals and Treatments	Tissue Collections and RNA Isolation	EA10065_1274-06E_RAT230_2_8M85	liver	1
Charles River Laboratories Inc Rayleigh NC	Rattus norvegicus	NCBITaxon	NCBITaxon:10116	liver	UBERON	UBERON:0002107	Animals and Treatments	Tissue Collections and RNA Isolation	EA10065_1274-06H_RAT230_2_8M86	liver	1
Charles River Laboratories Inc Rayleigh NC	Rattus norvegicus	NCBITaxon	NCBITaxon:10116	liver	UBERON	UBERON:0002107	Animals and Treatments	Tissue Collections and RNA Isolation	EA10065_1274-12E_RAT230_2_8M87	liver	1
Charles River Laboratories Inc Rayleigh NC	Rattus norvegicus	NCBITaxon	NCBITaxon:10116	liver	UBERON	UBERON:0002107	Animals and Treatments	Tissue Collections and RNA Isolation	EA10065_1275-01B_RAT230_2_8M88	liver	1
Charles River Laboratories Inc Rayleigh NC	Rattus norvegicus	NCBITaxon	NCBITaxon:10116	liver	UBERON	UBERON:0002107	Animals and Treatments	Tissue Collections and RNA Isolation	EA10065_1275-06G_RAT230_2_8M89	liver	1
Charles River Laboratories Inc Rayleigh NC	Rattus norvegicus	NCBITaxon	NCBITaxon:10116	liver	UBERON	UBERON:0002107	Animals and Treatments	Tissue Collections and RNA Isolation	EA10065_1275-07B_RAT230_2_8M90	liver	1
Charles River Laboratories Inc Rayleigh NC	Rattus norvegicus	NCBITaxon	NCBITaxon:10116	liver	UBERON	UBERON:0002107	Animals and Treatments	Tissue Collections and RNA Isolation	EA10065_1276-01A_RAT230_2_8M91	liver	1
Charles River Laboratories Inc Rayleigh NC	Rattus norvegicus	NCBITaxon	NCBITaxon:10116	liver	UBERON	UBERON:0002107	Animals and Treatments	Tissue Collections and RNA Isolation	EA10065_1276-01D_RAT230_2_8M92	liver	1
Charles River Laboratories Inc Rayleigh NC	Rattus norvegicus	NCBITaxon	NCBITaxon:10116	liver	UBERON	UBERON:0002107	Animals and Treatments	Tissue Collections and RNA Isolation	EA10065_1276-07A_RAT230_2_8M93	liver	1
Charles River Laboratories Inc Rayleigh NC	Rattus norvegicus	NCBITaxon	NCBITaxon:10116	liver	UBERON	UBERON:0002107	Animals and Treatments	Tissue Collections and RNA Isolation	EA10065_1276-07D_RAT230_2_8M94	liver	1
Charles River Laboratories Inc Rayleigh NC	Rattus norvegicus	NCBITaxon	NCBITaxon:10116	liver	UBERON	UBERON:0002107	Animals and Treatments	Tissue Collections and RNA Isolation	EA10065_1277-01C_RAT230_2_8M95	liver	1
Charles River Laboratories Inc Rayleigh NC	Rattus norvegicus	NCBITaxon	NCBITaxon:10116	liver	UBERON	UBERON:0002107	Animals and Treatments	Tissue Collections and RNA Isolation	EA10065_1277-01F_RAT230_2_8M96	liver	1
Charles River Laboratories Inc Rayleigh NC	Rattus norvegicus	NCBITaxon	NCBITaxon:10116	heart	UBERON	UBERON:0000948	Animals and Treatments	Tissue Collections and RNA Isolation	EA10065_1334-01A_RAT230_2_A905GDKR_01A	heart	2
Charles River Laboratories Inc Rayleigh NC	Rattus norvegicus	NCBITaxon	NCBITaxon:10116	heart	UBERON	UBERON:0000948	Animals and Treatments	Tissue Collections and RNA Isolation	EA10065_1334-01B_RAT230_2_A905GDKR_01B	heart	2
Charles River Laboratories Inc Rayleigh NC	Rattus norvegicus	NCBITaxon	NCBITaxon:10116	heart	UBERON	UBERON:0000948	Animals and Treatments	Tissue Collections and RNA Isolation	EA10065_1334-01C_RAT230_2_A905GDKR_01C	heart	2
Charles River Laboratories Inc Rayleigh NC	Rattus norvegicus	NCBITaxon	NCBITaxon:10116	heart	UBERON	UBERON:0000948	Animals and Treatments	Tissue Collections and RNA Isolation	EA10065_1334-01D_RAT230_2_A905GDKR_01D	heart	2
Charles River Laboratories Inc Rayleigh NC	Rattus norvegicus	NCBITaxon	NCBITaxon:10116	heart	UBERON	UBERON:0000948	Animals and Treatments	Tissue Collections and RNA Isolation	EA10065_1333-01A_RAT230_2_A905GDKS_01A	heart	2
Charles River Laboratories Inc Rayleigh NC	Rattus norvegicus	NCBITaxon	NCBITaxon:10116	heart	UBERON	UBERON:0000948	Animals and Treatments	Tissue Collections and RNA Isolation	EA10065_1333-01B_RAT230_2_A905GDKS_01B	heart	2
Charles River Laboratories Inc Rayleigh NC	Rattus norvegicus	NCBITaxon	NCBITaxon:10116	heart	UBERON	UBERON:0000948	Animals and Treatments	Tissue Collections and RNA Isolation	EA10065_1333-01C_RAT230_2_A905GDKS_01C	heart	2
Charles River Laboratories Inc Rayleigh NC	Rattus norvegicus	NCBITaxon	NCBITaxon:10116	heart	UBERON	UBERON:0000948	Animals and Treatments	Tissue Collections and RNA Isolation	EA10065_1333-01D_RAT230_2_A905GDKS_01D	heart	2
Charles River Laboratories Inc Rayleigh NC	Rattus norvegicus	NCBITaxon	NCBITaxon:10116	heart	UBERON	UBERON:0000948	Animals and Treatments	Tissue Collections and RNA Isolation	EA10065_1333-05A_RAT230_2_A905GDKS_05A	heart	2
Charles River Laboratories Inc Rayleigh NC	Rattus norvegicus	NCBITaxon	NCBITaxon:10116	heart	UBERON	UBERON:0000948	Animals and Treatments	Tissue Collections and RNA Isolation	EA10065_1333-05B_RAT230_2_A905GDKS_05B	heart	2
Charles River Laboratories Inc Rayleigh NC	Rattus norvegicus	NCBITaxon	NCBITaxon:10116	heart	UBERON	UBERON:0000948	Animals and Treatments	Tissue Collections and RNA Isolation	EA10065_1333-05C_RAT230_2_A905GDKS_05C	heart	2
Charles River Laboratories Inc Rayleigh NC	Rattus norvegicus	NCBITaxon	NCBITaxon:10116	heart	UBERON	UBERON:0000948	Animals and Treatments	Tissue Collections and RNA Isolation	EA10065_1333-05D_RAT230_2_A905GDKS_05D	heart	2
Charles River Laboratories Inc Rayleigh NC	Rattus norvegicus	NCBITaxon	NCBITaxon:10116	heart	UBERON	UBERON:0000948	Animals and Treatments	Tissue Collections and RNA Isolation	EA10065_1333-03A_RAT230_2_A905GDKS_03A	heart	2
Charles River Laboratories Inc Rayleigh NC	Rattus norvegicus	NCBITaxon	NCBITaxon:10116	heart	UBERON	UBERON:0000948	Animals and Treatments	Tissue Collections and RNA Isolation	EA10065_1333-03B_RAT230_2_A905GDKS_03B	heart	2
Charles River Laboratories Inc Rayleigh NC	Rattus norvegicus	NCBITaxon	NCBITaxon:10116	heart	UBERON	UBERON:0000948	Animals and Treatments	Tissue Collections and RNA Isolation	EA10065_1333-03C_RAT230_2_A905GDKS_03C	heart	2
Charles River Laboratories Inc Rayleigh NC	Rattus norvegicus	NCBITaxon	NCBITaxon:10116	heart	UBERON	UBERON:0000948	Animals and Treatments	Tissue Collections and RNA Isolation	EA10065_1333-03D_RAT230_2_A905GDKS_03D	heart	2
Charles River Laboratories Inc Rayleigh NC	Rattus norvegicus	NCBITaxon	NCBITaxon:10116	heart	UBERON	UBERON:0000948	Animals and Treatments	Tissue Collections and RNA Isolation	EA10065_1333-07A_RAT230_2_A905GDKS_07A	heart	2
Charles River Laboratories Inc Rayleigh NC	Rattus norvegicus	NCBITaxon	NCBITaxon:10116	heart	UBERON	UBERON:0000948	Animals and Treatments	Tissue Collections and RNA Isolation	EA10065_1333-07B_RAT230_2_A905GDKS_07B	heart	2
Charles River Laboratories Inc Rayleigh NC	Rattus norvegicus	NCBITaxon	NCBITaxon:10116	heart	UBERON	UBERON:0000948	Animals and Treatments	Tissue Collections and RNA Isolation	EA10065_1333-07C_RAT230_2_A905GDKS_07C	heart	2
Charles River Laboratories Inc Rayleigh NC	Rattus norvegicus	NCBITaxon	NCBITaxon:10116	heart	UBERON	UBERON:0000948	Animals and Treatments	Tissue Collections and RNA Isolation	EA10065_1333-07D_RAT230_2_A905GDKS_07D	heart	2
Charles River Laboratories Inc Rayleigh NC	Rattus norvegicus	NCBITaxon	NCBITaxon:10116	heart	UBERON	UBERON:0000948	Animals and Treatments	Tissue Collections and RNA Isolation	EA10065_1334-03A_RAT230_2_A905GDKR_03A	heart	2
Charles River Laboratories Inc Rayleigh NC	Rattus norvegicus	NCBITaxon	NCBITaxon:10116	heart	UBERON	UBERON:0000948	Animals and Treatments	Tissue Collections and RNA Isolation	EA10065_1334-03B_RAT230_2_A905GDKR_03B	heart	2
Charles River Laboratories Inc Rayleigh NC	Rattus norvegicus	NCBITaxon	NCBITaxon:10116	heart	UBERON	UBERON:0000948	Animals and Treatments	Tissue Collections and RNA Isolation	EA10065_1334-03C_RAT230_2_A905GDKR_03C	heart	2
Charles River Laboratories Inc Rayleigh NC	Rattus norvegicus	NCBITaxon	NCBITaxon:10116	heart	UBERON	UBERON:0000948	Animals and Treatments	Tissue Collections and RNA Isolation	EA10065_1334-03D_RAT230_2_A905GDKR_03D	heart	2
Charles River Laboratories Inc Rayleigh NC	Rattus norvegicus	NCBITaxon	NCBITaxon:10116	heart	UBERON	UBERON:0000948	Animals and Treatments	Tissue Collections and RNA Isolation	EA10065_1333-01E_RAT230_2_A905GDKS_01E	heart	2
Charles River Laboratories Inc Rayleigh NC	Rattus norvegicus	NCBITaxon	NCBITaxon:10116	heart	UBERON	UBERON:0000948	Animals and Treatments	Tissue Collections and RNA Isolation	EA10065_1333-01F_RAT230_2_A905GDKS_01F	heart	2
Charles River Laboratories Inc Rayleigh NC	Rattus norvegicus	NCBITaxon	NCBITaxon:10116	heart	UBERON	UBERON:0000948	Animals and Treatments	Tissue Collections and RNA Isolation	EA10065_1333-01G_RAT230_2_A905GDKS_01G	heart	2
Charles River Laboratories Inc Rayleigh NC	Rattus norvegicus	NCBITaxon	NCBITaxon:10116	heart	UBERON	UBERON:0000948	Animals and Treatments	Tissue Collections and RNA Isolation	EA10065_1333-01H_RAT230_2_A905GDKS_01H	heart	2
Charles River Laboratories Inc Rayleigh NC	Rattus norvegicus	NCBITaxon	NCBITaxon:10116	heart	UBERON	UBERON:0000948	Animals and Treatments	Tissue Collections and RNA Isolation	EA10065_1333-05E_RAT230_2_A905GDKS_05E	heart	2
Charles River Laboratories Inc Rayleigh NC	Rattus norvegicus	NCBITaxon	NCBITaxon:10116	heart	UBERON	UBERON:0000948	Animals and Treatments	Tissue Collections and RNA Isolation	EA10065_1333-05F_RAT230_2_A905GDKS_05F	heart	2
Charles River Laboratories Inc Rayleigh NC	Rattus norvegicus	NCBITaxon	NCBITaxon:10116	heart	UBERON	UBERON:0000948	Animals and Treatments	Tissue Collections and RNA Isolation	EA10065_1333-05G_RAT230_2_A905GDKS_05G	heart	2
Charles River Laboratories Inc Rayleigh NC	Rattus norvegicus	NCBITaxon	NCBITaxon:10116	heart	UBERON	UBERON:0000948	Animals and Treatments	Tissue Collections and RNA Isolation	EA10065_1333-05H_RAT230_2_A905GDKS_05H	heart	2
Charles River Laboratories Inc Rayleigh NC	Rattus norvegicus	NCBITaxon	NCBITaxon:10116	heart	UBERON	UBERON:0000948	Animals and Treatments	Tissue Collections and RNA Isolation	EA10065_1334-01E_RAT230_2_A905GDKR_01E	heart	2
Charles River Laboratories Inc Rayleigh NC	Rattus norvegicus	NCBITaxon	NCBITaxon:10116	heart	UBERON	UBERON:0000948	Animals and Treatments	Tissue Collections and RNA Isolation	EA10065_1334-01F_RAT230_2_A905GDKR_01F	heart	2
Charles River Laboratories Inc Rayleigh NC	Rattus norvegicus	NCBITaxon	NCBITaxon:10116	heart	UBERON	UBERON:0000948	Animals and Treatments	Tissue Collections and RNA Isolation	EA10065_1334-01G_RAT230_2_A905GDKR_01G	heart	2
Charles River Laboratories Inc Rayleigh NC	Rattus norvegicus	NCBITaxon	NCBITaxon:10116	heart	UBERON	UBERON:0000948	Animals and Treatments	Tissue Collections and RNA Isolation	EA10065_1334-01H_RAT230_2_A905GDKR_01H	heart	2
Charles River Laboratories Inc Rayleigh NC	Rattus norvegicus	NCBITaxon	NCBITaxon:10116	heart	UBERON	UBERON:0000948	Animals and Treatments	Tissue Collections and RNA Isolation	EA10065_1333-03E_RAT230_2_A905GDKS_03E	heart	2
Charles River Laboratories Inc Rayleigh NC	Rattus norvegicus	NCBITaxon	NCBITaxon:10116	heart	UBERON	UBERON:0000948	Animals and Treatments	Tissue Collections and RNA Isolation	EA10065_1333-03F_RAT230_2_A905GDKS_03F	heart	2
Charles River Laboratories Inc Rayleigh NC	Rattus norvegicus	NCBITaxon	NCBITaxon:10116	heart	UBERON	UBERON:0000948	Animals and Treatments	Tissue Collections and RNA Isolation	EA10065_1333-03G_RAT230_2_A905GDKS_03G	heart	2
Charles River Laboratories Inc Rayleigh NC	Rattus norvegicus	NCBITaxon	NCBITaxon:10116	heart	UBERON	UBERON:0000948	Animals and Treatments	Tissue Collections and RNA Isolation	EA10065_1333-03H_RAT230_2_A905GDKS_03H	heart	2
Charles River Laboratories Inc Rayleigh NC	Rattus norvegicus	NCBITaxon	NCBITaxon:10116	heart	UBERON	UBERON:0000948	Animals and Treatments	Tissue Collections and RNA Isolation	EA10065_1333-07E_RAT230_2_A905GDKS_07E	heart	2
Charles River Laboratories Inc Rayleigh NC	Rattus norvegicus	NCBITaxon	NCBITaxon:10116	heart	UBERON	UBERON:0000948	Animals and Treatments	Tissue Collections and RNA Isolation	EA10065_1333-07F_RAT230_2_A905GDKS_07F	heart	2
Charles River Laboratories Inc Rayleigh NC	Rattus norvegicus	NCBITaxon	NCBITaxon:10116	heart	UBERON	UBERON:0000948	Animals and Treatments	Tissue Collections and RNA Isolation	EA10065_1333-07G_RAT230_2_A905GDKS_07G	heart	2
Charles River Laboratories Inc Rayleigh NC	Rattus norvegicus	NCBITaxon	NCBITaxon:10116	heart	UBERON	UBERON:0000948	Animals and Treatments	Tissue Collections and RNA Isolation	EA10065_1333-07H_RAT230_2_A905GDKS_07H	heart	2
Charles River Laboratories Inc Rayleigh NC	Rattus norvegicus	NCBITaxon	NCBITaxon:10116	heart	UBERON	UBERON:0000948	Animals and Treatments	Tissue Collections and RNA Isolation	EA10065_1334-03E_RAT230_2_A905GDKR_03E	heart	2
Charles River Laboratories Inc Rayleigh NC	Rattus norvegicus	NCBITaxon	NCBITaxon:10116	heart	UBERON	UBERON:0000948	Animals and Treatments	Tissue Collections and RNA Isolation	EA10065_1334-03F_RAT230_2_A905GDKR_03F	heart	2
Charles River Laboratories Inc Rayleigh NC	Rattus norvegicus	NCBITaxon	NCBITaxon:10116	heart	UBERON	UBERON:0000948	Animals and Treatments	Tissue Collections and RNA Isolation	EA10065_1334-03G_RAT230_2_A905GDKR_03G	heart	2
Charles River Laboratories Inc Rayleigh NC	Rattus norvegicus	NCBITaxon	NCBITaxon:10116	heart	UBERON	UBERON:0000948	Animals and Treatments	Tissue Collections and RNA Isolation	EA10065_1334-03H_RAT230_2_A905GDKR_03H	heart	2
Charles River Laboratories Inc Rayleigh NC	Rattus norvegicus	NCBITaxon	NCBITaxon:10116	heart	UBERON	UBERON:0000948	Animals and Treatments	Tissue Collections and RNA Isolation	EA10065_1333-02A_RAT230_2_A905GDKS_02A	heart	2
Charles River Laboratories Inc Rayleigh NC	Rattus norvegicus	NCBITaxon	NCBITaxon:10116	heart	UBERON	UBERON:0000948	Animals and Treatments	Tissue Collections and RNA Isolation	EA10065_1333-02B_RAT230_2_A905GDKS_02B	heart	2
Charles River Laboratories Inc Rayleigh NC	Rattus norvegicus	NCBITaxon	NCBITaxon:10116	heart	UBERON	UBERON:0000948	Animals and Treatments	Tissue Collections and RNA Isolation	EA10065_1333-02C_RAT230_2_A905GDKS_02C	heart	2
Charles River Laboratories Inc Rayleigh NC	Rattus norvegicus	NCBITaxon	NCBITaxon:10116	heart	UBERON	UBERON:0000948	Animals and Treatments	Tissue Collections and RNA Isolation	EA10065_1333-02D_RAT230_2_A905GDKS_02D	heart	2
Charles River Laboratories Inc Rayleigh NC	Rattus norvegicus	NCBITaxon	NCBITaxon:10116	heart	UBERON	UBERON:0000948	Animals and Treatments	Tissue Collections and RNA Isolation	EA10065_1333-06A_RAT230_2_A905GDKS_06A	heart	2
Charles River Laboratories Inc Rayleigh NC	Rattus norvegicus	NCBITaxon	NCBITaxon:10116	heart	UBERON	UBERON:0000948	Animals and Treatments	Tissue Collections and RNA Isolation	EA10065_1333-06B_RAT230_2_A905GDKS_06B	heart	2
Charles River Laboratories Inc Rayleigh NC	Rattus norvegicus	NCBITaxon	NCBITaxon:10116	heart	UBERON	UBERON:0000948	Animals and Treatments	Tissue Collections and RNA Isolation	EA10065_1333-06C_RAT230_2_A905GDKS_06C	heart	2
Charles River Laboratories Inc Rayleigh NC	Rattus norvegicus	NCBITaxon	NCBITaxon:10116	heart	UBERON	UBERON:0000948	Animals and Treatments	Tissue Collections and RNA Isolation	EA10065_1333-06D_RAT230_2_A905GDKS_06D	heart	2
Charles River Laboratories Inc Rayleigh NC	Rattus norvegicus	NCBITaxon	NCBITaxon:10116	heart	UBERON	UBERON:0000948	Animals and Treatments	Tissue Collections and RNA Isolation	EA10065_1334-02A_RAT230_2_A905GDKR_02A	heart	2
Charles River Laboratories Inc Rayleigh NC	Rattus norvegicus	NCBITaxon	NCBITaxon:10116	heart	UBERON	UBERON:0000948	Animals and Treatments	Tissue Collections and RNA Isolation	EA10065_1334-02B_RAT230_2_A905GDKR_02B	heart	2
Charles River Laboratories Inc Rayleigh NC	Rattus norvegicus	NCBITaxon	NCBITaxon:10116	heart	UBERON	UBERON:0000948	Animals and Treatments	Tissue Collections and RNA Isolation	EA10065_1334-02C_RAT230_2_A905GDKR_02C	heart	2
Charles River Laboratories Inc Rayleigh NC	Rattus norvegicus	NCBITaxon	NCBITaxon:10116	heart	UBERON	UBERON:0000948	Animals and Treatments	Tissue Collections and RNA Isolation	EA10065_1334-02D_RAT230_2_A905GDKR_02D	heart	2
Charles River Laboratories Inc Rayleigh NC	Rattus norvegicus	NCBITaxon	NCBITaxon:10116	heart	UBERON	UBERON:0000948	Animals and Treatments	Tissue Collections and RNA Isolation	EA10065_1333-04A_RAT230_2_A905GDKS_04A	heart	2
Charles River Laboratories Inc Rayleigh NC	Rattus norvegicus	NCBITaxon	NCBITaxon:10116	heart	UBERON	UBERON:0000948	Animals and Treatments	Tissue Collections and RNA Isolation	EA10065_1333-04B_RAT230_2_A905GDKS_04B	heart	2
Charles River Laboratories Inc Rayleigh NC	Rattus norvegicus	NCBITaxon	NCBITaxon:10116	heart	UBERON	UBERON:0000948	Animals and Treatments	Tissue Collections and RNA Isolation	EA10065_1333-04C_RAT230_2_A905GDKS_04C	heart	2
Charles River Laboratories Inc Rayleigh NC	Rattus norvegicus	NCBITaxon	NCBITaxon:10116	heart	UBERON	UBERON:0000948	Animals and Treatments	Tissue Collections and RNA Isolation	EA10065_1333-04D_RAT230_2_A905GDKS_04D	heart	2
Charles River Laboratories Inc Rayleigh NC	Rattus norvegicus	NCBITaxon	NCBITaxon:10116	heart	UBERON	UBERON:0000948	Animals and Treatments	Tissue Collections and RNA Isolation	EA10065_1333-08A_RAT230_2_A905GDKS_08A	heart	2
Charles River Laboratories Inc Rayleigh NC	Rattus norvegicus	NCBITaxon	NCBITaxon:10116	heart	UBERON	UBERON:0000948	Animals and Treatments	Tissue Collections and RNA Isolation	EA10065_1333-08B_RAT230_2_A905GDKS_08B	heart	2
Charles River Laboratories Inc Rayleigh NC	Rattus norvegicus	NCBITaxon	NCBITaxon:10116	heart	UBERON	UBERON:0000948	Animals and Treatments	Tissue Collections and RNA Isolation	EA10065_1333-08C_RAT230_2_A905GDKS_08C	heart	2
Charles River Laboratories Inc Rayleigh NC	Rattus norvegicus	NCBITaxon	NCBITaxon:10116	heart	UBERON	UBERON:0000948	Animals and Treatments	Tissue Collections and RNA Isolation	EA10065_1333-08D_RAT230_2_A905GDKS_08D	heart	2
Charles River Laboratories Inc Rayleigh NC	Rattus norvegicus	NCBITaxon	NCBITaxon:10116	heart	UBERON	UBERON:0000948	Animals and Treatments	Tissue Collections and RNA Isolation	EA10065_1334-04A_RAT230_2_A905GDKR_04A	heart	2
Charles River Laboratories Inc Rayleigh NC	Rattus norvegicus	NCBITaxon	NCBITaxon:10116	heart	UBERON	UBERON:0000948	Animals and Treatments	Tissue Collections and RNA Isolation	EA10065_1334-04B_RAT230_2_A905GDKR_04B	heart	2
Charles River Laboratories Inc Rayleigh NC	Rattus norvegicus	NCBITaxon	NCBITaxon:10116	heart	UBERON	UBERON:0000948	Animals and Treatments	Tissue Collections and RNA Isolation	EA10065_1334-04C_RAT230_2_A905GDKR_04C	heart	2
Charles River Laboratories Inc Rayleigh NC	Rattus norvegicus	NCBITaxon	NCBITaxon:10116	heart	UBERON	UBERON:0000948	Animals and Treatments	Tissue Collections and RNA Isolation	EA10065_1334-04D_RAT230_2_A905GDKR_04D	heart	2
Charles River Laboratories Inc Rayleigh NC	Rattus norvegicus	NCBITaxon	NCBITaxon:10116	heart	UBERON	UBERON:0000948	Animals and Treatments	Tissue Collections and RNA Isolation	EA10065_1333-02E_RAT230_2_A905GDKS_02E	heart	2
Charles River Laboratories Inc Rayleigh NC	Rattus norvegicus	NCBITaxon	NCBITaxon:10116	heart	UBERON	UBERON:0000948	Animals and Treatments	Tissue Collections and RNA Isolation	EA10065_1333-02F_RAT230_2_A905GDKS_02F	heart	2
Charles River Laboratories Inc Rayleigh NC	Rattus norvegicus	NCBITaxon	NCBITaxon:10116	heart	UBERON	UBERON:0000948	Animals and Treatments	Tissue Collections and RNA Isolation	EA10065_1333-02G_RAT230_2_A905GDKS_02G	heart	2
Charles River Laboratories Inc Rayleigh NC	Rattus norvegicus	NCBITaxon	NCBITaxon:10116	heart	UBERON	UBERON:0000948	Animals and Treatments	Tissue Collections and RNA Isolation	EA10065_1333-02H_RAT230_2_A905GDKS_02H	heart	2
Charles River Laboratories Inc Rayleigh NC	Rattus norvegicus	NCBITaxon	NCBITaxon:10116	heart	UBERON	UBERON:0000948	Animals and Treatments	Tissue Collections and RNA Isolation	EA10065_1333-06E_RAT230_2_A905GDKS_06E	heart	2
Charles River Laboratories Inc Rayleigh NC	Rattus norvegicus	NCBITaxon	NCBITaxon:10116	heart	UBERON	UBERON:0000948	Animals and Treatments	Tissue Collections and RNA Isolation	EA10065_1333-06F_RAT230_2_A905GDKS_06F	heart	2
Charles River Laboratories Inc Rayleigh NC	Rattus norvegicus	NCBITaxon	NCBITaxon:10116	heart	UBERON	UBERON:0000948	Animals and Treatments	Tissue Collections and RNA Isolation	EA10065_1333-06G_RAT230_2_A905GDKS_06G	heart	2
Charles River Laboratories Inc Rayleigh NC	Rattus norvegicus	NCBITaxon	NCBITaxon:10116	heart	UBERON	UBERON:0000948	Animals and Treatments	Tissue Collections and RNA Isolation	EA10065_1333-06H_RAT230_2_A905GDKS_06H	heart	2
Charles River Laboratories Inc Rayleigh NC	Rattus norvegicus	NCBITaxon	NCBITaxon:10116	heart	UBERON	UBERON:0000948	Animals and Treatments	Tissue Collections and RNA Isolation	EA10065_1334-02E_RAT230_2_A905GDKR_02E	heart	2
Charles River Laboratories Inc Rayleigh NC	Rattus norvegicus	NCBITaxon	NCBITaxon:10116	heart	UBERON	UBERON:0000948	Animals and Treatments	Tissue Collections and RNA Isolation	EA10065_1334-02F_RAT230_2_A905GDKR_02F	heart	2
Charles River Laboratories Inc Rayleigh NC	Rattus norvegicus	NCBITaxon	NCBITaxon:10116	heart	UBERON	UBERON:0000948	Animals and Treatments	Tissue Collections and RNA Isolation	EA10065_1334-02G_RAT230_2_A905GDKR_02G	heart	2
Charles River Laboratories Inc Rayleigh NC	Rattus norvegicus	NCBITaxon	NCBITaxon:10116	heart	UBERON	UBERON:0000948	Animals and Treatments	Tissue Collections and RNA Isolation	EA10065_1334-02H_RAT230_2_A905GDKR_02H	heart	2
Charles River Laboratories Inc Rayleigh NC	Rattus norvegicus	NCBITaxon	NCBITaxon:10116	heart	UBERON	UBERON:0000948	Animals and Treatments	Tissue Collections and RNA Isolation	EA10065_1333-04E_RAT230_2_A905GDKS_04E	heart	2
Charles River Laboratories Inc Rayleigh NC	Rattus norvegicus	NCBITaxon	NCBITaxon:10116	heart	UBERON	UBERON:0000948	Animals and Treatments	Tissue Collections and RNA Isolation	EA10065_1333-04F_RAT230_2_A905GDKS_04F	heart	2
Charles River Laboratories Inc Rayleigh NC	Rattus norvegicus	NCBITaxon	NCBITaxon:10116	heart	UBERON	UBERON:0000948	Animals and Treatments	Tissue Collections and RNA Isolation	EA10065_1333-04G_RAT230_2_A905GDKS_04G	heart	2
Charles River Laboratories Inc Rayleigh NC	Rattus norvegicus	NCBITaxon	NCBITaxon:10116	heart	UBERON	UBERON:0000948	Animals and Treatments	Tissue Collections and RNA Isolation	EA10065_1333-04H_RAT230_2_A905GDKS_04H	heart	2
Charles River Laboratories Inc Rayleigh NC	Rattus norvegicus	NCBITaxon	NCBITaxon:10116	heart	UBERON	UBERON:0000948	Animals and Treatments	Tissue Collections and RNA Isolation	EA10065_1333-08E_RAT230_2_A905GDKS_08E	heart	2
Charles River Laboratories Inc Rayleigh NC	Rattus norvegicus	NCBITaxon	NCBITaxon:10116	heart	UBERON	UBERON:0000948	Animals and Treatments	Tissue Collections and RNA Isolation	EA10065_1333-08F_RAT230_2_A905GDKS_08F	heart	2
Charles River Laboratories Inc Rayleigh NC	Rattus norvegicus	NCBITaxon	NCBITaxon:10116	heart	UBERON	UBERON:0000948	Animals and Treatments	Tissue Collections and RNA Isolation	EA10065_1333-08G_RAT230_2_A905GDKS_08G	heart	2
Charles River Laboratories Inc Rayleigh NC	Rattus norvegicus	NCBITaxon	NCBITaxon:10116	heart	UBERON	UBERON:0000948	Animals and Treatments	Tissue Collections and RNA Isolation	EA10065_1333-08H_RAT230_2_A905GDKS_08H	heart	2
Charles River Laboratories Inc Rayleigh NC	Rattus norvegicus	NCBITaxon	NCBITaxon:10116	heart	UBERON	UBERON:0000948	Animals and Treatments	Tissue Collections and RNA Isolation	EA10065_1334-04E_RAT230_2_A905GDKR_04E	heart	2
Charles River Laboratories Inc Rayleigh NC	Rattus norvegicus	NCBITaxon	NCBITaxon:10116	heart	UBERON	UBERON:0000948	Animals and Treatments	Tissue Collections and RNA Isolation	EA10065_1334-04F_RAT230_2_A905GDKR_04F	heart	2
Charles River Laboratories Inc Rayleigh NC	Rattus norvegicus	NCBITaxon	NCBITaxon:10116	heart	UBERON	UBERON:0000948	Animals and Treatments	Tissue Collections and RNA Isolation	EA10065_1334-04G_RAT230_2_A905GDKR_04G	heart	2
Charles River Laboratories Inc Rayleigh NC	Rattus norvegicus	NCBITaxon	NCBITaxon:10116	heart	UBERON	UBERON:0000948	Animals and Treatments	Tissue Collections and RNA Isolation	EA10065_1334-04H_RAT230_2_A905GDKR_04H	heart	2
Charles River Laboratories Inc Rayleigh NC	Rattus norvegicus	NCBITaxon	NCBITaxon:10116	kidney	UBERON	UBERON:0002113	Animals and Treatments	Tissue Collections and RNA Isolation	EA10065_1336-01B_RAT230_2_A905GDKO_01B	kidney	2
Charles River Laboratories Inc Rayleigh NC	Rattus norvegicus	NCBITaxon	NCBITaxon:10116	kidney	UBERON	UBERON:0002113	Animals and Treatments	Tissue Collections and RNA Isolation	EA10065_1335-01A_RAT230_2_A905GDKP_01A	kidney	2
Charles River Laboratories Inc Rayleigh NC	Rattus norvegicus	NCBITaxon	NCBITaxon:10116	kidney	UBERON	UBERON:0002113	Animals and Treatments	Tissue Collections and RNA Isolation	EA10065_1336-01C_RAT230_2_A905GDKO_01C	kidney	2
Charles River Laboratories Inc Rayleigh NC	Rattus norvegicus	NCBITaxon	NCBITaxon:10116	kidney	UBERON	UBERON:0002113	Animals and Treatments	Tissue Collections and RNA Isolation	EA10065_1336-01D_RAT230_2_A905GDKO_01D	kidney	2
Charles River Laboratories Inc Rayleigh NC	Rattus norvegicus	NCBITaxon	NCBITaxon:10116	kidney	UBERON	UBERON:0002113	Animals and Treatments	Tissue Collections and RNA Isolation	EA10065_1335-01B_RAT230_2_A905GDKP_01B	kidney	2
Charles River Laboratories Inc Rayleigh NC	Rattus norvegicus	NCBITaxon	NCBITaxon:10116	kidney	UBERON	UBERON:0002113	Animals and Treatments	Tissue Collections and RNA Isolation	EA10065_1335-01C_RAT230_2_A905GDKP_01C	kidney	2
Charles River Laboratories Inc Rayleigh NC	Rattus norvegicus	NCBITaxon	NCBITaxon:10116	kidney	UBERON	UBERON:0002113	Animals and Treatments	Tissue Collections and RNA Isolation	EA10065_1335-01D_RAT230_2_A905GDKP_01D	kidney	2
Charles River Laboratories Inc Rayleigh NC	Rattus norvegicus	NCBITaxon	NCBITaxon:10116	kidney	UBERON	UBERON:0002113	Animals and Treatments	Tissue Collections and RNA Isolation	EA10065_1335-05A_RAT230_2_A905GDKP_05A	kidney	2
Charles River Laboratories Inc Rayleigh NC	Rattus norvegicus	NCBITaxon	NCBITaxon:10116	kidney	UBERON	UBERON:0002113	Animals and Treatments	Tissue Collections and RNA Isolation	EA10065_1335-05B_RAT230_2_A905GDKP_05B	kidney	2
Charles River Laboratories Inc Rayleigh NC	Rattus norvegicus	NCBITaxon	NCBITaxon:10116	kidney	UBERON	UBERON:0002113	Animals and Treatments	Tissue Collections and RNA Isolation	EA10065_1335-05C_RAT230_2_A905GDKP_05C	kidney	2
Charles River Laboratories Inc Rayleigh NC	Rattus norvegicus	NCBITaxon	NCBITaxon:10116	kidney	UBERON	UBERON:0002113	Animals and Treatments	Tissue Collections and RNA Isolation	EA10065_1335-05D_RAT230_2_A905GDKP_05D	kidney	2
Charles River Laboratories Inc Rayleigh NC	Rattus norvegicus	NCBITaxon	NCBITaxon:10116	kidney	UBERON	UBERON:0002113	Animals and Treatments	Tissue Collections and RNA Isolation	EA10065_1336-01A_RAT230_2_A905GDKO_01A	kidney	2
Charles River Laboratories Inc Rayleigh NC	Rattus norvegicus	NCBITaxon	NCBITaxon:10116	kidney	UBERON	UBERON:0002113	Animals and Treatments	Tissue Collections and RNA Isolation	EA10065_1335-03A_RAT230_2_A905GDKP_03A	kidney	2
Charles River Laboratories Inc Rayleigh NC	Rattus norvegicus	NCBITaxon	NCBITaxon:10116	kidney	UBERON	UBERON:0002113	Animals and Treatments	Tissue Collections and RNA Isolation	EA10065_1335-03B_RAT230_2_A905GDKP_03B	kidney	2
Charles River Laboratories Inc Rayleigh NC	Rattus norvegicus	NCBITaxon	NCBITaxon:10116	kidney	UBERON	UBERON:0002113	Animals and Treatments	Tissue Collections and RNA Isolation	EA10065_1335-03C_RAT230_2_A905GDKP_03C	kidney	2
Charles River Laboratories Inc Rayleigh NC	Rattus norvegicus	NCBITaxon	NCBITaxon:10116	kidney	UBERON	UBERON:0002113	Animals and Treatments	Tissue Collections and RNA Isolation	EA10065_1335-03D_RAT230_2_A905GDKP_03D	kidney	2
Charles River Laboratories Inc Rayleigh NC	Rattus norvegicus	NCBITaxon	NCBITaxon:10116	kidney	UBERON	UBERON:0002113	Animals and Treatments	Tissue Collections and RNA Isolation	EA10065_1335-07A_RAT230_2_A905GDKP_07A_at_T2	kidney	2
Charles River Laboratories Inc Rayleigh NC	Rattus norvegicus	NCBITaxon	NCBITaxon:10116	kidney	UBERON	UBERON:0002113	Animals and Treatments	Tissue Collections and RNA Isolation	EA10065_1335-07B_RAT230_2_A905GDKP_07B	kidney	2
Charles River Laboratories Inc Rayleigh NC	Rattus norvegicus	NCBITaxon	NCBITaxon:10116	kidney	UBERON	UBERON:0002113	Animals and Treatments	Tissue Collections and RNA Isolation	EA10065_1335-07C_RAT230_2_A905GDKP_07C	kidney	2
Charles River Laboratories Inc Rayleigh NC	Rattus norvegicus	NCBITaxon	NCBITaxon:10116	kidney	UBERON	UBERON:0002113	Animals and Treatments	Tissue Collections and RNA Isolation	EA10065_1335-07D_RAT230_2_A905GDKP_07D	kidney	2
Charles River Laboratories Inc Rayleigh NC	Rattus norvegicus	NCBITaxon	NCBITaxon:10116	kidney	UBERON	UBERON:0002113	Animals and Treatments	Tissue Collections and RNA Isolation	EA10065_1336-03A_RAT230_2_A905GDKO_03A	kidney	2
Charles River Laboratories Inc Rayleigh NC	Rattus norvegicus	NCBITaxon	NCBITaxon:10116	kidney	UBERON	UBERON:0002113	Animals and Treatments	Tissue Collections and RNA Isolation	EA10065_1336-03B_RAT230_2_A905GDKO_03B	kidney	2
Charles River Laboratories Inc Rayleigh NC	Rattus norvegicus	NCBITaxon	NCBITaxon:10116	kidney	UBERON	UBERON:0002113	Animals and Treatments	Tissue Collections and RNA Isolation	EA10065_1336-03C_RAT230_2_A905GDKO_03C	kidney	2
Charles River Laboratories Inc Rayleigh NC	Rattus norvegicus	NCBITaxon	NCBITaxon:10116	kidney	UBERON	UBERON:0002113	Animals and Treatments	Tissue Collections and RNA Isolation	EA10065_1336-03D_RAT230_2_A905GDKO_03D	kidney	2
Charles River Laboratories Inc Rayleigh NC	Rattus norvegicus	NCBITaxon	NCBITaxon:10116	kidney	UBERON	UBERON:0002113	Animals and Treatments	Tissue Collections and RNA Isolation	EA10065_1335-01E_RAT230_2_A905GDKP_01E	kidney	2
Charles River Laboratories Inc Rayleigh NC	Rattus norvegicus	NCBITaxon	NCBITaxon:10116	kidney	UBERON	UBERON:0002113	Animals and Treatments	Tissue Collections and RNA Isolation	EA10065_1335-01F_RAT230_2_A905GDKP_01F	kidney	2
Charles River Laboratories Inc Rayleigh NC	Rattus norvegicus	NCBITaxon	NCBITaxon:10116	kidney	UBERON	UBERON:0002113	Animals and Treatments	Tissue Collections and RNA Isolation	EA10065_1335-01G_RAT230_2_A905GDKP_01G	kidney	2
Charles River Laboratories Inc Rayleigh NC	Rattus norvegicus	NCBITaxon	NCBITaxon:10116	kidney	UBERON	UBERON:0002113	Animals and Treatments	Tissue Collections and RNA Isolation	EA10065_1335-01H_RAT230_2_A905GDKP_01H	kidney	2
Charles River Laboratories Inc Rayleigh NC	Rattus norvegicus	NCBITaxon	NCBITaxon:10116	kidney	UBERON	UBERON:0002113	Animals and Treatments	Tissue Collections and RNA Isolation	EA10065_1335-05E_RAT230_2_A905GDKP_05E	kidney	2
Charles River Laboratories Inc Rayleigh NC	Rattus norvegicus	NCBITaxon	NCBITaxon:10116	kidney	UBERON	UBERON:0002113	Animals and Treatments	Tissue Collections and RNA Isolation	EA10065_1335-05F_RAT230_2_A905GDKP_05F	kidney	2
Charles River Laboratories Inc Rayleigh NC	Rattus norvegicus	NCBITaxon	NCBITaxon:10116	kidney	UBERON	UBERON:0002113	Animals and Treatments	Tissue Collections and RNA Isolation	EA10065_1335-05G_RAT230_2_A905GDKP_05G	kidney	2
Charles River Laboratories Inc Rayleigh NC	Rattus norvegicus	NCBITaxon	NCBITaxon:10116	kidney	UBERON	UBERON:0002113	Animals and Treatments	Tissue Collections and RNA Isolation	EA10065_1335-05H_RAT230_2_A905GDKP_05H	kidney	2
Charles River Laboratories Inc Rayleigh NC	Rattus norvegicus	NCBITaxon	NCBITaxon:10116	kidney	UBERON	UBERON:0002113	Animals and Treatments	Tissue Collections and RNA Isolation	EA10065_1336-01E_RAT230_2_A905GDKO_01E	kidney	2
Charles River Laboratories Inc Rayleigh NC	Rattus norvegicus	NCBITaxon	NCBITaxon:10116	kidney	UBERON	UBERON:0002113	Animals and Treatments	Tissue Collections and RNA Isolation	EA10065_1336-01F_RAT230_2_A905GDKO_01F	kidney	2
Charles River Laboratories Inc Rayleigh NC	Rattus norvegicus	NCBITaxon	NCBITaxon:10116	kidney	UBERON	UBERON:0002113	Animals and Treatments	Tissue Collections and RNA Isolation	EA10065_1336-01G_RAT230_2_A905GDKO_01G	kidney	2
Charles River Laboratories Inc Rayleigh NC	Rattus norvegicus	NCBITaxon	NCBITaxon:10116	kidney	UBERON	UBERON:0002113	Animals and Treatments	Tissue Collections and RNA Isolation	EA10065_1336-01H_RAT230_2_A905GDKO_01H	kidney	2
Charles River Laboratories Inc Rayleigh NC	Rattus norvegicus	NCBITaxon	NCBITaxon:10116	kidney	UBERON	UBERON:0002113	Animals and Treatments	Tissue Collections and RNA Isolation	EA10065_1335-03E_RAT230_2_A905GDKP_03E	kidney	2
Charles River Laboratories Inc Rayleigh NC	Rattus norvegicus	NCBITaxon	NCBITaxon:10116	kidney	UBERON	UBERON:0002113	Animals and Treatments	Tissue Collections and RNA Isolation	EA10065_1335-03F_RAT230_2_A905GDKP_03F	kidney	2
Charles River Laboratories Inc Rayleigh NC	Rattus norvegicus	NCBITaxon	NCBITaxon:10116	kidney	UBERON	UBERON:0002113	Animals and Treatments	Tissue Collections and RNA Isolation	EA10065_1335-03G_RAT230_2_A905GDKP_03G	kidney	2
Charles River Laboratories Inc Rayleigh NC	Rattus norvegicus	NCBITaxon	NCBITaxon:10116	kidney	UBERON	UBERON:0002113	Animals and Treatments	Tissue Collections and RNA Isolation	EA10065_1335-03H_RAT230_2_A905GDKP_03H	kidney	2
Charles River Laboratories Inc Rayleigh NC	Rattus norvegicus	NCBITaxon	NCBITaxon:10116	kidney	UBERON	UBERON:0002113	Animals and Treatments	Tissue Collections and RNA Isolation	EA10065_1335-07E_RAT230_2_A905GDKP_07E	kidney	2
Charles River Laboratories Inc Rayleigh NC	Rattus norvegicus	NCBITaxon	NCBITaxon:10116	kidney	UBERON	UBERON:0002113	Animals and Treatments	Tissue Collections and RNA Isolation	EA10065_1335-07F_RAT230_2_A905GDKP_07F	kidney	2
Charles River Laboratories Inc Rayleigh NC	Rattus norvegicus	NCBITaxon	NCBITaxon:10116	kidney	UBERON	UBERON:0002113	Animals and Treatments	Tissue Collections and RNA Isolation	EA10065_1335-07G_RAT230_2_A905GDKP_07G	kidney	2
Charles River Laboratories Inc Rayleigh NC	Rattus norvegicus	NCBITaxon	NCBITaxon:10116	kidney	UBERON	UBERON:0002113	Animals and Treatments	Tissue Collections and RNA Isolation	EA10065_1335-07H_RAT230_2_A905GDKP_07H	kidney	2
Charles River Laboratories Inc Rayleigh NC	Rattus norvegicus	NCBITaxon	NCBITaxon:10116	kidney	UBERON	UBERON:0002113	Animals and Treatments	Tissue Collections and RNA Isolation	EA10065_1336-03E_RAT230_2_A905GDKO_03E	kidney	2
Charles River Laboratories Inc Rayleigh NC	Rattus norvegicus	NCBITaxon	NCBITaxon:10116	kidney	UBERON	UBERON:0002113	Animals and Treatments	Tissue Collections and RNA Isolation	EA10065_1336-03F_RAT230_2_A905GDKO_03F	kidney	2
Charles River Laboratories Inc Rayleigh NC	Rattus norvegicus	NCBITaxon	NCBITaxon:10116	kidney	UBERON	UBERON:0002113	Animals and Treatments	Tissue Collections and RNA Isolation	EA10065_1336-03G_RAT230_2_A905GDKO_03G	kidney	2
Charles River Laboratories Inc Rayleigh NC	Rattus norvegicus	NCBITaxon	NCBITaxon:10116	kidney	UBERON	UBERON:0002113	Animals and Treatments	Tissue Collections and RNA Isolation	EA10065_1336-03H_RAT230_2_A905GDKO_03H	kidney	2
Charles River Laboratories Inc Rayleigh NC	Rattus norvegicus	NCBITaxon	NCBITaxon:10116	kidney	UBERON	UBERON:0002113	Animals and Treatments	Tissue Collections and RNA Isolation	EA10065_1335-02A_RAT230_2_A905GDKP_02A	kidney	2
Charles River Laboratories Inc Rayleigh NC	Rattus norvegicus	NCBITaxon	NCBITaxon:10116	kidney	UBERON	UBERON:0002113	Animals and Treatments	Tissue Collections and RNA Isolation	EA10065_1335-02B_RAT230_2_A905GDKP_02B	kidney	2
Charles River Laboratories Inc Rayleigh NC	Rattus norvegicus	NCBITaxon	NCBITaxon:10116	kidney	UBERON	UBERON:0002113	Animals and Treatments	Tissue Collections and RNA Isolation	EA10065_1335-02C_RAT230_2_A905GDKP_02C	kidney	2
Charles River Laboratories Inc Rayleigh NC	Rattus norvegicus	NCBITaxon	NCBITaxon:10116	kidney	UBERON	UBERON:0002113	Animals and Treatments	Tissue Collections and RNA Isolation	EA10065_1335-02D_RAT230_2_A905GDKP_02D	kidney	2
Charles River Laboratories Inc Rayleigh NC	Rattus norvegicus	NCBITaxon	NCBITaxon:10116	kidney	UBERON	UBERON:0002113	Animals and Treatments	Tissue Collections and RNA Isolation	EA10065_1335-06A_RAT230_2_A905GDKP_06A	kidney	2
Charles River Laboratories Inc Rayleigh NC	Rattus norvegicus	NCBITaxon	NCBITaxon:10116	kidney	UBERON	UBERON:0002113	Animals and Treatments	Tissue Collections and RNA Isolation	EA10065_1335-06B_RAT230_2_A905GDKP_06B	kidney	2
Charles River Laboratories Inc Rayleigh NC	Rattus norvegicus	NCBITaxon	NCBITaxon:10116	kidney	UBERON	UBERON:0002113	Animals and Treatments	Tissue Collections and RNA Isolation	EA10065_1335-06C_RAT230_2_A905GDKP_06C	kidney	2
Charles River Laboratories Inc Rayleigh NC	Rattus norvegicus	NCBITaxon	NCBITaxon:10116	kidney	UBERON	UBERON:0002113	Animals and Treatments	Tissue Collections and RNA Isolation	EA10065_1335-06D_RAT230_2_A905GDKP_06D	kidney	2
Charles River Laboratories Inc Rayleigh NC	Rattus norvegicus	NCBITaxon	NCBITaxon:10116	kidney	UBERON	UBERON:0002113	Animals and Treatments	Tissue Collections and RNA Isolation	EA10065_1336-02A_RAT230_2_A905GDKO_02A	kidney	2
Charles River Laboratories Inc Rayleigh NC	Rattus norvegicus	NCBITaxon	NCBITaxon:10116	kidney	UBERON	UBERON:0002113	Animals and Treatments	Tissue Collections and RNA Isolation	EA10065_1336-02B_RAT230_2_A905GDKO_02B	kidney	2
Charles River Laboratories Inc Rayleigh NC	Rattus norvegicus	NCBITaxon	NCBITaxon:10116	kidney	UBERON	UBERON:0002113	Animals and Treatments	Tissue Collections and RNA Isolation	EA10065_1336-02C_RAT230_2_A905GDKO_02C	kidney	2
Charles River Laboratories Inc Rayleigh NC	Rattus norvegicus	NCBITaxon	NCBITaxon:10116	kidney	UBERON	UBERON:0002113	Animals and Treatments	Tissue Collections and RNA Isolation	EA10065_1336-02D_RAT230_2_A905GDKO_02D	kidney	2
Charles River Laboratories Inc Rayleigh NC	Rattus norvegicus	NCBITaxon	NCBITaxon:10116	kidney	UBERON	UBERON:0002113	Animals and Treatments	Tissue Collections and RNA Isolation	EA10065_1335-04A_RAT230_2_A905GDKP_04A	kidney	2
Charles River Laboratories Inc Rayleigh NC	Rattus norvegicus	NCBITaxon	NCBITaxon:10116	kidney	UBERON	UBERON:0002113	Animals and Treatments	Tissue Collections and RNA Isolation	EA10065_1335-04B_RAT230_2_A905GDKP_04B	kidney	2
Charles River Laboratories Inc Rayleigh NC	Rattus norvegicus	NCBITaxon	NCBITaxon:10116	kidney	UBERON	UBERON:0002113	Animals and Treatments	Tissue Collections and RNA Isolation	EA10065_1335-04C_RAT230_2_A905GDKP_04C	kidney	2
Charles River Laboratories Inc Rayleigh NC	Rattus norvegicus	NCBITaxon	NCBITaxon:10116	kidney	UBERON	UBERON:0002113	Animals and Treatments	Tissue Collections and RNA Isolation	EA10065_1335-04D_RAT230_2_A905GDKP_04D	kidney	2
Charles River Laboratories Inc Rayleigh NC	Rattus norvegicus	NCBITaxon	NCBITaxon:10116	kidney	UBERON	UBERON:0002113	Animals and Treatments	Tissue Collections and RNA Isolation	EA10065_1335-08A_RAT230_2_A905GDKP_08A	kidney	2
Charles River Laboratories Inc Rayleigh NC	Rattus norvegicus	NCBITaxon	NCBITaxon:10116	kidney	UBERON	UBERON:0002113	Animals and Treatments	Tissue Collections and RNA Isolation	EA10065_1335-08B_RAT230_2_A905GDKP_08B	kidney	2
Charles River Laboratories Inc Rayleigh NC	Rattus norvegicus	NCBITaxon	NCBITaxon:10116	kidney	UBERON	UBERON:0002113	Animals and Treatments	Tissue Collections and RNA Isolation	EA10065_1335-08C_RAT230_2_A905GDKP_08C	kidney	2
Charles River Laboratories Inc Rayleigh NC	Rattus norvegicus	NCBITaxon	NCBITaxon:10116	kidney	UBERON	UBERON:0002113	Animals and Treatments	Tissue Collections and RNA Isolation	EA10065_1335-08D_RAT230_2_A905GDKP_08D	kidney	2
Charles River Laboratories Inc Rayleigh NC	Rattus norvegicus	NCBITaxon	NCBITaxon:10116	kidney	UBERON	UBERON:0002113	Animals and Treatments	Tissue Collections and RNA Isolation	EA10065_1336-04A_RAT230_2_A905GDKO_04A	kidney	2
Charles River Laboratories Inc Rayleigh NC	Rattus norvegicus	NCBITaxon	NCBITaxon:10116	kidney	UBERON	UBERON:0002113	Animals and Treatments	Tissue Collections and RNA Isolation	EA10065_1336-04B_RAT230_2_A905GDKO_04B	kidney	2
Charles River Laboratories Inc Rayleigh NC	Rattus norvegicus	NCBITaxon	NCBITaxon:10116	kidney	UBERON	UBERON:0002113	Animals and Treatments	Tissue Collections and RNA Isolation	EA10065_1336-04C_RAT230_2_A905GDKO_04C	kidney	2
Charles River Laboratories Inc Rayleigh NC	Rattus norvegicus	NCBITaxon	NCBITaxon:10116	kidney	UBERON	UBERON:0002113	Animals and Treatments	Tissue Collections and RNA Isolation	EA10065_1336-04D_RAT230_2_A905GDKO_04D	kidney	2
Charles River Laboratories Inc Rayleigh NC	Rattus norvegicus	NCBITaxon	NCBITaxon:10116	kidney	UBERON	UBERON:0002113	Animals and Treatments	Tissue Collections and RNA Isolation	EA10065_1335-02E_RAT230_2_A905GDKP_02E	kidney	2
Charles River Laboratories Inc Rayleigh NC	Rattus norvegicus	NCBITaxon	NCBITaxon:10116	kidney	UBERON	UBERON:0002113	Animals and Treatments	Tissue Collections and RNA Isolation	EA10065_1335-02F_RAT230_2_A905GDKP_02F	kidney	2
Charles River Laboratories Inc Rayleigh NC	Rattus norvegicus	NCBITaxon	NCBITaxon:10116	kidney	UBERON	UBERON:0002113	Animals and Treatments	Tissue Collections and RNA Isolation	EA10065_1335-02G_RAT230_2_A905GDKP_02G	kidney	2
Charles River Laboratories Inc Rayleigh NC	Rattus norvegicus	NCBITaxon	NCBITaxon:10116	kidney	UBERON	UBERON:0002113	Animals and Treatments	Tissue Collections and RNA Isolation	EA10065_1335-02H_RAT230_2_A905GDKP_02H	kidney	2
Charles River Laboratories Inc Rayleigh NC	Rattus norvegicus	NCBITaxon	NCBITaxon:10116	kidney	UBERON	UBERON:0002113	Animals and Treatments	Tissue Collections and RNA Isolation	EA10065_1335-06E_RAT230_2_A905GDKP_06E	kidney	2
Charles River Laboratories Inc Rayleigh NC	Rattus norvegicus	NCBITaxon	NCBITaxon:10116	kidney	UBERON	UBERON:0002113	Animals and Treatments	Tissue Collections and RNA Isolation	EA10065_1335-06F_RAT230_2_A905GDKP_06F	kidney	2
Charles River Laboratories Inc Rayleigh NC	Rattus norvegicus	NCBITaxon	NCBITaxon:10116	kidney	UBERON	UBERON:0002113	Animals and Treatments	Tissue Collections and RNA Isolation	EA10065_1335-06G_RAT230_2_A905GDKP_06G	kidney	2
Charles River Laboratories Inc Rayleigh NC	Rattus norvegicus	NCBITaxon	NCBITaxon:10116	kidney	UBERON	UBERON:0002113	Animals and Treatments	Tissue Collections and RNA Isolation	EA10065_1335-06H_RAT230_2_A905GDKP_06H	kidney	2
Charles River Laboratories Inc Rayleigh NC	Rattus norvegicus	NCBITaxon	NCBITaxon:10116	kidney	UBERON	UBERON:0002113	Animals and Treatments	Tissue Collections and RNA Isolation	EA10065_1336-02E_RAT230_2_A905GDKO_02E	kidney	2
Charles River Laboratories Inc Rayleigh NC	Rattus norvegicus	NCBITaxon	NCBITaxon:10116	kidney	UBERON	UBERON:0002113	Animals and Treatments	Tissue Collections and RNA Isolation	EA10065_1336-02F_RAT230_2_A905GDKO_02F	kidney	2
Charles River Laboratories Inc Rayleigh NC	Rattus norvegicus	NCBITaxon	NCBITaxon:10116	kidney	UBERON	UBERON:0002113	Animals and Treatments	Tissue Collections and RNA Isolation	EA10065_1336-02G_RAT230_2_A905GDKO_02G	kidney	2
Charles River Laboratories Inc Rayleigh NC	Rattus norvegicus	NCBITaxon	NCBITaxon:10116	kidney	UBERON	UBERON:0002113	Animals and Treatments	Tissue Collections and RNA Isolation	EA10065_1336-02H_RAT230_2_A905GDKO_02H	kidney	2
Charles River Laboratories Inc Rayleigh NC	Rattus norvegicus	NCBITaxon	NCBITaxon:10116	kidney	UBERON	UBERON:0002113	Animals and Treatments	Tissue Collections and RNA Isolation	EA10065_1335-04E_RAT230_2_A905GDKP_04E	kidney	2
Charles River Laboratories Inc Rayleigh NC	Rattus norvegicus	NCBITaxon	NCBITaxon:10116	kidney	UBERON	UBERON:0002113	Animals and Treatments	Tissue Collections and RNA Isolation	EA10065_1335-04F_RAT230_2_A905GDKP_04F	kidney	2
Charles River Laboratories Inc Rayleigh NC	Rattus norvegicus	NCBITaxon	NCBITaxon:10116	kidney	UBERON	UBERON:0002113	Animals and Treatments	Tissue Collections and RNA Isolation	EA10065_1335-04G_RAT230_2_A905GDKP_04G	kidney	2
Charles River Laboratories Inc Rayleigh NC	Rattus norvegicus	NCBITaxon	NCBITaxon:10116	kidney	UBERON	UBERON:0002113	Animals and Treatments	Tissue Collections and RNA Isolation	EA10065_1335-04H_RAT230_2_A905GDKP_04H	kidney	2
Charles River Laboratories Inc Rayleigh NC	Rattus norvegicus	NCBITaxon	NCBITaxon:10116	kidney	UBERON	UBERON:0002113	Animals and Treatments	Tissue Collections and RNA Isolation	EA10065_1335-08E_RAT230_2_A905GDKP_08E	kidney	2
Charles River Laboratories Inc Rayleigh NC	Rattus norvegicus	NCBITaxon	NCBITaxon:10116	kidney	UBERON	UBERON:0002113	Animals and Treatments	Tissue Collections and RNA Isolation	EA10065_1335-08F_RAT230_2_A905GDKP_08F	kidney	2
Charles River Laboratories Inc Rayleigh NC	Rattus norvegicus	NCBITaxon	NCBITaxon:10116	kidney	UBERON	UBERON:0002113	Animals and Treatments	Tissue Collections and RNA Isolation	EA10065_1335-08G_RAT230_2_A905GDKP_08G	kidney	2
Charles River Laboratories Inc Rayleigh NC	Rattus norvegicus	NCBITaxon	NCBITaxon:10116	kidney	UBERON	UBERON:0002113	Animals and Treatments	Tissue Collections and RNA Isolation	EA10065_1335-08H_RAT230_2_A905GDKP_08H	kidney	2
Charles River Laboratories Inc Rayleigh NC	Rattus norvegicus	NCBITaxon	NCBITaxon:10116	kidney	UBERON	UBERON:0002113	Animals and Treatments	Tissue Collections and RNA Isolation	EA10065_1336-04E_RAT230_2_A905GDKO_04E	kidney	2
Charles River Laboratories Inc Rayleigh NC	Rattus norvegicus	NCBITaxon	NCBITaxon:10116	kidney	UBERON	UBERON:0002113	Animals and Treatments	Tissue Collections and RNA Isolation	EA10065_1336-04F_RAT230_2_A905GDKO_04F	kidney	2
Charles River Laboratories Inc Rayleigh NC	Rattus norvegicus	NCBITaxon	NCBITaxon:10116	kidney	UBERON	UBERON:0002113	Animals and Treatments	Tissue Collections and RNA Isolation	EA10065_1336-04G_RAT230_2_A905GDKO_04G	kidney	2
Charles River Laboratories Inc Rayleigh NC	Rattus norvegicus	NCBITaxon	NCBITaxon:10116	kidney	UBERON	UBERON:0002113	Animals and Treatments	Tissue Collections and RNA Isolation	EA10065_1336-04H_RAT230_2_A905GDKO_04H	kidney	2
Charles River Laboratories Inc Rayleigh NC	Rattus norvegicus	NCBITaxon	NCBITaxon:10116	liver	UBERON	UBERON:0002107	Animals and Treatments	Tissue Collections and RNA Isolation	EA10065_1337-01A_RAT230_2_A905GDKN_01A	liver	2
Charles River Laboratories Inc Rayleigh NC	Rattus norvegicus	NCBITaxon	NCBITaxon:10116	liver	UBERON	UBERON:0002107	Animals and Treatments	Tissue Collections and RNA Isolation	EA10065_1338-01B_RAT230_2_A905GDKL_01B	liver	2
Charles River Laboratories Inc Rayleigh NC	Rattus norvegicus	NCBITaxon	NCBITaxon:10116	liver	UBERON	UBERON:0002107	Animals and Treatments	Tissue Collections and RNA Isolation	EA10065_1338-01C_RAT230_2_A905GDKL_01C	liver	2
Charles River Laboratories Inc Rayleigh NC	Rattus norvegicus	NCBITaxon	NCBITaxon:10116	liver	UBERON	UBERON:0002107	Animals and Treatments	Tissue Collections and RNA Isolation	EA10065_1338-01D_RAT230_2_A905GDKL_01D	liver	2
Charles River Laboratories Inc Rayleigh NC	Rattus norvegicus	NCBITaxon	NCBITaxon:10116	liver	UBERON	UBERON:0002107	Animals and Treatments	Tissue Collections and RNA Isolation	EA10065_1337-01B_RAT230_2_A905GDKN_01B	liver	2
Charles River Laboratories Inc Rayleigh NC	Rattus norvegicus	NCBITaxon	NCBITaxon:10116	liver	UBERON	UBERON:0002107	Animals and Treatments	Tissue Collections and RNA Isolation	EA10065_1337-01C_RAT230_2_A905GDKN_01C	liver	2
Charles River Laboratories Inc Rayleigh NC	Rattus norvegicus	NCBITaxon	NCBITaxon:10116	liver	UBERON	UBERON:0002107	Animals and Treatments	Tissue Collections and RNA Isolation	EA10065_1337-01D_RAT230_2_A905GDKN_01D	liver	2
Charles River Laboratories Inc Rayleigh NC	Rattus norvegicus	NCBITaxon	NCBITaxon:10116	liver	UBERON	UBERON:0002107	Animals and Treatments	Tissue Collections and RNA Isolation	EA10065_1337-05A_RAT230_2_A905GDKN_05A	liver	2
Charles River Laboratories Inc Rayleigh NC	Rattus norvegicus	NCBITaxon	NCBITaxon:10116	liver	UBERON	UBERON:0002107	Animals and Treatments	Tissue Collections and RNA Isolation	EA10065_1337-05B_RAT230_2_A905GDKN_05B	liver	2
Charles River Laboratories Inc Rayleigh NC	Rattus norvegicus	NCBITaxon	NCBITaxon:10116	liver	UBERON	UBERON:0002107	Animals and Treatments	Tissue Collections and RNA Isolation	EA10065_1337-05C_RAT230_2_A905GDKN_05C	liver	2
Charles River Laboratories Inc Rayleigh NC	Rattus norvegicus	NCBITaxon	NCBITaxon:10116	liver	UBERON	UBERON:0002107	Animals and Treatments	Tissue Collections and RNA Isolation	EA10065_1337-05D_RAT230_2_A905GDKN_05D	liver	2
Charles River Laboratories Inc Rayleigh NC	Rattus norvegicus	NCBITaxon	NCBITaxon:10116	liver	UBERON	UBERON:0002107	Animals and Treatments	Tissue Collections and RNA Isolation	EA10065_1338-01A_RAT230_2_A905GDKL_01A	liver	2
Charles River Laboratories Inc Rayleigh NC	Rattus norvegicus	NCBITaxon	NCBITaxon:10116	liver	UBERON	UBERON:0002107	Animals and Treatments	Tissue Collections and RNA Isolation	EA10065_1337-03A_RAT230_2_A905GDKN_03A	liver	2
Charles River Laboratories Inc Rayleigh NC	Rattus norvegicus	NCBITaxon	NCBITaxon:10116	liver	UBERON	UBERON:0002107	Animals and Treatments	Tissue Collections and RNA Isolation	EA10065_1337-03B_RAT230_2_A905GDKN_03B	liver	2
Charles River Laboratories Inc Rayleigh NC	Rattus norvegicus	NCBITaxon	NCBITaxon:10116	liver	UBERON	UBERON:0002107	Animals and Treatments	Tissue Collections and RNA Isolation	EA10065_1337-03C_RAT230_2_A905GDKN_03C	liver	2
Charles River Laboratories Inc Rayleigh NC	Rattus norvegicus	NCBITaxon	NCBITaxon:10116	liver	UBERON	UBERON:0002107	Animals and Treatments	Tissue Collections and RNA Isolation	EA10065_1337-03D_RAT230_2_A905GDKN_03D	liver	2
Charles River Laboratories Inc Rayleigh NC	Rattus norvegicus	NCBITaxon	NCBITaxon:10116	liver	UBERON	UBERON:0002107	Animals and Treatments	Tissue Collections and RNA Isolation	EA10065_1337-07A_RAT230_2_A905GDKN_07A	liver	2
Charles River Laboratories Inc Rayleigh NC	Rattus norvegicus	NCBITaxon	NCBITaxon:10116	liver	UBERON	UBERON:0002107	Animals and Treatments	Tissue Collections and RNA Isolation	EA10065_1337-07B_RAT230_2_A905GDKN_07B	liver	2
Charles River Laboratories Inc Rayleigh NC	Rattus norvegicus	NCBITaxon	NCBITaxon:10116	liver	UBERON	UBERON:0002107	Animals and Treatments	Tissue Collections and RNA Isolation	EA10065_1337-07C_RAT230_2_A905GDKN_07C	liver	2
Charles River Laboratories Inc Rayleigh NC	Rattus norvegicus	NCBITaxon	NCBITaxon:10116	liver	UBERON	UBERON:0002107	Animals and Treatments	Tissue Collections and RNA Isolation	EA10065_1337-07D_RAT230_2_A905GDKN_07D	liver	2
Charles River Laboratories Inc Rayleigh NC	Rattus norvegicus	NCBITaxon	NCBITaxon:10116	liver	UBERON	UBERON:0002107	Animals and Treatments	Tissue Collections and RNA Isolation	EA10065_1338-03A_RAT230_2_A905GDKL_03A	liver	2
Charles River Laboratories Inc Rayleigh NC	Rattus norvegicus	NCBITaxon	NCBITaxon:10116	liver	UBERON	UBERON:0002107	Animals and Treatments	Tissue Collections and RNA Isolation	EA10065_1338-03B_RAT230_2_A905GDKL_03B	liver	2
Charles River Laboratories Inc Rayleigh NC	Rattus norvegicus	NCBITaxon	NCBITaxon:10116	liver	UBERON	UBERON:0002107	Animals and Treatments	Tissue Collections and RNA Isolation	EA10065_1338-03C_RAT230_2_A905GDKL_03C	liver	2
Charles River Laboratories Inc Rayleigh NC	Rattus norvegicus	NCBITaxon	NCBITaxon:10116	liver	UBERON	UBERON:0002107	Animals and Treatments	Tissue Collections and RNA Isolation	EA10065_1338-03D_RAT230_2_A905GDKL_03D	liver	2
Charles River Laboratories Inc Rayleigh NC	Rattus norvegicus	NCBITaxon	NCBITaxon:10116	liver	UBERON	UBERON:0002107	Animals and Treatments	Tissue Collections and RNA Isolation	EA10065_1337-01E_RAT230_2_A905GDKN_01E	liver	2
Charles River Laboratories Inc Rayleigh NC	Rattus norvegicus	NCBITaxon	NCBITaxon:10116	liver	UBERON	UBERON:0002107	Animals and Treatments	Tissue Collections and RNA Isolation	EA10065_1337-01F_RAT230_2_A905GDKN_01F	liver	2
Charles River Laboratories Inc Rayleigh NC	Rattus norvegicus	NCBITaxon	NCBITaxon:10116	liver	UBERON	UBERON:0002107	Animals and Treatments	Tissue Collections and RNA Isolation	EA10065_1337-01G_RAT230_2_A905GDKN_01G	liver	2
Charles River Laboratories Inc Rayleigh NC	Rattus norvegicus	NCBITaxon	NCBITaxon:10116	liver	UBERON	UBERON:0002107	Animals and Treatments	Tissue Collections and RNA Isolation	EA10065_1337-01H_RAT230_2_A905GDKN_01H	liver	2
Charles River Laboratories Inc Rayleigh NC	Rattus norvegicus	NCBITaxon	NCBITaxon:10116	liver	UBERON	UBERON:0002107	Animals and Treatments	Tissue Collections and RNA Isolation	EA10065_1337-05E_RAT230_2_A905GDKN_05E	liver	2
Charles River Laboratories Inc Rayleigh NC	Rattus norvegicus	NCBITaxon	NCBITaxon:10116	liver	UBERON	UBERON:0002107	Animals and Treatments	Tissue Collections and RNA Isolation	EA10065_1337-05F_RAT230_2_A905GDKN_05F	liver	2
Charles River Laboratories Inc Rayleigh NC	Rattus norvegicus	NCBITaxon	NCBITaxon:10116	liver	UBERON	UBERON:0002107	Animals and Treatments	Tissue Collections and RNA Isolation	EA10065_1337-05G_RAT230_2_A905GDKN_05G	liver	2
Charles River Laboratories Inc Rayleigh NC	Rattus norvegicus	NCBITaxon	NCBITaxon:10116	liver	UBERON	UBERON:0002107	Animals and Treatments	Tissue Collections and RNA Isolation	EA10065_1337-05H_RAT230_2_A905GDKN_05H	liver	2
Charles River Laboratories Inc Rayleigh NC	Rattus norvegicus	NCBITaxon	NCBITaxon:10116	liver	UBERON	UBERON:0002107	Animals and Treatments	Tissue Collections and RNA Isolation	EA10065_1338-01E_RAT230_2_A905GDKL_01E	liver	2
Charles River Laboratories Inc Rayleigh NC	Rattus norvegicus	NCBITaxon	NCBITaxon:10116	liver	UBERON	UBERON:0002107	Animals and Treatments	Tissue Collections and RNA Isolation	EA10065_1338-01F_RAT230_2_A905GDKL_01F	liver	2
Charles River Laboratories Inc Rayleigh NC	Rattus norvegicus	NCBITaxon	NCBITaxon:10116	liver	UBERON	UBERON:0002107	Animals and Treatments	Tissue Collections and RNA Isolation	EA10065_1338-01G_RAT230_2_A905GDKL_01G	liver	2
Charles River Laboratories Inc Rayleigh NC	Rattus norvegicus	NCBITaxon	NCBITaxon:10116	liver	UBERON	UBERON:0002107	Animals and Treatments	Tissue Collections and RNA Isolation	EA10065_1338-01H_RAT230_2_A905GDKL_01H	liver	2
Charles River Laboratories Inc Rayleigh NC	Rattus norvegicus	NCBITaxon	NCBITaxon:10116	liver	UBERON	UBERON:0002107	Animals and Treatments	Tissue Collections and RNA Isolation	EA10065_1337-03E_RAT230_2_A905GDKN_03E	liver	2
Charles River Laboratories Inc Rayleigh NC	Rattus norvegicus	NCBITaxon	NCBITaxon:10116	liver	UBERON	UBERON:0002107	Animals and Treatments	Tissue Collections and RNA Isolation	EA10065_1337-03F_RAT230_2_A905GDKN_03F	liver	2
Charles River Laboratories Inc Rayleigh NC	Rattus norvegicus	NCBITaxon	NCBITaxon:10116	liver	UBERON	UBERON:0002107	Animals and Treatments	Tissue Collections and RNA Isolation	EA10065_1337-03G_RAT230_2_A905GDKN_03G	liver	2
Charles River Laboratories Inc Rayleigh NC	Rattus norvegicus	NCBITaxon	NCBITaxon:10116	liver	UBERON	UBERON:0002107	Animals and Treatments	Tissue Collections and RNA Isolation	EA10065_1337-03H_RAT230_2_A905GDKN_03H	liver	2
Charles River Laboratories Inc Rayleigh NC	Rattus norvegicus	NCBITaxon	NCBITaxon:10116	liver	UBERON	UBERON:0002107	Animals and Treatments	Tissue Collections and RNA Isolation	EA10065_1337-07E_RAT230_2_A905GDKN_07E	liver	2
Charles River Laboratories Inc Rayleigh NC	Rattus norvegicus	NCBITaxon	NCBITaxon:10116	liver	UBERON	UBERON:0002107	Animals and Treatments	Tissue Collections and RNA Isolation	EA10065_1337-07F_RAT230_2_A905GDKN_07F	liver	2
Charles River Laboratories Inc Rayleigh NC	Rattus norvegicus	NCBITaxon	NCBITaxon:10116	liver	UBERON	UBERON:0002107	Animals and Treatments	Tissue Collections and RNA Isolation	EA10065_1337-07G_RAT230_2_A905GDKN_07G	liver	2
Charles River Laboratories Inc Rayleigh NC	Rattus norvegicus	NCBITaxon	NCBITaxon:10116	liver	UBERON	UBERON:0002107	Animals and Treatments	Tissue Collections and RNA Isolation	EA10065_1337-07H_RAT230_2_A905GDKN_07H	liver	2
Charles River Laboratories Inc Rayleigh NC	Rattus norvegicus	NCBITaxon	NCBITaxon:10116	liver	UBERON	UBERON:0002107	Animals and Treatments	Tissue Collections and RNA Isolation	EA10065_1338-03E_RAT230_2_A905GDKL_03E	liver	2
Charles River Laboratories Inc Rayleigh NC	Rattus norvegicus	NCBITaxon	NCBITaxon:10116	liver	UBERON	UBERON:0002107	Animals and Treatments	Tissue Collections and RNA Isolation	EA10065_1338-03F_RAT230_2_A905GDKL_03F	liver	2
Charles River Laboratories Inc Rayleigh NC	Rattus norvegicus	NCBITaxon	NCBITaxon:10116	liver	UBERON	UBERON:0002107	Animals and Treatments	Tissue Collections and RNA Isolation	EA10065_1338-03G_RAT230_2_A905GDKL_03G	liver	2
Charles River Laboratories Inc Rayleigh NC	Rattus norvegicus	NCBITaxon	NCBITaxon:10116	liver	UBERON	UBERON:0002107	Animals and Treatments	Tissue Collections and RNA Isolation	EA10065_1338-03H_RAT230_2_A905GDKL_03H	liver	2
Charles River Laboratories Inc Rayleigh NC	Rattus norvegicus	NCBITaxon	NCBITaxon:10116	liver	UBERON	UBERON:0002107	Animals and Treatments	Tissue Collections and RNA Isolation	EA10065_1337-02A_RAT230_2_A905GDKN_02A	liver	2
Charles River Laboratories Inc Rayleigh NC	Rattus norvegicus	NCBITaxon	NCBITaxon:10116	liver	UBERON	UBERON:0002107	Animals and Treatments	Tissue Collections and RNA Isolation	EA10065_1337-02B_RAT230_2_A905GDKN_02B	liver	2
Charles River Laboratories Inc Rayleigh NC	Rattus norvegicus	NCBITaxon	NCBITaxon:10116	liver	UBERON	UBERON:0002107	Animals and Treatments	Tissue Collections and RNA Isolation	EA10065_1337-02C_RAT230_2_A905GDKN_02C	liver	2
Charles River Laboratories Inc Rayleigh NC	Rattus norvegicus	NCBITaxon	NCBITaxon:10116	liver	UBERON	UBERON:0002107	Animals and Treatments	Tissue Collections and RNA Isolation	EA10065_1337-02D_RAT230_2_A905GDKN_02D	liver	2
Charles River Laboratories Inc Rayleigh NC	Rattus norvegicus	NCBITaxon	NCBITaxon:10116	liver	UBERON	UBERON:0002107	Animals and Treatments	Tissue Collections and RNA Isolation	EA10065_1337-06A_RAT230_2_A905GDKN_06A	liver	2
Charles River Laboratories Inc Rayleigh NC	Rattus norvegicus	NCBITaxon	NCBITaxon:10116	liver	UBERON	UBERON:0002107	Animals and Treatments	Tissue Collections and RNA Isolation	EA10065_1337-06B_RAT230_2_A905GDKN_06B	liver	2
Charles River Laboratories Inc Rayleigh NC	Rattus norvegicus	NCBITaxon	NCBITaxon:10116	liver	UBERON	UBERON:0002107	Animals and Treatments	Tissue Collections and RNA Isolation	EA10065_1337-06C_RAT230_2_A905GDKN_06C	liver	2
Charles River Laboratories Inc Rayleigh NC	Rattus norvegicus	NCBITaxon	NCBITaxon:10116	liver	UBERON	UBERON:0002107	Animals and Treatments	Tissue Collections and RNA Isolation	EA10065_1337-06D_RAT230_2_A905GDKN_06D	liver	2
Charles River Laboratories Inc Rayleigh NC	Rattus norvegicus	NCBITaxon	NCBITaxon:10116	liver	UBERON	UBERON:0002107	Animals and Treatments	Tissue Collections and RNA Isolation	EA10065_1338-02A_RAT230_2_A905GDKL_02A	liver	2
Charles River Laboratories Inc Rayleigh NC	Rattus norvegicus	NCBITaxon	NCBITaxon:10116	liver	UBERON	UBERON:0002107	Animals and Treatments	Tissue Collections and RNA Isolation	EA10065_1338-02B_RAT230_2_A905GDKL_02B	liver	2
Charles River Laboratories Inc Rayleigh NC	Rattus norvegicus	NCBITaxon	NCBITaxon:10116	liver	UBERON	UBERON:0002107	Animals and Treatments	Tissue Collections and RNA Isolation	EA10065_1338-02C_RAT230_2_A905GDKL_02C	liver	2
Charles River Laboratories Inc Rayleigh NC	Rattus norvegicus	NCBITaxon	NCBITaxon:10116	liver	UBERON	UBERON:0002107	Animals and Treatments	Tissue Collections and RNA Isolation	EA10065_1338-02D_RAT230_2_A905GDKL_02D	liver	2
Charles River Laboratories Inc Rayleigh NC	Rattus norvegicus	NCBITaxon	NCBITaxon:10116	liver	UBERON	UBERON:0002107	Animals and Treatments	Tissue Collections and RNA Isolation	EA10065_1337-04A_RAT230_2_A905GDKN_04A	liver	2
Charles River Laboratories Inc Rayleigh NC	Rattus norvegicus	NCBITaxon	NCBITaxon:10116	liver	UBERON	UBERON:0002107	Animals and Treatments	Tissue Collections and RNA Isolation	EA10065_1337-04B_RAT230_2_A905GDKN_04B	liver	2
Charles River Laboratories Inc Rayleigh NC	Rattus norvegicus	NCBITaxon	NCBITaxon:10116	liver	UBERON	UBERON:0002107	Animals and Treatments	Tissue Collections and RNA Isolation	EA10065_1337-04C_RAT230_2_A905GDKN_04C	liver	2
Charles River Laboratories Inc Rayleigh NC	Rattus norvegicus	NCBITaxon	NCBITaxon:10116	liver	UBERON	UBERON:0002107	Animals and Treatments	Tissue Collections and RNA Isolation	EA10065_1337-04D_RAT230_2_A905GDKN_04D	liver	2
Charles River Laboratories Inc Rayleigh NC	Rattus norvegicus	NCBITaxon	NCBITaxon:10116	liver	UBERON	UBERON:0002107	Animals and Treatments	Tissue Collections and RNA Isolation	EA10065_1337-08A_RAT230_2_A905GDKN_08A	liver	2
Charles River Laboratories Inc Rayleigh NC	Rattus norvegicus	NCBITaxon	NCBITaxon:10116	liver	UBERON	UBERON:0002107	Animals and Treatments	Tissue Collections and RNA Isolation	EA10065_1337-08B_RAT230_2_A905GDKN_08B	liver	2
Charles River Laboratories Inc Rayleigh NC	Rattus norvegicus	NCBITaxon	NCBITaxon:10116	liver	UBERON	UBERON:0002107	Animals and Treatments	Tissue Collections and RNA Isolation	EA10065_1337-08C_RAT230_2_A905GDKN_08C	liver	2
Charles River Laboratories Inc Rayleigh NC	Rattus norvegicus	NCBITaxon	NCBITaxon:10116	liver	UBERON	UBERON:0002107	Animals and Treatments	Tissue Collections and RNA Isolation	EA10065_1337-08D_RAT230_2_A905GDKN_08D	liver	2
Charles River Laboratories Inc Rayleigh NC	Rattus norvegicus	NCBITaxon	NCBITaxon:10116	liver	UBERON	UBERON:0002107	Animals and Treatments	Tissue Collections and RNA Isolation	EA10065_1338-04A_RAT230_2_A905GDKL_04A	liver	2
Charles River Laboratories Inc Rayleigh NC	Rattus norvegicus	NCBITaxon	NCBITaxon:10116	liver	UBERON	UBERON:0002107	Animals and Treatments	Tissue Collections and RNA Isolation	EA10065_1338-04B_RAT230_2_A905GDKL_04B	liver	2
Charles River Laboratories Inc Rayleigh NC	Rattus norvegicus	NCBITaxon	NCBITaxon:10116	liver	UBERON	UBERON:0002107	Animals and Treatments	Tissue Collections and RNA Isolation	EA10065_1338-04C_RAT230_2_A905GDKL_04C	liver	2
Charles River Laboratories Inc Rayleigh NC	Rattus norvegicus	NCBITaxon	NCBITaxon:10116	liver	UBERON	UBERON:0002107	Animals and Treatments	Tissue Collections and RNA Isolation	EA10065_1338-04D_RAT230_2_A905GDKL_04D	liver	2
Charles River Laboratories Inc Rayleigh NC	Rattus norvegicus	NCBITaxon	NCBITaxon:10116	liver	UBERON	UBERON:0002107	Animals and Treatments	Tissue Collections and RNA Isolation	EA10065_1337-02E_RAT230_2_A905GDKN_02E	liver	2
Charles River Laboratories Inc Rayleigh NC	Rattus norvegicus	NCBITaxon	NCBITaxon:10116	liver	UBERON	UBERON:0002107	Animals and Treatments	Tissue Collections and RNA Isolation	EA10065_1337-02F_RAT230_2_A905GDKN_02F	liver	2
Charles River Laboratories Inc Rayleigh NC	Rattus norvegicus	NCBITaxon	NCBITaxon:10116	liver	UBERON	UBERON:0002107	Animals and Treatments	Tissue Collections and RNA Isolation	EA10065_1337-02G_RAT230_2_A905GDKN_02G	liver	2
Charles River Laboratories Inc Rayleigh NC	Rattus norvegicus	NCBITaxon	NCBITaxon:10116	liver	UBERON	UBERON:0002107	Animals and Treatments	Tissue Collections and RNA Isolation	EA10065_1337-02H_RAT230_2_A905GDKN_02H	liver	2
Charles River Laboratories Inc Rayleigh NC	Rattus norvegicus	NCBITaxon	NCBITaxon:10116	liver	UBERON	UBERON:0002107	Animals and Treatments	Tissue Collections and RNA Isolation	EA10065_1337-06E_RAT230_2_A905GDKN_06E	liver	2
Charles River Laboratories Inc Rayleigh NC	Rattus norvegicus	NCBITaxon	NCBITaxon:10116	liver	UBERON	UBERON:0002107	Animals and Treatments	Tissue Collections and RNA Isolation	EA10065_1337-06F_RAT230_2_A905GDKN_06F	liver	2
Charles River Laboratories Inc Rayleigh NC	Rattus norvegicus	NCBITaxon	NCBITaxon:10116	liver	UBERON	UBERON:0002107	Animals and Treatments	Tissue Collections and RNA Isolation	EA10065_1337-06G_RAT230_2_A905GDKN_06G	liver	2
Charles River Laboratories Inc Rayleigh NC	Rattus norvegicus	NCBITaxon	NCBITaxon:10116	liver	UBERON	UBERON:0002107	Animals and Treatments	Tissue Collections and RNA Isolation	EA10065_1337-06H_RAT230_2_A905GDKN_06H	liver	2
Charles River Laboratories Inc Rayleigh NC	Rattus norvegicus	NCBITaxon	NCBITaxon:10116	liver	UBERON	UBERON:0002107	Animals and Treatments	Tissue Collections and RNA Isolation	EA10065_1338-02E_RAT230_2_A905GDKL_02E	liver	2
Charles River Laboratories Inc Rayleigh NC	Rattus norvegicus	NCBITaxon	NCBITaxon:10116	liver	UBERON	UBERON:0002107	Animals and Treatments	Tissue Collections and RNA Isolation	EA10065_1338-02F_RAT230_2_A905GDKL_02F	liver	2
Charles River Laboratories Inc Rayleigh NC	Rattus norvegicus	NCBITaxon	NCBITaxon:10116	liver	UBERON	UBERON:0002107	Animals and Treatments	Tissue Collections and RNA Isolation	EA10065_1338-02G_RAT230_2_A905GDKL_02G	liver	2
Charles River Laboratories Inc Rayleigh NC	Rattus norvegicus	NCBITaxon	NCBITaxon:10116	liver	UBERON	UBERON:0002107	Animals and Treatments	Tissue Collections and RNA Isolation	EA10065_1338-02H_RAT230_2_A905GDKL_02H	liver	2
Charles River Laboratories Inc Rayleigh NC	Rattus norvegicus	NCBITaxon	NCBITaxon:10116	liver	UBERON	UBERON:0002107	Animals and Treatments	Tissue Collections and RNA Isolation	EA10065_1337-04E_RAT230_2_A905GDKN_04E	liver	2
Charles River Laboratories Inc Rayleigh NC	Rattus norvegicus	NCBITaxon	NCBITaxon:10116	liver	UBERON	UBERON:0002107	Animals and Treatments	Tissue Collections and RNA Isolation	EA10065_1337-04F_RAT230_2_A905GDKN_04F	liver	2
Charles River Laboratories Inc Rayleigh NC	Rattus norvegicus	NCBITaxon	NCBITaxon:10116	liver	UBERON	UBERON:0002107	Animals and Treatments	Tissue Collections and RNA Isolation	EA10065_1337-04G_RAT230_2_A905GDKN_04G	liver	2
Charles River Laboratories Inc Rayleigh NC	Rattus norvegicus	NCBITaxon	NCBITaxon:10116	liver	UBERON	UBERON:0002107	Animals and Treatments	Tissue Collections and RNA Isolation	EA10065_1337-04H_RAT230_2_A905GDKN_04H	liver	2
Charles River Laboratories Inc Rayleigh NC	Rattus norvegicus	NCBITaxon	NCBITaxon:10116	liver	UBERON	UBERON:0002107	Animals and Treatments	Tissue Collections and RNA Isolation	EA10065_1337-08E_RAT230_2_A905GDKN_08E	liver	2
Charles River Laboratories Inc Rayleigh NC	Rattus norvegicus	NCBITaxon	NCBITaxon:10116	liver	UBERON	UBERON:0002107	Animals and Treatments	Tissue Collections and RNA Isolation	EA10065_1337-08F_RAT230_2_A905GDKN_08F	liver	2
Charles River Laboratories Inc Rayleigh NC	Rattus norvegicus	NCBITaxon	NCBITaxon:10116	liver	UBERON	UBERON:0002107	Animals and Treatments	Tissue Collections and RNA Isolation	EA10065_1337-08G_RAT230_2_A905GDKN_08G	liver	2
Charles River Laboratories Inc Rayleigh NC	Rattus norvegicus	NCBITaxon	NCBITaxon:10116	liver	UBERON	UBERON:0002107	Animals and Treatments	Tissue Collections and RNA Isolation	EA10065_1337-08H_RAT230_2_A905GDKN_08H	liver	2
Charles River Laboratories Inc Rayleigh NC	Rattus norvegicus	NCBITaxon	NCBITaxon:10116	liver	UBERON	UBERON:0002107	Animals and Treatments	Tissue Collections and RNA Isolation	EA10065_1338-04E_RAT230_2_A905GDKL_04E	liver	2
Charles River Laboratories Inc Rayleigh NC	Rattus norvegicus	NCBITaxon	NCBITaxon:10116	liver	UBERON	UBERON:0002107	Animals and Treatments	Tissue Collections and RNA Isolation	EA10065_1338-04F_RAT230_2_A905GDKL_04F	liver	2
Charles River Laboratories Inc Rayleigh NC	Rattus norvegicus	NCBITaxon	NCBITaxon:10116	liver	UBERON	UBERON:0002107	Animals and Treatments	Tissue Collections and RNA Isolation	EA10065_1338-04G_RAT230_2_A905GDKL_04G	liver	2
Charles River Laboratories Inc Rayleigh NC	Rattus norvegicus	NCBITaxon	NCBITaxon:10116	liver	UBERON	UBERON:0002107	Animals and Treatments	Tissue Collections and RNA Isolation	EA10065_1338-04H_RAT230_2_A905GDKL_04H	liver	2
Charles River Laboratories Inc Rayleigh NC	Rattus norvegicus	NCBITaxon	NCBITaxon:10116	heart	UBERON	UBERON:0000948	Animals and Treatments	Tissue Collections and RNA Isolation	EA10065_1198-01B_RAT230_2_1M1	heart	3
Charles River Laboratories Inc Rayleigh NC	Rattus norvegicus	NCBITaxon	NCBITaxon:10116	heart	UBERON	UBERON:0000948	Animals and Treatments	Tissue Collections and RNA Isolation	EA10065_1198-01E_RAT230_2_1M2	heart	3
Charles River Laboratories Inc Rayleigh NC	Rattus norvegicus	NCBITaxon	NCBITaxon:10116	heart	UBERON	UBERON:0000948	Animals and Treatments	Tissue Collections and RNA Isolation	EA10065_1200-02A_RAT230_2_1M10	heart	3
Charles River Laboratories Inc Rayleigh NC	Rattus norvegicus	NCBITaxon	NCBITaxon:10116	heart	UBERON	UBERON:0000948	Animals and Treatments	Tissue Collections and RNA Isolation	EA10065_1200-07F_RAT230_2_1M11	heart	3
Charles River Laboratories Inc Rayleigh NC	Rattus norvegicus	NCBITaxon	NCBITaxon:10116	heart	UBERON	UBERON:0000948	Animals and Treatments	Tissue Collections and RNA Isolation	EA10065_1200-08A_RAT230_2_1M12	heart	3
Charles River Laboratories Inc Rayleigh NC	Rattus norvegicus	NCBITaxon	NCBITaxon:10116	heart	UBERON	UBERON:0000948	Animals and Treatments	Tissue Collections and RNA Isolation	EA10065_1198-07B_RAT230_2_1M3	heart	3
Charles River Laboratories Inc Rayleigh NC	Rattus norvegicus	NCBITaxon	NCBITaxon:10116	heart	UBERON	UBERON:0000948	Animals and Treatments	Tissue Collections and RNA Isolation	EA10065_1198-07E_RAT230_2_1M4	heart	3
Charles River Laboratories Inc Rayleigh NC	Rattus norvegicus	NCBITaxon	NCBITaxon:10116	heart	UBERON	UBERON:0000948	Animals and Treatments	Tissue Collections and RNA Isolation	EA10065_1199-01D_RAT230_2_1M5	heart	3
Charles River Laboratories Inc Rayleigh NC	Rattus norvegicus	NCBITaxon	NCBITaxon:10116	heart	UBERON	UBERON:0000948	Animals and Treatments	Tissue Collections and RNA Isolation	EA10065_1199-01G_RAT230_2_1M6	heart	3
Charles River Laboratories Inc Rayleigh NC	Rattus norvegicus	NCBITaxon	NCBITaxon:10116	heart	UBERON	UBERON:0000948	Animals and Treatments	Tissue Collections and RNA Isolation	EA10065_1199-07D_RAT230_2_1M7	heart	3
Charles River Laboratories Inc Rayleigh NC	Rattus norvegicus	NCBITaxon	NCBITaxon:10116	heart	UBERON	UBERON:0000948	Animals and Treatments	Tissue Collections and RNA Isolation	EA10065_1199-07G_RAT230_2_1M8	heart	3
Charles River Laboratories Inc Rayleigh NC	Rattus norvegicus	NCBITaxon	NCBITaxon:10116	heart	UBERON	UBERON:0000948	Animals and Treatments	Tissue Collections and RNA Isolation	EA10065_1200-01F_RAT230_2_1M9	heart	3
Charles River Laboratories Inc Rayleigh NC	Rattus norvegicus	NCBITaxon	NCBITaxon:10116	heart	UBERON	UBERON:0000948	Animals and Treatments	Tissue Collections and RNA Isolation	EA10065_1198-01H_RAT230_2_2M13	heart	3
Charles River Laboratories Inc Rayleigh NC	Rattus norvegicus	NCBITaxon	NCBITaxon:10116	heart	UBERON	UBERON:0000948	Animals and Treatments	Tissue Collections and RNA Isolation	EA10065_1198-02C_RAT230_2_2M14	heart	3
Charles River Laboratories Inc Rayleigh NC	Rattus norvegicus	NCBITaxon	NCBITaxon:10116	heart	UBERON	UBERON:0000948	Animals and Treatments	Tissue Collections and RNA Isolation	EA10065_1198-07H_RAT230_2_2M15	heart	3
Charles River Laboratories Inc Rayleigh NC	Rattus norvegicus	NCBITaxon	NCBITaxon:10116	heart	UBERON	UBERON:0000948	Animals and Treatments	Tissue Collections and RNA Isolation	EA10065_1198-08C_RAT230_2_2M16	heart	3
Charles River Laboratories Inc Rayleigh NC	Rattus norvegicus	NCBITaxon	NCBITaxon:10116	heart	UBERON	UBERON:0000948	Animals and Treatments	Tissue Collections and RNA Isolation	EA10065_1199-02B_RAT230_2_2M17	heart	3
Charles River Laboratories Inc Rayleigh NC	Rattus norvegicus	NCBITaxon	NCBITaxon:10116	heart	UBERON	UBERON:0000948	Animals and Treatments	Tissue Collections and RNA Isolation	EA10065_1199-02E_RAT230_2_2M18	heart	3
Charles River Laboratories Inc Rayleigh NC	Rattus norvegicus	NCBITaxon	NCBITaxon:10116	heart	UBERON	UBERON:0000948	Animals and Treatments	Tissue Collections and RNA Isolation	EA10065_1199-08B_RAT230_2_2M19	heart	3
Charles River Laboratories Inc Rayleigh NC	Rattus norvegicus	NCBITaxon	NCBITaxon:10116	heart	UBERON	UBERON:0000948	Animals and Treatments	Tissue Collections and RNA Isolation	EA10065_1199-08E_RAT230_2_2M20	heart	3
Charles River Laboratories Inc Rayleigh NC	Rattus norvegicus	NCBITaxon	NCBITaxon:10116	heart	UBERON	UBERON:0000948	Animals and Treatments	Tissue Collections and RNA Isolation	EA10065_1200-02D_RAT230_2_2M21	heart	3
Charles River Laboratories Inc Rayleigh NC	Rattus norvegicus	NCBITaxon	NCBITaxon:10116	heart	UBERON	UBERON:0000948	Animals and Treatments	Tissue Collections and RNA Isolation	EA10065_1200-02G_RAT230_2_2M22	heart	3
Charles River Laboratories Inc Rayleigh NC	Rattus norvegicus	NCBITaxon	NCBITaxon:10116	heart	UBERON	UBERON:0000948	Animals and Treatments	Tissue Collections and RNA Isolation	EA10065_1200-08D_RAT230_2_2M23	heart	3
Charles River Laboratories Inc Rayleigh NC	Rattus norvegicus	NCBITaxon	NCBITaxon:10116	heart	UBERON	UBERON:0000948	Animals and Treatments	Tissue Collections and RNA Isolation	EA10065_1200-08G_RAT230_2_2M24	heart	3
Charles River Laboratories Inc Rayleigh NC	Rattus norvegicus	NCBITaxon	NCBITaxon:10116	heart	UBERON	UBERON:0000948	Animals and Treatments	Tissue Collections and RNA Isolation	EA10065_1198-02F_RAT230_2_3M25	heart	3
Charles River Laboratories Inc Rayleigh NC	Rattus norvegicus	NCBITaxon	NCBITaxon:10116	heart	UBERON	UBERON:0000948	Animals and Treatments	Tissue Collections and RNA Isolation	EA10065_1198-03A_RAT230_2_3M26	heart	3
Charles River Laboratories Inc Rayleigh NC	Rattus norvegicus	NCBITaxon	NCBITaxon:10116	heart	UBERON	UBERON:0000948	Animals and Treatments	Tissue Collections and RNA Isolation	EA10065_1198-08F_RAT230_2_3M27	heart	3
Charles River Laboratories Inc Rayleigh NC	Rattus norvegicus	NCBITaxon	NCBITaxon:10116	heart	UBERON	UBERON:0000948	Animals and Treatments	Tissue Collections and RNA Isolation	EA10065_1198-09A_RAT230_2_3M28	heart	3
Charles River Laboratories Inc Rayleigh NC	Rattus norvegicus	NCBITaxon	NCBITaxon:10116	heart	UBERON	UBERON:0000948	Animals and Treatments	Tissue Collections and RNA Isolation	EA10065_1199-02H_RAT230_2_3M29	heart	3
Charles River Laboratories Inc Rayleigh NC	Rattus norvegicus	NCBITaxon	NCBITaxon:10116	heart	UBERON	UBERON:0000948	Animals and Treatments	Tissue Collections and RNA Isolation	EA10065_1199-03C_RAT230_2_3M30	heart	3
Charles River Laboratories Inc Rayleigh NC	Rattus norvegicus	NCBITaxon	NCBITaxon:10116	heart	UBERON	UBERON:0000948	Animals and Treatments	Tissue Collections and RNA Isolation	EA10065_1199-08H_RAT230_2_3M31	heart	3
Charles River Laboratories Inc Rayleigh NC	Rattus norvegicus	NCBITaxon	NCBITaxon:10116	heart	UBERON	UBERON:0000948	Animals and Treatments	Tissue Collections and RNA Isolation	EA10065_1199-09C_RAT230_2_3M32	heart	3
Charles River Laboratories Inc Rayleigh NC	Rattus norvegicus	NCBITaxon	NCBITaxon:10116	heart	UBERON	UBERON:0000948	Animals and Treatments	Tissue Collections and RNA Isolation	EA10065_1200-03B_RAT230_2_3M33	heart	3
Charles River Laboratories Inc Rayleigh NC	Rattus norvegicus	NCBITaxon	NCBITaxon:10116	heart	UBERON	UBERON:0000948	Animals and Treatments	Tissue Collections and RNA Isolation	EA10065_1200-03E_RAT230_2_3M34	heart	3
Charles River Laboratories Inc Rayleigh NC	Rattus norvegicus	NCBITaxon	NCBITaxon:10116	heart	UBERON	UBERON:0000948	Animals and Treatments	Tissue Collections and RNA Isolation	EA10065_1200-09B_RAT230_2_3M35	heart	3
Charles River Laboratories Inc Rayleigh NC	Rattus norvegicus	NCBITaxon	NCBITaxon:10116	heart	UBERON	UBERON:0000948	Animals and Treatments	Tissue Collections and RNA Isolation	EA10065_1200-09E_RAT230_2_3M36	heart	3
Charles River Laboratories Inc Rayleigh NC	Rattus norvegicus	NCBITaxon	NCBITaxon:10116	heart	UBERON	UBERON:0000948	Animals and Treatments	Tissue Collections and RNA Isolation	EA10065_1198-03D_RAT230_2_4M37	heart	3
Charles River Laboratories Inc Rayleigh NC	Rattus norvegicus	NCBITaxon	NCBITaxon:10116	heart	UBERON	UBERON:0000948	Animals and Treatments	Tissue Collections and RNA Isolation	EA10065_1198-03G_RAT230_2_4M38	heart	3
Charles River Laboratories Inc Rayleigh NC	Rattus norvegicus	NCBITaxon	NCBITaxon:10116	heart	UBERON	UBERON:0000948	Animals and Treatments	Tissue Collections and RNA Isolation	EA10065_1198-09D_RAT230_2_4M39	heart	3
Charles River Laboratories Inc Rayleigh NC	Rattus norvegicus	NCBITaxon	NCBITaxon:10116	heart	UBERON	UBERON:0000948	Animals and Treatments	Tissue Collections and RNA Isolation	EA10065_1198-09G_RAT230_2_4M40	heart	3
Charles River Laboratories Inc Rayleigh NC	Rattus norvegicus	NCBITaxon	NCBITaxon:10116	heart	UBERON	UBERON:0000948	Animals and Treatments	Tissue Collections and RNA Isolation	EA10065_1199-03F_RAT230_2_4M41	heart	3
Charles River Laboratories Inc Rayleigh NC	Rattus norvegicus	NCBITaxon	NCBITaxon:10116	heart	UBERON	UBERON:0000948	Animals and Treatments	Tissue Collections and RNA Isolation	EA10065_1199-04A_RAT230_2_4M42	heart	3
Charles River Laboratories Inc Rayleigh NC	Rattus norvegicus	NCBITaxon	NCBITaxon:10116	heart	UBERON	UBERON:0000948	Animals and Treatments	Tissue Collections and RNA Isolation	EA10065_1199-09F_RAT230_2_4M43	heart	3
Charles River Laboratories Inc Rayleigh NC	Rattus norvegicus	NCBITaxon	NCBITaxon:10116	heart	UBERON	UBERON:0000948	Animals and Treatments	Tissue Collections and RNA Isolation	EA10065_1199-10A_RAT230_2_4M44	heart	3
Charles River Laboratories Inc Rayleigh NC	Rattus norvegicus	NCBITaxon	NCBITaxon:10116	heart	UBERON	UBERON:0000948	Animals and Treatments	Tissue Collections and RNA Isolation	EA10065_1200-03H_RAT230_2_4M45	heart	3
Charles River Laboratories Inc Rayleigh NC	Rattus norvegicus	NCBITaxon	NCBITaxon:10116	heart	UBERON	UBERON:0000948	Animals and Treatments	Tissue Collections and RNA Isolation	EA10065_1200-04C_RAT230_2_4M46	heart	3
Charles River Laboratories Inc Rayleigh NC	Rattus norvegicus	NCBITaxon	NCBITaxon:10116	heart	UBERON	UBERON:0000948	Animals and Treatments	Tissue Collections and RNA Isolation	EA10065_1200-09H_RAT230_2_4M47	heart	3
Charles River Laboratories Inc Rayleigh NC	Rattus norvegicus	NCBITaxon	NCBITaxon:10116	heart	UBERON	UBERON:0000948	Animals and Treatments	Tissue Collections and RNA Isolation	EA10065_1200-10C_RAT230_2_4M48	heart	3
Charles River Laboratories Inc Rayleigh NC	Rattus norvegicus	NCBITaxon	NCBITaxon:10116	heart	UBERON	UBERON:0000948	Animals and Treatments	Tissue Collections and RNA Isolation	EA10065_1198-04B_RAT230_2_5M49	heart	3
Charles River Laboratories Inc Rayleigh NC	Rattus norvegicus	NCBITaxon	NCBITaxon:10116	heart	UBERON	UBERON:0000948	Animals and Treatments	Tissue Collections and RNA Isolation	EA10065_1198-04E_RAT230_2_5M50	heart	3
Charles River Laboratories Inc Rayleigh NC	Rattus norvegicus	NCBITaxon	NCBITaxon:10116	heart	UBERON	UBERON:0000948	Animals and Treatments	Tissue Collections and RNA Isolation	EA10065_1198-10B_RAT230_2_5M51	heart	3
Charles River Laboratories Inc Rayleigh NC	Rattus norvegicus	NCBITaxon	NCBITaxon:10116	heart	UBERON	UBERON:0000948	Animals and Treatments	Tissue Collections and RNA Isolation	EA10065_1198-10E_RAT230_2_5M52	heart	3
Charles River Laboratories Inc Rayleigh NC	Rattus norvegicus	NCBITaxon	NCBITaxon:10116	heart	UBERON	UBERON:0000948	Animals and Treatments	Tissue Collections and RNA Isolation	EA10065_1199-04D_RAT230_2_5M53	heart	3
Charles River Laboratories Inc Rayleigh NC	Rattus norvegicus	NCBITaxon	NCBITaxon:10116	heart	UBERON	UBERON:0000948	Animals and Treatments	Tissue Collections and RNA Isolation	EA10065_1199-04G_RAT230_2_5M54	heart	3
Charles River Laboratories Inc Rayleigh NC	Rattus norvegicus	NCBITaxon	NCBITaxon:10116	heart	UBERON	UBERON:0000948	Animals and Treatments	Tissue Collections and RNA Isolation	EA10065_1199-10D_RAT230_2_5M55	heart	3
Charles River Laboratories Inc Rayleigh NC	Rattus norvegicus	NCBITaxon	NCBITaxon:10116	heart	UBERON	UBERON:0000948	Animals and Treatments	Tissue Collections and RNA Isolation	EA10065_1199-10G_RAT230_2_5M56	heart	3
Charles River Laboratories Inc Rayleigh NC	Rattus norvegicus	NCBITaxon	NCBITaxon:10116	heart	UBERON	UBERON:0000948	Animals and Treatments	Tissue Collections and RNA Isolation	EA10065_1200-04F_RAT230_2_5M57	heart	3
Charles River Laboratories Inc Rayleigh NC	Rattus norvegicus	NCBITaxon	NCBITaxon:10116	heart	UBERON	UBERON:0000948	Animals and Treatments	Tissue Collections and RNA Isolation	EA10065_1200-05A_RAT230_2_5M58	heart	3
Charles River Laboratories Inc Rayleigh NC	Rattus norvegicus	NCBITaxon	NCBITaxon:10116	heart	UBERON	UBERON:0000948	Animals and Treatments	Tissue Collections and RNA Isolation	EA10065_1200-10F_RAT230_2_5M59	heart	3
Charles River Laboratories Inc Rayleigh NC	Rattus norvegicus	NCBITaxon	NCBITaxon:10116	heart	UBERON	UBERON:0000948	Animals and Treatments	Tissue Collections and RNA Isolation	EA10065_1200-11A_RAT230_2_5M60	heart	3
Charles River Laboratories Inc Rayleigh NC	Rattus norvegicus	NCBITaxon	NCBITaxon:10116	heart	UBERON	UBERON:0000948	Animals and Treatments	Tissue Collections and RNA Isolation	EA10065_1198-04H_RAT230_2_6M61	heart	3
Charles River Laboratories Inc Rayleigh NC	Rattus norvegicus	NCBITaxon	NCBITaxon:10116	heart	UBERON	UBERON:0000948	Animals and Treatments	Tissue Collections and RNA Isolation	EA10065_1198-05C_RAT230_2_6M62	heart	3
Charles River Laboratories Inc Rayleigh NC	Rattus norvegicus	NCBITaxon	NCBITaxon:10116	heart	UBERON	UBERON:0000948	Animals and Treatments	Tissue Collections and RNA Isolation	EA10065_1198-10H_RAT230_2_6M63	heart	3
Charles River Laboratories Inc Rayleigh NC	Rattus norvegicus	NCBITaxon	NCBITaxon:10116	heart	UBERON	UBERON:0000948	Animals and Treatments	Tissue Collections and RNA Isolation	EA10065_1198-11C_RAT230_2_6M64	heart	3
Charles River Laboratories Inc Rayleigh NC	Rattus norvegicus	NCBITaxon	NCBITaxon:10116	heart	UBERON	UBERON:0000948	Animals and Treatments	Tissue Collections and RNA Isolation	EA10065_1199-05B_RAT230_2_6M65	heart	3
Charles River Laboratories Inc Rayleigh NC	Rattus norvegicus	NCBITaxon	NCBITaxon:10116	heart	UBERON	UBERON:0000948	Animals and Treatments	Tissue Collections and RNA Isolation	EA10065_1199-05E_RAT230_2_6M66	heart	3
Charles River Laboratories Inc Rayleigh NC	Rattus norvegicus	NCBITaxon	NCBITaxon:10116	heart	UBERON	UBERON:0000948	Animals and Treatments	Tissue Collections and RNA Isolation	EA10065_1199-11B_RAT230_2_6M67	heart	3
Charles River Laboratories Inc Rayleigh NC	Rattus norvegicus	NCBITaxon	NCBITaxon:10116	heart	UBERON	UBERON:0000948	Animals and Treatments	Tissue Collections and RNA Isolation	EA10065_1199-11E_RAT230_2_6M68	heart	3
Charles River Laboratories Inc Rayleigh NC	Rattus norvegicus	NCBITaxon	NCBITaxon:10116	heart	UBERON	UBERON:0000948	Animals and Treatments	Tissue Collections and RNA Isolation	EA10065_1200-05D_RAT230_2_6M69	heart	3
Charles River Laboratories Inc Rayleigh NC	Rattus norvegicus	NCBITaxon	NCBITaxon:10116	heart	UBERON	UBERON:0000948	Animals and Treatments	Tissue Collections and RNA Isolation	EA10065_1200-05G_RAT230_2_6M70	heart	3
Charles River Laboratories Inc Rayleigh NC	Rattus norvegicus	NCBITaxon	NCBITaxon:10116	heart	UBERON	UBERON:0000948	Animals and Treatments	Tissue Collections and RNA Isolation	EA10065_1200-11D_RAT230_2_6M71	heart	3
Charles River Laboratories Inc Rayleigh NC	Rattus norvegicus	NCBITaxon	NCBITaxon:10116	heart	UBERON	UBERON:0000948	Animals and Treatments	Tissue Collections and RNA Isolation	EA10065_1200-11G_RAT230_2_6M72	heart	3
Charles River Laboratories Inc Rayleigh NC	Rattus norvegicus	NCBITaxon	NCBITaxon:10116	heart	UBERON	UBERON:0000948	Animals and Treatments	Tissue Collections and RNA Isolation	EA10065_1198-05F_RAT230_2_7M73	heart	3
Charles River Laboratories Inc Rayleigh NC	Rattus norvegicus	NCBITaxon	NCBITaxon:10116	heart	UBERON	UBERON:0000948	Animals and Treatments	Tissue Collections and RNA Isolation	EA10065_1198-06A_RAT230_2_7M74	heart	3
Charles River Laboratories Inc Rayleigh NC	Rattus norvegicus	NCBITaxon	NCBITaxon:10116	heart	UBERON	UBERON:0000948	Animals and Treatments	Tissue Collections and RNA Isolation	EA10065_1198-11F_RAT230_2_7M76	heart	3
Charles River Laboratories Inc Rayleigh NC	Rattus norvegicus	NCBITaxon	NCBITaxon:10116	heart	UBERON	UBERON:0000948	Animals and Treatments	Tissue Collections and RNA Isolation	EA10065_1199-05H_RAT230_2_7M77	heart	3
Charles River Laboratories Inc Rayleigh NC	Rattus norvegicus	NCBITaxon	NCBITaxon:10116	heart	UBERON	UBERON:0000948	Animals and Treatments	Tissue Collections and RNA Isolation	EA10065_1199-06C_RAT230_2_7M78	heart	3
Charles River Laboratories Inc Rayleigh NC	Rattus norvegicus	NCBITaxon	NCBITaxon:10116	heart	UBERON	UBERON:0000948	Animals and Treatments	Tissue Collections and RNA Isolation	EA10065_1199-11H_RAT230_2_7M79	heart	3
Charles River Laboratories Inc Rayleigh NC	Rattus norvegicus	NCBITaxon	NCBITaxon:10116	heart	UBERON	UBERON:0000948	Animals and Treatments	Tissue Collections and RNA Isolation	EA10065_1199-12C_RAT230_2_7M80	heart	3
Charles River Laboratories Inc Rayleigh NC	Rattus norvegicus	NCBITaxon	NCBITaxon:10116	heart	UBERON	UBERON:0000948	Animals and Treatments	Tissue Collections and RNA Isolation	EA10065_1200-06B_RAT230_2_7M81	heart	3
Charles River Laboratories Inc Rayleigh NC	Rattus norvegicus	NCBITaxon	NCBITaxon:10116	heart	UBERON	UBERON:0000948	Animals and Treatments	Tissue Collections and RNA Isolation	EA10065_1200-06E_RAT230_2_7M82	heart	3
Charles River Laboratories Inc Rayleigh NC	Rattus norvegicus	NCBITaxon	NCBITaxon:10116	heart	UBERON	UBERON:0000948	Animals and Treatments	Tissue Collections and RNA Isolation	EA10065_1200-12B_RAT230_2_7M83	heart	3
Charles River Laboratories Inc Rayleigh NC	Rattus norvegicus	NCBITaxon	NCBITaxon:10116	heart	UBERON	UBERON:0000948	Animals and Treatments	Tissue Collections and RNA Isolation	EA10065_1200-12E_RAT230_2_7M84	heart	3
Charles River Laboratories Inc Rayleigh NC	Rattus norvegicus	NCBITaxon	NCBITaxon:10116	heart	UBERON	UBERON:0000948	Animals and Treatments	Tissue Collections and RNA Isolation	EA10065_1198-12A_RAT230_2_7M97	heart	3
Charles River Laboratories Inc Rayleigh NC	Rattus norvegicus	NCBITaxon	NCBITaxon:10116	heart	UBERON	UBERON:0000948	Animals and Treatments	Tissue Collections and RNA Isolation	EA10065_1198-06D_RAT230_2_8M85	heart	3
Charles River Laboratories Inc Rayleigh NC	Rattus norvegicus	NCBITaxon	NCBITaxon:10116	heart	UBERON	UBERON:0000948	Animals and Treatments	Tissue Collections and RNA Isolation	EA10065_1198-06G_RAT230_2_8M86	heart	3
Charles River Laboratories Inc Rayleigh NC	Rattus norvegicus	NCBITaxon	NCBITaxon:10116	heart	UBERON	UBERON:0000948	Animals and Treatments	Tissue Collections and RNA Isolation	EA10065_1198-12D_RAT230_2_8M87	heart	3
Charles River Laboratories Inc Rayleigh NC	Rattus norvegicus	NCBITaxon	NCBITaxon:10116	heart	UBERON	UBERON:0000948	Animals and Treatments	Tissue Collections and RNA Isolation	EA10065_1199-01A_RAT230_2_8M88	heart	3
Charles River Laboratories Inc Rayleigh NC	Rattus norvegicus	NCBITaxon	NCBITaxon:10116	heart	UBERON	UBERON:0000948	Animals and Treatments	Tissue Collections and RNA Isolation	EA10065_1199-06F_RAT230_2_8M89	heart	3
Charles River Laboratories Inc Rayleigh NC	Rattus norvegicus	NCBITaxon	NCBITaxon:10116	heart	UBERON	UBERON:0000948	Animals and Treatments	Tissue Collections and RNA Isolation	EA10065_1199-07A_RAT230_2_8M90	heart	3
Charles River Laboratories Inc Rayleigh NC	Rattus norvegicus	NCBITaxon	NCBITaxon:10116	heart	UBERON	UBERON:0000948	Animals and Treatments	Tissue Collections and RNA Isolation	EA10065_1199-12F_RAT230_2_8M91	heart	3
Charles River Laboratories Inc Rayleigh NC	Rattus norvegicus	NCBITaxon	NCBITaxon:10116	heart	UBERON	UBERON:0000948	Animals and Treatments	Tissue Collections and RNA Isolation	EA10065_1200-01C_RAT230_2_8M92	heart	3
Charles River Laboratories Inc Rayleigh NC	Rattus norvegicus	NCBITaxon	NCBITaxon:10116	heart	UBERON	UBERON:0000948	Animals and Treatments	Tissue Collections and RNA Isolation	EA10065_1200-06H_RAT230_2_8M93	heart	3
Charles River Laboratories Inc Rayleigh NC	Rattus norvegicus	NCBITaxon	NCBITaxon:10116	heart	UBERON	UBERON:0000948	Animals and Treatments	Tissue Collections and RNA Isolation	EA10065_1200-07C_RAT230_2_8M94	heart	3
Charles River Laboratories Inc Rayleigh NC	Rattus norvegicus	NCBITaxon	NCBITaxon:10116	heart	UBERON	UBERON:0000948	Animals and Treatments	Tissue Collections and RNA Isolation	EA10065_1201-01B_RAT230_2_8M95	heart	3
Charles River Laboratories Inc Rayleigh NC	Rattus norvegicus	NCBITaxon	NCBITaxon:10116	heart	UBERON	UBERON:0000948	Animals and Treatments	Tissue Collections and RNA Isolation	EA10065_1201-01E_RAT230_2_8M96	heart	3
Charles River Laboratories Inc Rayleigh NC	Rattus norvegicus	NCBITaxon	NCBITaxon:10116	liver	UBERON	UBERON:0002107	Animals and Treatments	Tissue Collections and RNA Isolation	EA10065_1198-01C_RAT230_2_1M1	liver	3
Charles River Laboratories Inc Rayleigh NC	Rattus norvegicus	NCBITaxon	NCBITaxon:10116	liver	UBERON	UBERON:0002107	Animals and Treatments	Tissue Collections and RNA Isolation	EA10065_1198-01F_RAT230_2_1M2	liver	3
Charles River Laboratories Inc Rayleigh NC	Rattus norvegicus	NCBITaxon	NCBITaxon:10116	liver	UBERON	UBERON:0002107	Animals and Treatments	Tissue Collections and RNA Isolation	EA10065_1200-02B_RAT230_2_1M10	liver	3
Charles River Laboratories Inc Rayleigh NC	Rattus norvegicus	NCBITaxon	NCBITaxon:10116	liver	UBERON	UBERON:0002107	Animals and Treatments	Tissue Collections and RNA Isolation	EA10065_1200-07G_RAT230_2_1M11	liver	3
Charles River Laboratories Inc Rayleigh NC	Rattus norvegicus	NCBITaxon	NCBITaxon:10116	liver	UBERON	UBERON:0002107	Animals and Treatments	Tissue Collections and RNA Isolation	EA10065_1200-08B_RAT230_2_1M12	liver	3
Charles River Laboratories Inc Rayleigh NC	Rattus norvegicus	NCBITaxon	NCBITaxon:10116	liver	UBERON	UBERON:0002107	Animals and Treatments	Tissue Collections and RNA Isolation	EA10065_1198-07C_RAT230_2_1M3	liver	3
Charles River Laboratories Inc Rayleigh NC	Rattus norvegicus	NCBITaxon	NCBITaxon:10116	liver	UBERON	UBERON:0002107	Animals and Treatments	Tissue Collections and RNA Isolation	EA10065_1198-07F_RAT230_2_1M4	liver	3
Charles River Laboratories Inc Rayleigh NC	Rattus norvegicus	NCBITaxon	NCBITaxon:10116	liver	UBERON	UBERON:0002107	Animals and Treatments	Tissue Collections and RNA Isolation	EA10065_1199-01E_RAT230_2_1M5	liver	3
Charles River Laboratories Inc Rayleigh NC	Rattus norvegicus	NCBITaxon	NCBITaxon:10116	liver	UBERON	UBERON:0002107	Animals and Treatments	Tissue Collections and RNA Isolation	EA10065_1199-01H_RAT230_2_1M6	liver	3
Charles River Laboratories Inc Rayleigh NC	Rattus norvegicus	NCBITaxon	NCBITaxon:10116	liver	UBERON	UBERON:0002107	Animals and Treatments	Tissue Collections and RNA Isolation	EA10065_1199-07E_RAT230_2_1M7	liver	3
Charles River Laboratories Inc Rayleigh NC	Rattus norvegicus	NCBITaxon	NCBITaxon:10116	liver	UBERON	UBERON:0002107	Animals and Treatments	Tissue Collections and RNA Isolation	EA10065_1199-07H_RAT230_2_1M8	liver	3
Charles River Laboratories Inc Rayleigh NC	Rattus norvegicus	NCBITaxon	NCBITaxon:10116	liver	UBERON	UBERON:0002107	Animals and Treatments	Tissue Collections and RNA Isolation	EA10065_1200-01G_RAT230_2_1M9	liver	3
Charles River Laboratories Inc Rayleigh NC	Rattus norvegicus	NCBITaxon	NCBITaxon:10116	liver	UBERON	UBERON:0002107	Animals and Treatments	Tissue Collections and RNA Isolation	EA10065_1198-02A_RAT230_2_2M13_at_N2	liver	3
Charles River Laboratories Inc Rayleigh NC	Rattus norvegicus	NCBITaxon	NCBITaxon:10116	liver	UBERON	UBERON:0002107	Animals and Treatments	Tissue Collections and RNA Isolation	EA10065_1198-02A_RAT230_2_2M13	liver	3
Charles River Laboratories Inc Rayleigh NC	Rattus norvegicus	NCBITaxon	NCBITaxon:10116	liver	UBERON	UBERON:0002107	Animals and Treatments	Tissue Collections and RNA Isolation	EA10065_1198-02D_RAT230_2_2M14	liver	3
Charles River Laboratories Inc Rayleigh NC	Rattus norvegicus	NCBITaxon	NCBITaxon:10116	liver	UBERON	UBERON:0002107	Animals and Treatments	Tissue Collections and RNA Isolation	EA10065_1198-08A_RAT230_2_2M15	liver	3
Charles River Laboratories Inc Rayleigh NC	Rattus norvegicus	NCBITaxon	NCBITaxon:10116	liver	UBERON	UBERON:0002107	Animals and Treatments	Tissue Collections and RNA Isolation	EA10065_1198-08D_RAT230_2_2M16	liver	3
Charles River Laboratories Inc Rayleigh NC	Rattus norvegicus	NCBITaxon	NCBITaxon:10116	liver	UBERON	UBERON:0002107	Animals and Treatments	Tissue Collections and RNA Isolation	EA10065_1199-02C_RAT230_2_2M17	liver	3
Charles River Laboratories Inc Rayleigh NC	Rattus norvegicus	NCBITaxon	NCBITaxon:10116	liver	UBERON	UBERON:0002107	Animals and Treatments	Tissue Collections and RNA Isolation	EA10065_1199-02F_RAT230_2_2M18	liver	3
Charles River Laboratories Inc Rayleigh NC	Rattus norvegicus	NCBITaxon	NCBITaxon:10116	liver	UBERON	UBERON:0002107	Animals and Treatments	Tissue Collections and RNA Isolation	EA10065_1199-08C_RAT230_2_2M19	liver	3
Charles River Laboratories Inc Rayleigh NC	Rattus norvegicus	NCBITaxon	NCBITaxon:10116	liver	UBERON	UBERON:0002107	Animals and Treatments	Tissue Collections and RNA Isolation	EA10065_1199-08F_RAT230_2_2M20	liver	3
Charles River Laboratories Inc Rayleigh NC	Rattus norvegicus	NCBITaxon	NCBITaxon:10116	liver	UBERON	UBERON:0002107	Animals and Treatments	Tissue Collections and RNA Isolation	EA10065_1200-02E_RAT230_2_2M21	liver	3
Charles River Laboratories Inc Rayleigh NC	Rattus norvegicus	NCBITaxon	NCBITaxon:10116	liver	UBERON	UBERON:0002107	Animals and Treatments	Tissue Collections and RNA Isolation	EA10065_1200-02H_RAT230_2_2M22	liver	3
Charles River Laboratories Inc Rayleigh NC	Rattus norvegicus	NCBITaxon	NCBITaxon:10116	liver	UBERON	UBERON:0002107	Animals and Treatments	Tissue Collections and RNA Isolation	EA10065_1200-08E_RAT230_2_2M23	liver	3
Charles River Laboratories Inc Rayleigh NC	Rattus norvegicus	NCBITaxon	NCBITaxon:10116	liver	UBERON	UBERON:0002107	Animals and Treatments	Tissue Collections and RNA Isolation	EA10065_1200-08H_RAT230_2_2M24	liver	3
Charles River Laboratories Inc Rayleigh NC	Rattus norvegicus	NCBITaxon	NCBITaxon:10116	liver	UBERON	UBERON:0002107	Animals and Treatments	Tissue Collections and RNA Isolation	EA10065_1198-02G_RAT230_2_3M25	liver	3
Charles River Laboratories Inc Rayleigh NC	Rattus norvegicus	NCBITaxon	NCBITaxon:10116	liver	UBERON	UBERON:0002107	Animals and Treatments	Tissue Collections and RNA Isolation	EA10065_1198-03B_RAT230_2_3M26	liver	3
Charles River Laboratories Inc Rayleigh NC	Rattus norvegicus	NCBITaxon	NCBITaxon:10116	liver	UBERON	UBERON:0002107	Animals and Treatments	Tissue Collections and RNA Isolation	EA10065_1198-08G_RAT230_2_3M27	liver	3
Charles River Laboratories Inc Rayleigh NC	Rattus norvegicus	NCBITaxon	NCBITaxon:10116	liver	UBERON	UBERON:0002107	Animals and Treatments	Tissue Collections and RNA Isolation	EA10065_1198-09B_RAT230_2_3M28	liver	3
Charles River Laboratories Inc Rayleigh NC	Rattus norvegicus	NCBITaxon	NCBITaxon:10116	liver	UBERON	UBERON:0002107	Animals and Treatments	Tissue Collections and RNA Isolation	EA10065_1199-03A_RAT230_2_3M29	liver	3
Charles River Laboratories Inc Rayleigh NC	Rattus norvegicus	NCBITaxon	NCBITaxon:10116	liver	UBERON	UBERON:0002107	Animals and Treatments	Tissue Collections and RNA Isolation	EA10065_1199-03D_RAT230_2_3M30	liver	3
Charles River Laboratories Inc Rayleigh NC	Rattus norvegicus	NCBITaxon	NCBITaxon:10116	liver	UBERON	UBERON:0002107	Animals and Treatments	Tissue Collections and RNA Isolation	EA10065_1199-09A_RAT230_2_3M31	liver	3
Charles River Laboratories Inc Rayleigh NC	Rattus norvegicus	NCBITaxon	NCBITaxon:10116	liver	UBERON	UBERON:0002107	Animals and Treatments	Tissue Collections and RNA Isolation	EA10065_1199-09D_RAT230_2_3M32	liver	3
Charles River Laboratories Inc Rayleigh NC	Rattus norvegicus	NCBITaxon	NCBITaxon:10116	liver	UBERON	UBERON:0002107	Animals and Treatments	Tissue Collections and RNA Isolation	EA10065_1200-03C_RAT230_2_3M33	liver	3
Charles River Laboratories Inc Rayleigh NC	Rattus norvegicus	NCBITaxon	NCBITaxon:10116	liver	UBERON	UBERON:0002107	Animals and Treatments	Tissue Collections and RNA Isolation	EA10065_1200-03F_RAT230_2_3M34	liver	3
Charles River Laboratories Inc Rayleigh NC	Rattus norvegicus	NCBITaxon	NCBITaxon:10116	liver	UBERON	UBERON:0002107	Animals and Treatments	Tissue Collections and RNA Isolation	EA10065_1200-09C_RAT230_2_3M35	liver	3
Charles River Laboratories Inc Rayleigh NC	Rattus norvegicus	NCBITaxon	NCBITaxon:10116	liver	UBERON	UBERON:0002107	Animals and Treatments	Tissue Collections and RNA Isolation	EA10065_1200-09F_RAT230_2_3M36	liver	3
Charles River Laboratories Inc Rayleigh NC	Rattus norvegicus	NCBITaxon	NCBITaxon:10116	liver	UBERON	UBERON:0002107	Animals and Treatments	Tissue Collections and RNA Isolation	EA10065_1198-03E_RAT230_2_4M37	liver	3
Charles River Laboratories Inc Rayleigh NC	Rattus norvegicus	NCBITaxon	NCBITaxon:10116	liver	UBERON	UBERON:0002107	Animals and Treatments	Tissue Collections and RNA Isolation	EA10065_1198-03H_RAT230_2_4M38	liver	3
Charles River Laboratories Inc Rayleigh NC	Rattus norvegicus	NCBITaxon	NCBITaxon:10116	liver	UBERON	UBERON:0002107	Animals and Treatments	Tissue Collections and RNA Isolation	EA10065_1198-09E_RAT230_2_4M39	liver	3
Charles River Laboratories Inc Rayleigh NC	Rattus norvegicus	NCBITaxon	NCBITaxon:10116	liver	UBERON	UBERON:0002107	Animals and Treatments	Tissue Collections and RNA Isolation	EA10065_1198-09H_RAT230_2_4M40	liver	3
Charles River Laboratories Inc Rayleigh NC	Rattus norvegicus	NCBITaxon	NCBITaxon:10116	liver	UBERON	UBERON:0002107	Animals and Treatments	Tissue Collections and RNA Isolation	EA10065_1199-03G_RAT230_2_4M41	liver	3
Charles River Laboratories Inc Rayleigh NC	Rattus norvegicus	NCBITaxon	NCBITaxon:10116	liver	UBERON	UBERON:0002107	Animals and Treatments	Tissue Collections and RNA Isolation	EA10065_1199-04B_RAT230_2_4M42	liver	3
Charles River Laboratories Inc Rayleigh NC	Rattus norvegicus	NCBITaxon	NCBITaxon:10116	liver	UBERON	UBERON:0002107	Animals and Treatments	Tissue Collections and RNA Isolation	EA10065_1199-09G_RAT230_2_4M43	liver	3
Charles River Laboratories Inc Rayleigh NC	Rattus norvegicus	NCBITaxon	NCBITaxon:10116	liver	UBERON	UBERON:0002107	Animals and Treatments	Tissue Collections and RNA Isolation	EA10065_1199-10B_RAT230_2_4M44	liver	3
Charles River Laboratories Inc Rayleigh NC	Rattus norvegicus	NCBITaxon	NCBITaxon:10116	liver	UBERON	UBERON:0002107	Animals and Treatments	Tissue Collections and RNA Isolation	EA10065_1200-04A_RAT230_2_4M45	liver	3
Charles River Laboratories Inc Rayleigh NC	Rattus norvegicus	NCBITaxon	NCBITaxon:10116	liver	UBERON	UBERON:0002107	Animals and Treatments	Tissue Collections and RNA Isolation	EA10065_1200-04D_RAT230_2_4M46	liver	3
Charles River Laboratories Inc Rayleigh NC	Rattus norvegicus	NCBITaxon	NCBITaxon:10116	liver	UBERON	UBERON:0002107	Animals and Treatments	Tissue Collections and RNA Isolation	EA10065_1200-10A_RAT230_2_4M47	liver	3
Charles River Laboratories Inc Rayleigh NC	Rattus norvegicus	NCBITaxon	NCBITaxon:10116	liver	UBERON	UBERON:0002107	Animals and Treatments	Tissue Collections and RNA Isolation	EA10065_1200-10D_RAT230_2_4M48	liver	3
Charles River Laboratories Inc Rayleigh NC	Rattus norvegicus	NCBITaxon	NCBITaxon:10116	liver	UBERON	UBERON:0002107	Animals and Treatments	Tissue Collections and RNA Isolation	EA10065_1198-04C_RAT230_2_5M49	liver	3
Charles River Laboratories Inc Rayleigh NC	Rattus norvegicus	NCBITaxon	NCBITaxon:10116	liver	UBERON	UBERON:0002107	Animals and Treatments	Tissue Collections and RNA Isolation	EA10065_1198-04F_RAT230_2_5M50	liver	3
Charles River Laboratories Inc Rayleigh NC	Rattus norvegicus	NCBITaxon	NCBITaxon:10116	liver	UBERON	UBERON:0002107	Animals and Treatments	Tissue Collections and RNA Isolation	EA10065_1198-10C_RAT230_2_5M51	liver	3
Charles River Laboratories Inc Rayleigh NC	Rattus norvegicus	NCBITaxon	NCBITaxon:10116	liver	UBERON	UBERON:0002107	Animals and Treatments	Tissue Collections and RNA Isolation	EA10065_1198-10F_RAT230_2_5M52	liver	3
Charles River Laboratories Inc Rayleigh NC	Rattus norvegicus	NCBITaxon	NCBITaxon:10116	liver	UBERON	UBERON:0002107	Animals and Treatments	Tissue Collections and RNA Isolation	EA10065_1199-04E_RAT230_2_5M53	liver	3
Charles River Laboratories Inc Rayleigh NC	Rattus norvegicus	NCBITaxon	NCBITaxon:10116	liver	UBERON	UBERON:0002107	Animals and Treatments	Tissue Collections and RNA Isolation	EA10065_1199-04H_RAT230_2_5M54	liver	3
Charles River Laboratories Inc Rayleigh NC	Rattus norvegicus	NCBITaxon	NCBITaxon:10116	liver	UBERON	UBERON:0002107	Animals and Treatments	Tissue Collections and RNA Isolation	EA10065_1199-10E_RAT230_2_5M55	liver	3
Charles River Laboratories Inc Rayleigh NC	Rattus norvegicus	NCBITaxon	NCBITaxon:10116	liver	UBERON	UBERON:0002107	Animals and Treatments	Tissue Collections and RNA Isolation	EA10065_1199-10H_RAT230_2_5M56	liver	3
Charles River Laboratories Inc Rayleigh NC	Rattus norvegicus	NCBITaxon	NCBITaxon:10116	liver	UBERON	UBERON:0002107	Animals and Treatments	Tissue Collections and RNA Isolation	EA10065_1200-04G_RAT230_2_5M57	liver	3
Charles River Laboratories Inc Rayleigh NC	Rattus norvegicus	NCBITaxon	NCBITaxon:10116	liver	UBERON	UBERON:0002107	Animals and Treatments	Tissue Collections and RNA Isolation	EA10065_1200-05B_RAT230_2_5M58	liver	3
Charles River Laboratories Inc Rayleigh NC	Rattus norvegicus	NCBITaxon	NCBITaxon:10116	liver	UBERON	UBERON:0002107	Animals and Treatments	Tissue Collections and RNA Isolation	EA10065_1200-10G_RAT230_2_5M59	liver	3
Charles River Laboratories Inc Rayleigh NC	Rattus norvegicus	NCBITaxon	NCBITaxon:10116	liver	UBERON	UBERON:0002107	Animals and Treatments	Tissue Collections and RNA Isolation	EA10065_1200-11B_RAT230_2_5M60	liver	3
Charles River Laboratories Inc Rayleigh NC	Rattus norvegicus	NCBITaxon	NCBITaxon:10116	liver	UBERON	UBERON:0002107	Animals and Treatments	Tissue Collections and RNA Isolation	EA10065_1198-05A_RAT230_2_6M61	liver	3
Charles River Laboratories Inc Rayleigh NC	Rattus norvegicus	NCBITaxon	NCBITaxon:10116	liver	UBERON	UBERON:0002107	Animals and Treatments	Tissue Collections and RNA Isolation	EA10065_1198-05D_RAT230_2_6M62	liver	3
Charles River Laboratories Inc Rayleigh NC	Rattus norvegicus	NCBITaxon	NCBITaxon:10116	liver	UBERON	UBERON:0002107	Animals and Treatments	Tissue Collections and RNA Isolation	EA10065_1198-11A_RAT230_2_6M63	liver	3
Charles River Laboratories Inc Rayleigh NC	Rattus norvegicus	NCBITaxon	NCBITaxon:10116	liver	UBERON	UBERON:0002107	Animals and Treatments	Tissue Collections and RNA Isolation	EA10065_1198-11D_RAT230_2_6M64	liver	3
Charles River Laboratories Inc Rayleigh NC	Rattus norvegicus	NCBITaxon	NCBITaxon:10116	liver	UBERON	UBERON:0002107	Animals and Treatments	Tissue Collections and RNA Isolation	EA10065_1199-05C_RAT230_2_6M65	liver	3
Charles River Laboratories Inc Rayleigh NC	Rattus norvegicus	NCBITaxon	NCBITaxon:10116	liver	UBERON	UBERON:0002107	Animals and Treatments	Tissue Collections and RNA Isolation	EA10065_1199-05F_RAT230_2_6M66	liver	3
Charles River Laboratories Inc Rayleigh NC	Rattus norvegicus	NCBITaxon	NCBITaxon:10116	liver	UBERON	UBERON:0002107	Animals and Treatments	Tissue Collections and RNA Isolation	EA10065_1199-11C_RAT230_2_6M67	liver	3
Charles River Laboratories Inc Rayleigh NC	Rattus norvegicus	NCBITaxon	NCBITaxon:10116	liver	UBERON	UBERON:0002107	Animals and Treatments	Tissue Collections and RNA Isolation	EA10065_1199-11F_RAT230_2_6M68	liver	3
Charles River Laboratories Inc Rayleigh NC	Rattus norvegicus	NCBITaxon	NCBITaxon:10116	liver	UBERON	UBERON:0002107	Animals and Treatments	Tissue Collections and RNA Isolation	EA10065_1200-05E_RAT230_2_6M69	liver	3
Charles River Laboratories Inc Rayleigh NC	Rattus norvegicus	NCBITaxon	NCBITaxon:10116	liver	UBERON	UBERON:0002107	Animals and Treatments	Tissue Collections and RNA Isolation	EA10065_1200-05H_RAT230_2_6M70	liver	3
Charles River Laboratories Inc Rayleigh NC	Rattus norvegicus	NCBITaxon	NCBITaxon:10116	liver	UBERON	UBERON:0002107	Animals and Treatments	Tissue Collections and RNA Isolation	EA10065_1200-11E_RAT230_2_6M71	liver	3
Charles River Laboratories Inc Rayleigh NC	Rattus norvegicus	NCBITaxon	NCBITaxon:10116	liver	UBERON	UBERON:0002107	Animals and Treatments	Tissue Collections and RNA Isolation	EA10065_1200-11H_RAT230_2_6M72	liver	3
Charles River Laboratories Inc Rayleigh NC	Rattus norvegicus	NCBITaxon	NCBITaxon:10116	liver	UBERON	UBERON:0002107	Animals and Treatments	Tissue Collections and RNA Isolation	EA10065_1198-05G_RAT230_2_7M73	liver	3
Charles River Laboratories Inc Rayleigh NC	Rattus norvegicus	NCBITaxon	NCBITaxon:10116	liver	UBERON	UBERON:0002107	Animals and Treatments	Tissue Collections and RNA Isolation	EA10065_1198-06B_RAT230_2_7M74	liver	3
Charles River Laboratories Inc Rayleigh NC	Rattus norvegicus	NCBITaxon	NCBITaxon:10116	liver	UBERON	UBERON:0002107	Animals and Treatments	Tissue Collections and RNA Isolation	EA10065_1198-11G_RAT230_2_7M76	liver	3
Charles River Laboratories Inc Rayleigh NC	Rattus norvegicus	NCBITaxon	NCBITaxon:10116	liver	UBERON	UBERON:0002107	Animals and Treatments	Tissue Collections and RNA Isolation	EA10065_1199-06A_RAT230_2_7M77	liver	3
Charles River Laboratories Inc Rayleigh NC	Rattus norvegicus	NCBITaxon	NCBITaxon:10116	liver	UBERON	UBERON:0002107	Animals and Treatments	Tissue Collections and RNA Isolation	EA10065_1199-06D_RAT230_2_7M78	liver	3
Charles River Laboratories Inc Rayleigh NC	Rattus norvegicus	NCBITaxon	NCBITaxon:10116	liver	UBERON	UBERON:0002107	Animals and Treatments	Tissue Collections and RNA Isolation	EA10065_1199-12A_RAT230_2_7M79	liver	3
Charles River Laboratories Inc Rayleigh NC	Rattus norvegicus	NCBITaxon	NCBITaxon:10116	liver	UBERON	UBERON:0002107	Animals and Treatments	Tissue Collections and RNA Isolation	EA10065_1199-12D_RAT230_2_7M80	liver	3
Charles River Laboratories Inc Rayleigh NC	Rattus norvegicus	NCBITaxon	NCBITaxon:10116	liver	UBERON	UBERON:0002107	Animals and Treatments	Tissue Collections and RNA Isolation	EA10065_1200-06C_RAT230_2_7M81	liver	3
Charles River Laboratories Inc Rayleigh NC	Rattus norvegicus	NCBITaxon	NCBITaxon:10116	liver	UBERON	UBERON:0002107	Animals and Treatments	Tissue Collections and RNA Isolation	EA10065_1200-06F_RAT230_2_7M82	liver	3
Charles River Laboratories Inc Rayleigh NC	Rattus norvegicus	NCBITaxon	NCBITaxon:10116	liver	UBERON	UBERON:0002107	Animals and Treatments	Tissue Collections and RNA Isolation	EA10065_1200-12C_RAT230_2_7M83	liver	3
Charles River Laboratories Inc Rayleigh NC	Rattus norvegicus	NCBITaxon	NCBITaxon:10116	liver	UBERON	UBERON:0002107	Animals and Treatments	Tissue Collections and RNA Isolation	EA10065_1200-12F_RAT230_2_7M84	liver	3
Charles River Laboratories Inc Rayleigh NC	Rattus norvegicus	NCBITaxon	NCBITaxon:10116	liver	UBERON	UBERON:0002107	Animals and Treatments	Tissue Collections and RNA Isolation	EA10065_1198-12B_RAT230_2_7M97	liver	3
Charles River Laboratories Inc Rayleigh NC	Rattus norvegicus	NCBITaxon	NCBITaxon:10116	liver	UBERON	UBERON:0002107	Animals and Treatments	Tissue Collections and RNA Isolation	EA10065_1198-06E_RAT230_2_8M85	liver	3
Charles River Laboratories Inc Rayleigh NC	Rattus norvegicus	NCBITaxon	NCBITaxon:10116	liver	UBERON	UBERON:0002107	Animals and Treatments	Tissue Collections and RNA Isolation	EA10065_1198-06H_RAT230_2_8M86	liver	3
Charles River Laboratories Inc Rayleigh NC	Rattus norvegicus	NCBITaxon	NCBITaxon:10116	liver	UBERON	UBERON:0002107	Animals and Treatments	Tissue Collections and RNA Isolation	EA10065_1198-12E_RAT230_2_8M87	liver	3
Charles River Laboratories Inc Rayleigh NC	Rattus norvegicus	NCBITaxon	NCBITaxon:10116	liver	UBERON	UBERON:0002107	Animals and Treatments	Tissue Collections and RNA Isolation	EA10065_1199-01B_RAT230_2_8M88	liver	3
Charles River Laboratories Inc Rayleigh NC	Rattus norvegicus	NCBITaxon	NCBITaxon:10116	liver	UBERON	UBERON:0002107	Animals and Treatments	Tissue Collections and RNA Isolation	EA10065_1199-06G_RAT230_2_8M89	liver	3
Charles River Laboratories Inc Rayleigh NC	Rattus norvegicus	NCBITaxon	NCBITaxon:10116	liver	UBERON	UBERON:0002107	Animals and Treatments	Tissue Collections and RNA Isolation	EA10065_1199-07B_RAT230_2_8M90	liver	3
Charles River Laboratories Inc Rayleigh NC	Rattus norvegicus	NCBITaxon	NCBITaxon:10116	liver	UBERON	UBERON:0002107	Animals and Treatments	Tissue Collections and RNA Isolation	EA10065_1200-01A_RAT230_2_8M91	liver	3
Charles River Laboratories Inc Rayleigh NC	Rattus norvegicus	NCBITaxon	NCBITaxon:10116	liver	UBERON	UBERON:0002107	Animals and Treatments	Tissue Collections and RNA Isolation	EA10065_1200-01D_RAT230_2_8M92	liver	3
Charles River Laboratories Inc Rayleigh NC	Rattus norvegicus	NCBITaxon	NCBITaxon:10116	liver	UBERON	UBERON:0002107	Animals and Treatments	Tissue Collections and RNA Isolation	EA10065_1200-07A_RAT230_2_8M93	liver	3
Charles River Laboratories Inc Rayleigh NC	Rattus norvegicus	NCBITaxon	NCBITaxon:10116	liver	UBERON	UBERON:0002107	Animals and Treatments	Tissue Collections and RNA Isolation	EA10065_1200-07D_RAT230_2_8M94	liver	3
Charles River Laboratories Inc Rayleigh NC	Rattus norvegicus	NCBITaxon	NCBITaxon:10116	liver	UBERON	UBERON:0002107	Animals and Treatments	Tissue Collections and RNA Isolation	EA10065_1201-01C_RAT230_2_8M95	liver	3
Charles River Laboratories Inc Rayleigh NC	Rattus norvegicus	NCBITaxon	NCBITaxon:10116	liver	UBERON	UBERON:0002107	Animals and Treatments	Tissue Collections and RNA Isolation	EA10065_1201-01F_RAT230_2_8M96	liver	3
Charles River Laboratories Inc Rayleigh NC	Rattus norvegicus	NCBITaxon	NCBITaxon:10116	skin of body	UBERON	UBERON:0002097	Animals and Treatments	Tissue Collections and RNA Isolation	EA10065_1198-01A_RAT230_2_1M1	skin of body	3
Charles River Laboratories Inc Rayleigh NC	Rattus norvegicus	NCBITaxon	NCBITaxon:10116	skin of body	UBERON	UBERON:0002097	Animals and Treatments	Tissue Collections and RNA Isolation	EA10065_1198-01D_RAT230_2_1M2	skin of body	3
Charles River Laboratories Inc Rayleigh NC	Rattus norvegicus	NCBITaxon	NCBITaxon:10116	skin of body	UBERON	UBERON:0002097	Animals and Treatments	Tissue Collections and RNA Isolation	EA10065_1200-01H_RAT230_2_1M10	skin of body	3
Charles River Laboratories Inc Rayleigh NC	Rattus norvegicus	NCBITaxon	NCBITaxon:10116	skin of body	UBERON	UBERON:0002097	Animals and Treatments	Tissue Collections and RNA Isolation	EA10065_1200-07E_RAT230_2_1M11	skin of body	3
Charles River Laboratories Inc Rayleigh NC	Rattus norvegicus	NCBITaxon	NCBITaxon:10116	skin of body	UBERON	UBERON:0002097	Animals and Treatments	Tissue Collections and RNA Isolation	EA10065_1200-07H_RAT230_2_1M12	skin of body	3
Charles River Laboratories Inc Rayleigh NC	Rattus norvegicus	NCBITaxon	NCBITaxon:10116	skin of body	UBERON	UBERON:0002097	Animals and Treatments	Tissue Collections and RNA Isolation	EA10065_1198-07A_RAT230_2_1M3	skin of body	3
Charles River Laboratories Inc Rayleigh NC	Rattus norvegicus	NCBITaxon	NCBITaxon:10116	skin of body	UBERON	UBERON:0002097	Animals and Treatments	Tissue Collections and RNA Isolation	EA10065_1198-07D_RAT230_2_1M4	skin of body	3
Charles River Laboratories Inc Rayleigh NC	Rattus norvegicus	NCBITaxon	NCBITaxon:10116	skin of body	UBERON	UBERON:0002097	Animals and Treatments	Tissue Collections and RNA Isolation	EA10065_1199-01C_RAT230_2_1M5	skin of body	3
Charles River Laboratories Inc Rayleigh NC	Rattus norvegicus	NCBITaxon	NCBITaxon:10116	skin of body	UBERON	UBERON:0002097	Animals and Treatments	Tissue Collections and RNA Isolation	EA10065_1199-01F_RAT230_2_1M6	skin of body	3
Charles River Laboratories Inc Rayleigh NC	Rattus norvegicus	NCBITaxon	NCBITaxon:10116	skin of body	UBERON	UBERON:0002097	Animals and Treatments	Tissue Collections and RNA Isolation	EA10065_1199-07C_RAT230_2_1M7	skin of body	3
Charles River Laboratories Inc Rayleigh NC	Rattus norvegicus	NCBITaxon	NCBITaxon:10116	skin of body	UBERON	UBERON:0002097	Animals and Treatments	Tissue Collections and RNA Isolation	EA10065_1199-07F_RAT230_2_1M8	skin of body	3
Charles River Laboratories Inc Rayleigh NC	Rattus norvegicus	NCBITaxon	NCBITaxon:10116	skin of body	UBERON	UBERON:0002097	Animals and Treatments	Tissue Collections and RNA Isolation	EA10065_1200-01E_RAT230_2_1M9	skin of body	3
Charles River Laboratories Inc Rayleigh NC	Rattus norvegicus	NCBITaxon	NCBITaxon:10116	skin of body	UBERON	UBERON:0002097	Animals and Treatments	Tissue Collections and RNA Isolation	EA10065_1198-01G_RAT230_2_2M13	skin of body	3
Charles River Laboratories Inc Rayleigh NC	Rattus norvegicus	NCBITaxon	NCBITaxon:10116	skin of body	UBERON	UBERON:0002097	Animals and Treatments	Tissue Collections and RNA Isolation	EA10065_1198-02B_RAT230_2_2M14_at_N2	skin of body	3
Charles River Laboratories Inc Rayleigh NC	Rattus norvegicus	NCBITaxon	NCBITaxon:10116	skin of body	UBERON	UBERON:0002097	Animals and Treatments	Tissue Collections and RNA Isolation	EA10065_1198-02B_RAT230_2_2M14	skin of body	3
Charles River Laboratories Inc Rayleigh NC	Rattus norvegicus	NCBITaxon	NCBITaxon:10116	skin of body	UBERON	UBERON:0002097	Animals and Treatments	Tissue Collections and RNA Isolation	EA10065_1198-07G_RAT230_2_2M15	skin of body	3
Charles River Laboratories Inc Rayleigh NC	Rattus norvegicus	NCBITaxon	NCBITaxon:10116	skin of body	UBERON	UBERON:0002097	Animals and Treatments	Tissue Collections and RNA Isolation	EA10065_1198-08B_RAT230_2_2M16	skin of body	3
Charles River Laboratories Inc Rayleigh NC	Rattus norvegicus	NCBITaxon	NCBITaxon:10116	skin of body	UBERON	UBERON:0002097	Animals and Treatments	Tissue Collections and RNA Isolation	EA10065_1199-02A_RAT230_2_2M17	skin of body	3
Charles River Laboratories Inc Rayleigh NC	Rattus norvegicus	NCBITaxon	NCBITaxon:10116	skin of body	UBERON	UBERON:0002097	Animals and Treatments	Tissue Collections and RNA Isolation	EA10065_1199-02D_RAT230_2_2M18	skin of body	3
Charles River Laboratories Inc Rayleigh NC	Rattus norvegicus	NCBITaxon	NCBITaxon:10116	skin of body	UBERON	UBERON:0002097	Animals and Treatments	Tissue Collections and RNA Isolation	EA10065_1199-08A_RAT230_2_2M19	skin of body	3
Charles River Laboratories Inc Rayleigh NC	Rattus norvegicus	NCBITaxon	NCBITaxon:10116	skin of body	UBERON	UBERON:0002097	Animals and Treatments	Tissue Collections and RNA Isolation	EA10065_1199-08D_RAT230_2_2M20	skin of body	3
Charles River Laboratories Inc Rayleigh NC	Rattus norvegicus	NCBITaxon	NCBITaxon:10116	skin of body	UBERON	UBERON:0002097	Animals and Treatments	Tissue Collections and RNA Isolation	EA10065_1200-02C_RAT230_2_2M21	skin of body	3
Charles River Laboratories Inc Rayleigh NC	Rattus norvegicus	NCBITaxon	NCBITaxon:10116	skin of body	UBERON	UBERON:0002097	Animals and Treatments	Tissue Collections and RNA Isolation	EA10065_1200-02F_RAT230_2_2M22	skin of body	3
Charles River Laboratories Inc Rayleigh NC	Rattus norvegicus	NCBITaxon	NCBITaxon:10116	skin of body	UBERON	UBERON:0002097	Animals and Treatments	Tissue Collections and RNA Isolation	EA10065_1200-08C_RAT230_2_2M23	skin of body	3
Charles River Laboratories Inc Rayleigh NC	Rattus norvegicus	NCBITaxon	NCBITaxon:10116	skin of body	UBERON	UBERON:0002097	Animals and Treatments	Tissue Collections and RNA Isolation	EA10065_1200-08F_RAT230_2_2M24	skin of body	3
Charles River Laboratories Inc Rayleigh NC	Rattus norvegicus	NCBITaxon	NCBITaxon:10116	skin of body	UBERON	UBERON:0002097	Animals and Treatments	Tissue Collections and RNA Isolation	EA10065_1198-02E_RAT230_2_3M25	skin of body	3
Charles River Laboratories Inc Rayleigh NC	Rattus norvegicus	NCBITaxon	NCBITaxon:10116	skin of body	UBERON	UBERON:0002097	Animals and Treatments	Tissue Collections and RNA Isolation	EA10065_1198-02H_RAT230_2_3M26	skin of body	3
Charles River Laboratories Inc Rayleigh NC	Rattus norvegicus	NCBITaxon	NCBITaxon:10116	skin of body	UBERON	UBERON:0002097	Animals and Treatments	Tissue Collections and RNA Isolation	EA10065_1198-08E_RAT230_2_3M27	skin of body	3
Charles River Laboratories Inc Rayleigh NC	Rattus norvegicus	NCBITaxon	NCBITaxon:10116	skin of body	UBERON	UBERON:0002097	Animals and Treatments	Tissue Collections and RNA Isolation	EA10065_1198-08H_RAT230_2_3M28	skin of body	3
Charles River Laboratories Inc Rayleigh NC	Rattus norvegicus	NCBITaxon	NCBITaxon:10116	skin of body	UBERON	UBERON:0002097	Animals and Treatments	Tissue Collections and RNA Isolation	EA10065_1199-02G_RAT230_2_3M29	skin of body	3
Charles River Laboratories Inc Rayleigh NC	Rattus norvegicus	NCBITaxon	NCBITaxon:10116	skin of body	UBERON	UBERON:0002097	Animals and Treatments	Tissue Collections and RNA Isolation	EA10065_1199-03B_RAT230_2_3M30	skin of body	3
Charles River Laboratories Inc Rayleigh NC	Rattus norvegicus	NCBITaxon	NCBITaxon:10116	skin of body	UBERON	UBERON:0002097	Animals and Treatments	Tissue Collections and RNA Isolation	EA10065_1199-08G_RAT230_2_3M31	skin of body	3
Charles River Laboratories Inc Rayleigh NC	Rattus norvegicus	NCBITaxon	NCBITaxon:10116	skin of body	UBERON	UBERON:0002097	Animals and Treatments	Tissue Collections and RNA Isolation	EA10065_1199-09B_RAT230_2_3M32	skin of body	3
Charles River Laboratories Inc Rayleigh NC	Rattus norvegicus	NCBITaxon	NCBITaxon:10116	skin of body	UBERON	UBERON:0002097	Animals and Treatments	Tissue Collections and RNA Isolation	EA10065_1200-03A_RAT230_2_3M33	skin of body	3
Charles River Laboratories Inc Rayleigh NC	Rattus norvegicus	NCBITaxon	NCBITaxon:10116	skin of body	UBERON	UBERON:0002097	Animals and Treatments	Tissue Collections and RNA Isolation	EA10065_1200-03D_RAT230_2_3M34	skin of body	3
Charles River Laboratories Inc Rayleigh NC	Rattus norvegicus	NCBITaxon	NCBITaxon:10116	skin of body	UBERON	UBERON:0002097	Animals and Treatments	Tissue Collections and RNA Isolation	EA10065_1200-09A_RAT230_2_3M35	skin of body	3
Charles River Laboratories Inc Rayleigh NC	Rattus norvegicus	NCBITaxon	NCBITaxon:10116	skin of body	UBERON	UBERON:0002097	Animals and Treatments	Tissue Collections and RNA Isolation	EA10065_1200-09D_RAT230_2_3M36	skin of body	3
Charles River Laboratories Inc Rayleigh NC	Rattus norvegicus	NCBITaxon	NCBITaxon:10116	skin of body	UBERON	UBERON:0002097	Animals and Treatments	Tissue Collections and RNA Isolation	EA10065_1198-03C_RAT230_2_4M37	skin of body	3
Charles River Laboratories Inc Rayleigh NC	Rattus norvegicus	NCBITaxon	NCBITaxon:10116	skin of body	UBERON	UBERON:0002097	Animals and Treatments	Tissue Collections and RNA Isolation	EA10065_1198-03F_RAT230_2_4M38	skin of body	3
Charles River Laboratories Inc Rayleigh NC	Rattus norvegicus	NCBITaxon	NCBITaxon:10116	skin of body	UBERON	UBERON:0002097	Animals and Treatments	Tissue Collections and RNA Isolation	EA10065_1198-09C_RAT230_2_4M39	skin of body	3
Charles River Laboratories Inc Rayleigh NC	Rattus norvegicus	NCBITaxon	NCBITaxon:10116	skin of body	UBERON	UBERON:0002097	Animals and Treatments	Tissue Collections and RNA Isolation	EA10065_1198-09F_RAT230_2_4M40	skin of body	3
Charles River Laboratories Inc Rayleigh NC	Rattus norvegicus	NCBITaxon	NCBITaxon:10116	skin of body	UBERON	UBERON:0002097	Animals and Treatments	Tissue Collections and RNA Isolation	EA10065_1199-03E_RAT230_2_4M41	skin of body	3
Charles River Laboratories Inc Rayleigh NC	Rattus norvegicus	NCBITaxon	NCBITaxon:10116	skin of body	UBERON	UBERON:0002097	Animals and Treatments	Tissue Collections and RNA Isolation	EA10065_1199-03H_RAT230_2_4M42	skin of body	3
Charles River Laboratories Inc Rayleigh NC	Rattus norvegicus	NCBITaxon	NCBITaxon:10116	skin of body	UBERON	UBERON:0002097	Animals and Treatments	Tissue Collections and RNA Isolation	EA10065_1199-09E_RAT230_2_4M43	skin of body	3
Charles River Laboratories Inc Rayleigh NC	Rattus norvegicus	NCBITaxon	NCBITaxon:10116	skin of body	UBERON	UBERON:0002097	Animals and Treatments	Tissue Collections and RNA Isolation	EA10065_1199-09H_RAT230_2_4M44	skin of body	3
Charles River Laboratories Inc Rayleigh NC	Rattus norvegicus	NCBITaxon	NCBITaxon:10116	skin of body	UBERON	UBERON:0002097	Animals and Treatments	Tissue Collections and RNA Isolation	EA10065_1200-03G_RAT230_2_4M45	skin of body	3
Charles River Laboratories Inc Rayleigh NC	Rattus norvegicus	NCBITaxon	NCBITaxon:10116	skin of body	UBERON	UBERON:0002097	Animals and Treatments	Tissue Collections and RNA Isolation	EA10065_1200-04B_RAT230_2_4M46	skin of body	3
Charles River Laboratories Inc Rayleigh NC	Rattus norvegicus	NCBITaxon	NCBITaxon:10116	skin of body	UBERON	UBERON:0002097	Animals and Treatments	Tissue Collections and RNA Isolation	EA10065_1200-09G_RAT230_2_4M47	skin of body	3
Charles River Laboratories Inc Rayleigh NC	Rattus norvegicus	NCBITaxon	NCBITaxon:10116	skin of body	UBERON	UBERON:0002097	Animals and Treatments	Tissue Collections and RNA Isolation	EA10065_1200-10B_RAT230_2_4M48	skin of body	3
Charles River Laboratories Inc Rayleigh NC	Rattus norvegicus	NCBITaxon	NCBITaxon:10116	skin of body	UBERON	UBERON:0002097	Animals and Treatments	Tissue Collections and RNA Isolation	EA10065_1198-04A_RAT230_2_5M49	skin of body	3
Charles River Laboratories Inc Rayleigh NC	Rattus norvegicus	NCBITaxon	NCBITaxon:10116	skin of body	UBERON	UBERON:0002097	Animals and Treatments	Tissue Collections and RNA Isolation	EA10065_1198-04D_RAT230_2_5M50	skin of body	3
Charles River Laboratories Inc Rayleigh NC	Rattus norvegicus	NCBITaxon	NCBITaxon:10116	skin of body	UBERON	UBERON:0002097	Animals and Treatments	Tissue Collections and RNA Isolation	EA10065_1198-10A_RAT230_2_5M51	skin of body	3
Charles River Laboratories Inc Rayleigh NC	Rattus norvegicus	NCBITaxon	NCBITaxon:10116	skin of body	UBERON	UBERON:0002097	Animals and Treatments	Tissue Collections and RNA Isolation	EA10065_1198-10D_RAT230_2_5M52	skin of body	3
Charles River Laboratories Inc Rayleigh NC	Rattus norvegicus	NCBITaxon	NCBITaxon:10116	skin of body	UBERON	UBERON:0002097	Animals and Treatments	Tissue Collections and RNA Isolation	EA10065_1199-04C_RAT230_2_5M53	skin of body	3
Charles River Laboratories Inc Rayleigh NC	Rattus norvegicus	NCBITaxon	NCBITaxon:10116	skin of body	UBERON	UBERON:0002097	Animals and Treatments	Tissue Collections and RNA Isolation	EA10065_1199-04F_RAT230_2_5M54	skin of body	3
Charles River Laboratories Inc Rayleigh NC	Rattus norvegicus	NCBITaxon	NCBITaxon:10116	skin of body	UBERON	UBERON:0002097	Animals and Treatments	Tissue Collections and RNA Isolation	EA10065_1199-10C_RAT230_2_5M55	skin of body	3
Charles River Laboratories Inc Rayleigh NC	Rattus norvegicus	NCBITaxon	NCBITaxon:10116	skin of body	UBERON	UBERON:0002097	Animals and Treatments	Tissue Collections and RNA Isolation	EA10065_1199-10F_RAT230_2_5M56	skin of body	3
Charles River Laboratories Inc Rayleigh NC	Rattus norvegicus	NCBITaxon	NCBITaxon:10116	skin of body	UBERON	UBERON:0002097	Animals and Treatments	Tissue Collections and RNA Isolation	EA10065_1200-04E_RAT230_2_5M57	skin of body	3
Charles River Laboratories Inc Rayleigh NC	Rattus norvegicus	NCBITaxon	NCBITaxon:10116	skin of body	UBERON	UBERON:0002097	Animals and Treatments	Tissue Collections and RNA Isolation	EA10065_1200-04H_RAT230_2_5M58	skin of body	3
Charles River Laboratories Inc Rayleigh NC	Rattus norvegicus	NCBITaxon	NCBITaxon:10116	skin of body	UBERON	UBERON:0002097	Animals and Treatments	Tissue Collections and RNA Isolation	EA10065_1200-10E_RAT230_2_5M59	skin of body	3
Charles River Laboratories Inc Rayleigh NC	Rattus norvegicus	NCBITaxon	NCBITaxon:10116	skin of body	UBERON	UBERON:0002097	Animals and Treatments	Tissue Collections and RNA Isolation	EA10065_1200-10H_RAT230_2_5M60	skin of body	3
Charles River Laboratories Inc Rayleigh NC	Rattus norvegicus	NCBITaxon	NCBITaxon:10116	skin of body	UBERON	UBERON:0002097	Animals and Treatments	Tissue Collections and RNA Isolation	EA10065_1198-04G_RAT230_2_6M61	skin of body	3
Charles River Laboratories Inc Rayleigh NC	Rattus norvegicus	NCBITaxon	NCBITaxon:10116	skin of body	UBERON	UBERON:0002097	Animals and Treatments	Tissue Collections and RNA Isolation	EA10065_1198-05B_RAT230_2_6M62	skin of body	3
Charles River Laboratories Inc Rayleigh NC	Rattus norvegicus	NCBITaxon	NCBITaxon:10116	skin of body	UBERON	UBERON:0002097	Animals and Treatments	Tissue Collections and RNA Isolation	EA10065_1198-10G_RAT230_2_6M63	skin of body	3
Charles River Laboratories Inc Rayleigh NC	Rattus norvegicus	NCBITaxon	NCBITaxon:10116	skin of body	UBERON	UBERON:0002097	Animals and Treatments	Tissue Collections and RNA Isolation	EA10065_1198-11B_RAT230_2_6M64	skin of body	3
Charles River Laboratories Inc Rayleigh NC	Rattus norvegicus	NCBITaxon	NCBITaxon:10116	skin of body	UBERON	UBERON:0002097	Animals and Treatments	Tissue Collections and RNA Isolation	EA10065_1199-05A_RAT230_2_6M65	skin of body	3
Charles River Laboratories Inc Rayleigh NC	Rattus norvegicus	NCBITaxon	NCBITaxon:10116	skin of body	UBERON	UBERON:0002097	Animals and Treatments	Tissue Collections and RNA Isolation	EA10065_1199-05D_RAT230_2_6M66	skin of body	3
Charles River Laboratories Inc Rayleigh NC	Rattus norvegicus	NCBITaxon	NCBITaxon:10116	skin of body	UBERON	UBERON:0002097	Animals and Treatments	Tissue Collections and RNA Isolation	EA10065_1199-11A_RAT230_2_6M67	skin of body	3
Charles River Laboratories Inc Rayleigh NC	Rattus norvegicus	NCBITaxon	NCBITaxon:10116	skin of body	UBERON	UBERON:0002097	Animals and Treatments	Tissue Collections and RNA Isolation	EA10065_1199-11D_RAT230_2_6M68	skin of body	3
Charles River Laboratories Inc Rayleigh NC	Rattus norvegicus	NCBITaxon	NCBITaxon:10116	skin of body	UBERON	UBERON:0002097	Animals and Treatments	Tissue Collections and RNA Isolation	EA10065_1200-05C_RAT230_2_6M69	skin of body	3
Charles River Laboratories Inc Rayleigh NC	Rattus norvegicus	NCBITaxon	NCBITaxon:10116	skin of body	UBERON	UBERON:0002097	Animals and Treatments	Tissue Collections and RNA Isolation	EA10065_1200-05F_RAT230_2_6M70	skin of body	3
Charles River Laboratories Inc Rayleigh NC	Rattus norvegicus	NCBITaxon	NCBITaxon:10116	skin of body	UBERON	UBERON:0002097	Animals and Treatments	Tissue Collections and RNA Isolation	EA10065_1200-11C_RAT230_2_6M71	skin of body	3
Charles River Laboratories Inc Rayleigh NC	Rattus norvegicus	NCBITaxon	NCBITaxon:10116	skin of body	UBERON	UBERON:0002097	Animals and Treatments	Tissue Collections and RNA Isolation	EA10065_1200-11F_RAT230_2_6M72	skin of body	3
Charles River Laboratories Inc Rayleigh NC	Rattus norvegicus	NCBITaxon	NCBITaxon:10116	skin of body	UBERON	UBERON:0002097	Animals and Treatments	Tissue Collections and RNA Isolation	EA10065_1198-05E_RAT230_2_7M73	skin of body	3
Charles River Laboratories Inc Rayleigh NC	Rattus norvegicus	NCBITaxon	NCBITaxon:10116	skin of body	UBERON	UBERON:0002097	Animals and Treatments	Tissue Collections and RNA Isolation	EA10065_1198-05H_RAT230_2_7M74	skin of body	3
Charles River Laboratories Inc Rayleigh NC	Rattus norvegicus	NCBITaxon	NCBITaxon:10116	skin of body	UBERON	UBERON:0002097	Animals and Treatments	Tissue Collections and RNA Isolation	EA10065_1198-11E_RAT230_2_7M76	skin of body	3
Charles River Laboratories Inc Rayleigh NC	Rattus norvegicus	NCBITaxon	NCBITaxon:10116	skin of body	UBERON	UBERON:0002097	Animals and Treatments	Tissue Collections and RNA Isolation	EA10065_1199-05G_RAT230_2_7M77	skin of body	3
Charles River Laboratories Inc Rayleigh NC	Rattus norvegicus	NCBITaxon	NCBITaxon:10116	skin of body	UBERON	UBERON:0002097	Animals and Treatments	Tissue Collections and RNA Isolation	EA10065_1199-06B_RAT230_2_7M78	skin of body	3
Charles River Laboratories Inc Rayleigh NC	Rattus norvegicus	NCBITaxon	NCBITaxon:10116	skin of body	UBERON	UBERON:0002097	Animals and Treatments	Tissue Collections and RNA Isolation	EA10065_1199-11G_RAT230_2_7M79	skin of body	3
Charles River Laboratories Inc Rayleigh NC	Rattus norvegicus	NCBITaxon	NCBITaxon:10116	skin of body	UBERON	UBERON:0002097	Animals and Treatments	Tissue Collections and RNA Isolation	EA10065_1199-12B_RAT230_2_7M80	skin of body	3
Charles River Laboratories Inc Rayleigh NC	Rattus norvegicus	NCBITaxon	NCBITaxon:10116	skin of body	UBERON	UBERON:0002097	Animals and Treatments	Tissue Collections and RNA Isolation	EA10065_1200-06A_RAT230_2_7M81	skin of body	3
Charles River Laboratories Inc Rayleigh NC	Rattus norvegicus	NCBITaxon	NCBITaxon:10116	skin of body	UBERON	UBERON:0002097	Animals and Treatments	Tissue Collections and RNA Isolation	EA10065_1200-06D_RAT230_2_7M82	skin of body	3
Charles River Laboratories Inc Rayleigh NC	Rattus norvegicus	NCBITaxon	NCBITaxon:10116	skin of body	UBERON	UBERON:0002097	Animals and Treatments	Tissue Collections and RNA Isolation	EA10065_1200-12A_RAT230_2_7M83	skin of body	3
Charles River Laboratories Inc Rayleigh NC	Rattus norvegicus	NCBITaxon	NCBITaxon:10116	skin of body	UBERON	UBERON:0002097	Animals and Treatments	Tissue Collections and RNA Isolation	EA10065_1200-12D_RAT230_2_7M84	skin of body	3
Charles River Laboratories Inc Rayleigh NC	Rattus norvegicus	NCBITaxon	NCBITaxon:10116	skin of body	UBERON	UBERON:0002097	Animals and Treatments	Tissue Collections and RNA Isolation	EA10065_1198-11H_RAT230_2_7M97	skin of body	3
Charles River Laboratories Inc Rayleigh NC	Rattus norvegicus	NCBITaxon	NCBITaxon:10116	skin of body	UBERON	UBERON:0002097	Animals and Treatments	Tissue Collections and RNA Isolation	EA10065_1198-06C_RAT230_2_8M85	skin of body	3
Charles River Laboratories Inc Rayleigh NC	Rattus norvegicus	NCBITaxon	NCBITaxon:10116	skin of body	UBERON	UBERON:0002097	Animals and Treatments	Tissue Collections and RNA Isolation	EA10065_1198-06F_RAT230_2_8M86	skin of body	3
Charles River Laboratories Inc Rayleigh NC	Rattus norvegicus	NCBITaxon	NCBITaxon:10116	skin of body	UBERON	UBERON:0002097	Animals and Treatments	Tissue Collections and RNA Isolation	EA10065_1198-12C_RAT230_2_8M87	skin of body	3
Charles River Laboratories Inc Rayleigh NC	Rattus norvegicus	NCBITaxon	NCBITaxon:10116	skin of body	UBERON	UBERON:0002097	Animals and Treatments	Tissue Collections and RNA Isolation	EA10065_1198-12F_RAT230_2_8M88	skin of body	3
Charles River Laboratories Inc Rayleigh NC	Rattus norvegicus	NCBITaxon	NCBITaxon:10116	skin of body	UBERON	UBERON:0002097	Animals and Treatments	Tissue Collections and RNA Isolation	EA10065_1199-06E_RAT230_2_8M89	skin of body	3
Charles River Laboratories Inc Rayleigh NC	Rattus norvegicus	NCBITaxon	NCBITaxon:10116	skin of body	UBERON	UBERON:0002097	Animals and Treatments	Tissue Collections and RNA Isolation	EA10065_1199-06H_RAT230_2_8M90	skin of body	3
Charles River Laboratories Inc Rayleigh NC	Rattus norvegicus	NCBITaxon	NCBITaxon:10116	skin of body	UBERON	UBERON:0002097	Animals and Treatments	Tissue Collections and RNA Isolation	EA10065_1199-12E_RAT230_2_8M91	skin of body	3
Charles River Laboratories Inc Rayleigh NC	Rattus norvegicus	NCBITaxon	NCBITaxon:10116	skin of body	UBERON	UBERON:0002097	Animals and Treatments	Tissue Collections and RNA Isolation	EA10065_1200-01B_RAT230_2_8M92	skin of body	3
Charles River Laboratories Inc Rayleigh NC	Rattus norvegicus	NCBITaxon	NCBITaxon:10116	skin of body	UBERON	UBERON:0002097	Animals and Treatments	Tissue Collections and RNA Isolation	EA10065_1200-06G_RAT230_2_8M93	skin of body	3
Charles River Laboratories Inc Rayleigh NC	Rattus norvegicus	NCBITaxon	NCBITaxon:10116	skin of body	UBERON	UBERON:0002097	Animals and Treatments	Tissue Collections and RNA Isolation	EA10065_1200-07B_RAT230_2_8M94	skin of body	3
Charles River Laboratories Inc Rayleigh NC	Rattus norvegicus	NCBITaxon	NCBITaxon:10116	skin of body	UBERON	UBERON:0002097	Animals and Treatments	Tissue Collections and RNA Isolation	EA10065_1201-01A_RAT230_2_8M95	skin of body	3
Charles River Laboratories Inc Rayleigh NC	Rattus norvegicus	NCBITaxon	NCBITaxon:10116	skin of body	UBERON	UBERON:0002097	Animals and Treatments	Tissue Collections and RNA Isolation	EA10065_1201-01D_RAT230_2_8M96	skin of body	3
