# Supplementary material for: Transcriptomic profiles of tissues from rats treated with anticancer drug combinations
Source: Sci Data. 2019 Jan 8;6:180306. doi: 10.1038/sdata.2018.306 (PMC6326153; doi:10.1038/sdata.2018.306)
Supplement: Supplementary file 1 [file sdata2018306-isa1.zip › a_Bushel515a_assay.txt]

Sample Name	Protocol REF	Parameter Value[instrument]	Parameter Value[manufacturer]	Assay Name	Raw Data File	Comment[Data Repository]	Comment[Data Record Accession]	Comment[Data Record URI]	Factor Value[animal body part]	Factor Value[study number]
EA10065_1274-01B_RAT230_2_1M1	Microarray Analysis	GeneChip Rat Genome 230 2.0	Affymetrix	study 1 with treatment TEM vehicle (iv) followed by sterile water (po) on sample EA10065_1274-01B_RAT230_2_1M1	GSM3358681	Gene Expression Omnibus	GSE119135	http://identifiers.org/geo:GSE119135	bone marrow	1
EA10065_1274-01E_RAT230_2_1M2	Microarray Analysis	GeneChip Rat Genome 230 2.0	Affymetrix	study 1 with treatment TEM vehicle (iv) followed by sterile water (po) on sample EA10065_1274-01E_RAT230_2_1M2	GSM3358602	Gene Expression Omnibus	GSE119135	http://identifiers.org/geo:GSE119135	bone marrow	1
EA10065_1276-02A_RAT230_2_1M10	Microarray Analysis	GeneChip Rat Genome 230 2.0	Affymetrix	study 1 with treatment TEM vehicle (iv) followed by sterile water (po) on sample EA10065_1276-02A_RAT230_2_1M10	GSM3358718	Gene Expression Omnibus	GSE119135	http://identifiers.org/geo:GSE119135	bone marrow	1
EA10065_1276-07F_RAT230_2_1M11	Microarray Analysis	GeneChip Rat Genome 230 2.0	Affymetrix	study 1 with treatment TEM vehicle (iv) followed by sterile water (po) on sample EA10065_1276-07F_RAT230_2_1M11	GSM3358593	Gene Expression Omnibus	GSE119135	http://identifiers.org/geo:GSE119135	bone marrow	1
EA10065_1276-08A_RAT230_2_1M12	Microarray Analysis	GeneChip Rat Genome 230 2.0	Affymetrix	study 1 with treatment TEM vehicle (iv) followed by sterile water (po) on sample EA10065_1276-08A_RAT230_2_1M12	GSM3358528	Gene Expression Omnibus	GSE119135	http://identifiers.org/geo:GSE119135	bone marrow	1
EA10065_1274-07B_RAT230_2_1M3	Microarray Analysis	GeneChip Rat Genome 230 2.0	Affymetrix	study 1 with treatment TEM vehicle (iv) followed by sterile water (po) on sample EA10065_1274-07B_RAT230_2_1M3	GSM3358438	Gene Expression Omnibus	GSE119135	http://identifiers.org/geo:GSE119135	bone marrow	1
EA10065_1274-07E_RAT230_2_1M4	Microarray Analysis	GeneChip Rat Genome 230 2.0	Affymetrix	study 1 with treatment TEM vehicle (iv) followed by sterile water (po) on sample EA10065_1274-07E_RAT230_2_1M4	GSM3358643	Gene Expression Omnibus	GSE119135	http://identifiers.org/geo:GSE119135	bone marrow	1
EA10065_1275-01D_RAT230_2_1M5_at_N2	Microarray Analysis	GeneChip Rat Genome 230 2.0	Affymetrix	study 1 with treatment TEM vehicle (iv) followed by sterile water (po) on sample EA10065_1275-01D_RAT230_2_1M5@N2	GSM3358711	Gene Expression Omnibus	GSE119135	http://identifiers.org/geo:GSE119135	bone marrow	1
EA10065_1275-01G_RAT230_2_1M6_at_N2	Microarray Analysis	GeneChip Rat Genome 230 2.0	Affymetrix	study 1 with treatment TEM vehicle (iv) followed by sterile water (po) on sample EA10065_1275-01G_RAT230_2_1M6@N2	GSM3358525	Gene Expression Omnibus	GSE119135	http://identifiers.org/geo:GSE119135	bone marrow	1
EA10065_1275-07D_RAT230_2_1M7_at_N2	Microarray Analysis	GeneChip Rat Genome 230 2.0	Affymetrix	study 1 with treatment TEM vehicle (iv) followed by sterile water (po) on sample EA10065_1275-07D_RAT230_2_1M7@N2	GSM3358688	Gene Expression Omnibus	GSE119135	http://identifiers.org/geo:GSE119135	bone marrow	1
EA10065_1275-07G_RAT230_2_1M8_at_N2	Microarray Analysis	GeneChip Rat Genome 230 2.0	Affymetrix	study 1 with treatment TEM vehicle (iv) followed by sterile water (po) on sample EA10065_1275-07G_RAT230_2_1M8@N2	GSM3358505	Gene Expression Omnibus	GSE119135	http://identifiers.org/geo:GSE119135	bone marrow	1
EA10065_1276-01F_RAT230_2_1M9	Microarray Analysis	GeneChip Rat Genome 230 2.0	Affymetrix	study 1 with treatment TEM vehicle (iv) followed by sterile water (po) on sample EA10065_1276-01F_RAT230_2_1M9	GSM3358605	Gene Expression Omnibus	GSE119135	http://identifiers.org/geo:GSE119135	bone marrow	1
EA10065_1274-01H_RAT230_2_2M13	Microarray Analysis	GeneChip Rat Genome 230 2.0	Affymetrix	study 1 with treatment TEM vehicle (iv) followed by F68/PG/PEG400 (po) on sample EA10065_1274-01H_RAT230_2_2M13	GSM3358671	Gene Expression Omnibus	GSE119135	http://identifiers.org/geo:GSE119135	bone marrow	1
EA10065_1274-02C_RAT230_2_2M14	Microarray Analysis	GeneChip Rat Genome 230 2.0	Affymetrix	study 1 with treatment TEM vehicle (iv) followed by F68/PG/PEG400 (po) on sample EA10065_1274-02C_RAT230_2_2M14	GSM3358608	Gene Expression Omnibus	GSE119135	http://identifiers.org/geo:GSE119135	bone marrow	1
EA10065_1274-07H_RAT230_2_2M15	Microarray Analysis	GeneChip Rat Genome 230 2.0	Affymetrix	study 1 with treatment TEM vehicle (iv) followed by F68/PG/PEG400 (po) on sample EA10065_1274-07H_RAT230_2_2M15	GSM3358481	Gene Expression Omnibus	GSE119135	http://identifiers.org/geo:GSE119135	bone marrow	1
EA10065_1274-08C_RAT230_2_2M16	Microarray Analysis	GeneChip Rat Genome 230 2.0	Affymetrix	study 1 with treatment TEM vehicle (iv) followed by F68/PG/PEG400 (po) on sample EA10065_1274-08C_RAT230_2_2M16	GSM3358701	Gene Expression Omnibus	GSE119135	http://identifiers.org/geo:GSE119135	bone marrow	1
EA10065_1275-02B_RAT230_2_2M17	Microarray Analysis	GeneChip Rat Genome 230 2.0	Affymetrix	study 1 with treatment TEM vehicle (iv) followed by F68/PG/PEG400 (po) on sample EA10065_1275-02B_RAT230_2_2M17	GSM3358508	Gene Expression Omnibus	GSE119135	http://identifiers.org/geo:GSE119135	bone marrow	1
EA10065_1275-02E_RAT230_2_2M18	Microarray Analysis	GeneChip Rat Genome 230 2.0	Affymetrix	study 1 with treatment TEM vehicle (iv) followed by F68/PG/PEG400 (po) on sample EA10065_1275-02E_RAT230_2_2M18	GSM3358666	Gene Expression Omnibus	GSE119135	http://identifiers.org/geo:GSE119135	bone marrow	1
EA10065_1275-08B_RAT230_2_2M19	Microarray Analysis	GeneChip Rat Genome 230 2.0	Affymetrix	study 1 with treatment TEM vehicle (iv) followed by F68/PG/PEG400 (po) on sample EA10065_1275-08B_RAT230_2_2M19	GSM3358599	Gene Expression Omnibus	GSE119135	http://identifiers.org/geo:GSE119135	bone marrow	1
EA10065_1275-08E_RAT230_2_2M20	Microarray Analysis	GeneChip Rat Genome 230 2.0	Affymetrix	study 1 with treatment TEM vehicle (iv) followed by F68/PG/PEG400 (po) on sample EA10065_1275-08E_RAT230_2_2M20	GSM3358477	Gene Expression Omnibus	GSE119135	http://identifiers.org/geo:GSE119135	bone marrow	1
EA10065_1276-02D_RAT230_2_2M21	Microarray Analysis	GeneChip Rat Genome 230 2.0	Affymetrix	study 1 with treatment TEM vehicle (iv) followed by F68/PG/PEG400 (po) on sample EA10065_1276-02D_RAT230_2_2M21	GSM3358565	Gene Expression Omnibus	GSE119135	http://identifiers.org/geo:GSE119135	bone marrow	1
EA10065_1276-02G_RAT230_2_2M22	Microarray Analysis	GeneChip Rat Genome 230 2.0	Affymetrix	study 1 with treatment TEM vehicle (iv) followed by F68/PG/PEG400 (po) on sample EA10065_1276-02G_RAT230_2_2M22	GSM3358446	Gene Expression Omnibus	GSE119135	http://identifiers.org/geo:GSE119135	bone marrow	1
EA10065_1276-08D_RAT230_2_2M23	Microarray Analysis	GeneChip Rat Genome 230 2.0	Affymetrix	study 1 with treatment TEM vehicle (iv) followed by F68/PG/PEG400 (po) on sample EA10065_1276-08D_RAT230_2_2M23	GSM3358659	Gene Expression Omnibus	GSE119135	http://identifiers.org/geo:GSE119135	bone marrow	1
EA10065_1276-08G_RAT230_2_2M24	Microarray Analysis	GeneChip Rat Genome 230 2.0	Affymetrix	study 1 with treatment TEM vehicle (iv) followed by F68/PG/PEG400 (po) on sample EA10065_1276-08G_RAT230_2_2M24	GSM3358540	Gene Expression Omnibus	GSE119135	http://identifiers.org/geo:GSE119135	bone marrow	1
EA10065_1274-02F_RAT230_2_3M25	Microarray Analysis	GeneChip Rat Genome 230 2.0	Affymetrix	study 1 with treatment Temsirolimus (iv) followed by sterile water (po) on sample EA10065_1274-02F_RAT230_2_3M25	GSM3358458	Gene Expression Omnibus	GSE119135	http://identifiers.org/geo:GSE119135	bone marrow	1
EA10065_1274-03A_RAT230_2_3M26	Microarray Analysis	GeneChip Rat Genome 230 2.0	Affymetrix	study 1 with treatment Temsirolimus (iv) followed by sterile water (po) on sample EA10065_1274-03A_RAT230_2_3M26	GSM3358672	Gene Expression Omnibus	GSE119135	http://identifiers.org/geo:GSE119135	bone marrow	1
EA10065_1274-08F_RAT230_2_3M27	Microarray Analysis	GeneChip Rat Genome 230 2.0	Affymetrix	study 1 with treatment Temsirolimus (iv) followed by sterile water (po) on sample EA10065_1274-08F_RAT230_2_3M27	GSM3358552	Gene Expression Omnibus	GSE119135	http://identifiers.org/geo:GSE119135	bone marrow	1
EA10065_1274-09A_RAT230_2_3M28	Microarray Analysis	GeneChip Rat Genome 230 2.0	Affymetrix	study 1 with treatment Temsirolimus (iv) followed by sterile water (po) on sample EA10065_1274-09A_RAT230_2_3M28	GSM3358482	Gene Expression Omnibus	GSE119135	http://identifiers.org/geo:GSE119135	bone marrow	1
EA10065_1275-02H_RAT230_2_3M29	Microarray Analysis	GeneChip Rat Genome 230 2.0	Affymetrix	study 1 with treatment Temsirolimus (iv) followed by sterile water (po) on sample EA10065_1275-02H_RAT230_2_3M29	GSM3358515	Gene Expression Omnibus	GSE119135	http://identifiers.org/geo:GSE119135	bone marrow	1
EA10065_1275-03C_RAT230_2_3M30	Microarray Analysis	GeneChip Rat Genome 230 2.0	Affymetrix	study 1 with treatment Temsirolimus (iv) followed by sterile water (po) on sample EA10065_1275-03C_RAT230_2_3M30	GSM3358451	Gene Expression Omnibus	GSE119135	http://identifiers.org/geo:GSE119135	bone marrow	1
EA10065_1275-08H_RAT230_2_3M31	Microarray Analysis	GeneChip Rat Genome 230 2.0	Affymetrix	study 1 with treatment Temsirolimus (iv) followed by sterile water (po) on sample EA10065_1275-08H_RAT230_2_3M31	GSM3358614	Gene Expression Omnibus	GSE119135	http://identifiers.org/geo:GSE119135	bone marrow	1
EA10065_1275-09C_RAT230_2_3M32	Microarray Analysis	GeneChip Rat Genome 230 2.0	Affymetrix	study 1 with treatment Temsirolimus (iv) followed by sterile water (po) on sample EA10065_1275-09C_RAT230_2_3M32	GSM3358545	Gene Expression Omnibus	GSE119135	http://identifiers.org/geo:GSE119135	bone marrow	1
EA10065_1276-03B_RAT230_2_3M33	Microarray Analysis	GeneChip Rat Genome 230 2.0	Affymetrix	study 1 with treatment Temsirolimus (iv) followed by sterile water (po) on sample EA10065_1276-03B_RAT230_2_3M33	GSM3358628	Gene Expression Omnibus	GSE119135	http://identifiers.org/geo:GSE119135	bone marrow	1
EA10065_1276-03E_RAT230_2_3M34	Microarray Analysis	GeneChip Rat Genome 230 2.0	Affymetrix	study 1 with treatment Temsirolimus (iv) followed by sterile water (po) on sample EA10065_1276-03E_RAT230_2_3M34	GSM3358511	Gene Expression Omnibus	GSE119135	http://identifiers.org/geo:GSE119135	bone marrow	1
EA10065_1276-09B_RAT230_2_3M35	Microarray Analysis	GeneChip Rat Genome 230 2.0	Affymetrix	study 1 with treatment Temsirolimus (iv) followed by sterile water (po) on sample EA10065_1276-09B_RAT230_2_3M35	GSM3358442	Gene Expression Omnibus	GSE119135	http://identifiers.org/geo:GSE119135	bone marrow	1
EA10065_1276-09E_RAT230_2_3M36	Microarray Analysis	GeneChip Rat Genome 230 2.0	Affymetrix	study 1 with treatment Temsirolimus (iv) followed by sterile water (po) on sample EA10065_1276-09E_RAT230_2_3M36	GSM3358609	Gene Expression Omnibus	GSE119135	http://identifiers.org/geo:GSE119135	bone marrow	1
EA10065_1274-03D_RAT230_2_4M37	Microarray Analysis	GeneChip Rat Genome 230 2.0	Affymetrix	study 1 with treatment Temsirolimus (iv) followed by F68/PG/PEG400 (po) on sample EA10065_1274-03D_RAT230_2_4M37	GSM3358518	Gene Expression Omnibus	GSE119135	http://identifiers.org/geo:GSE119135	bone marrow	1
EA10065_1274-03G_RAT230_2_4M38	Microarray Analysis	GeneChip Rat Genome 230 2.0	Affymetrix	study 1 with treatment Temsirolimus (iv) followed by F68/PG/PEG400 (po) on sample EA10065_1274-03G_RAT230_2_4M38	GSM3358685	Gene Expression Omnibus	GSE119135	http://identifiers.org/geo:GSE119135	bone marrow	1
EA10065_1274-09D_RAT230_2_4M39	Microarray Analysis	GeneChip Rat Genome 230 2.0	Affymetrix	study 1 with treatment Temsirolimus (iv) followed by F68/PG/PEG400 (po) on sample EA10065_1274-09D_RAT230_2_4M39	GSM3358618	Gene Expression Omnibus	GSE119135	http://identifiers.org/geo:GSE119135	bone marrow	1
EA10065_1274-09G_RAT230_2_4M40	Microarray Analysis	GeneChip Rat Genome 230 2.0	Affymetrix	study 1 with treatment Temsirolimus (iv) followed by F68/PG/PEG400 (po) on sample EA10065_1274-09G_RAT230_2_4M40	GSM3358495	Gene Expression Omnibus	GSE119135	http://identifiers.org/geo:GSE119135	bone marrow	1
EA10065_1275-03F_RAT230_2_4M41	Microarray Analysis	GeneChip Rat Genome 230 2.0	Affymetrix	study 1 with treatment Temsirolimus (iv) followed by F68/PG/PEG400 (po) on sample EA10065_1275-03F_RAT230_2_4M41	GSM3358577	Gene Expression Omnibus	GSE119135	http://identifiers.org/geo:GSE119135	bone marrow	1
EA10065_1275-04A_RAT230_2_4M42	Microarray Analysis	GeneChip Rat Genome 230 2.0	Affymetrix	study 1 with treatment Temsirolimus (iv) followed by F68/PG/PEG400 (po) on sample EA10065_1275-04A_RAT230_2_4M42	GSM3358513	Gene Expression Omnibus	GSE119135	http://identifiers.org/geo:GSE119135	bone marrow	1
EA10065_1275-09F_RAT230_2_4M43	Microarray Analysis	GeneChip Rat Genome 230 2.0	Affymetrix	study 1 with treatment Temsirolimus (iv) followed by F68/PG/PEG400 (po) on sample EA10065_1275-09F_RAT230_2_4M43	GSM3358677	Gene Expression Omnibus	GSE119135	http://identifiers.org/geo:GSE119135	bone marrow	1
EA10065_1275-10A_RAT230_2_4M44	Microarray Analysis	GeneChip Rat Genome 230 2.0	Affymetrix	study 1 with treatment Temsirolimus (iv) followed by F68/PG/PEG400 (po) on sample EA10065_1275-10A_RAT230_2_4M44	GSM3358690	Gene Expression Omnibus	GSE119135	http://identifiers.org/geo:GSE119135	bone marrow	1
EA10065_1276-03H_RAT230_2_4M45	Microarray Analysis	GeneChip Rat Genome 230 2.0	Affymetrix	study 1 with treatment Temsirolimus (iv) followed by F68/PG/PEG400 (po) on sample EA10065_1276-03H_RAT230_2_4M45	GSM3358636	Gene Expression Omnibus	GSE119135	http://identifiers.org/geo:GSE119135	bone marrow	1
EA10065_1276-04C_RAT230_2_4M46	Microarray Analysis	GeneChip Rat Genome 230 2.0	Affymetrix	study 1 with treatment Temsirolimus (iv) followed by F68/PG/PEG400 (po) on sample EA10065_1276-04C_RAT230_2_4M46	GSM3358572	Gene Expression Omnibus	GSE119135	http://identifiers.org/geo:GSE119135	bone marrow	1
EA10065_1276-09H_RAT230_2_4M47	Microarray Analysis	GeneChip Rat Genome 230 2.0	Affymetrix	study 1 with treatment Temsirolimus (iv) followed by F68/PG/PEG400 (po) on sample EA10065_1276-09H_RAT230_2_4M47	GSM3358457	Gene Expression Omnibus	GSE119135	http://identifiers.org/geo:GSE119135	bone marrow	1
EA10065_1276-10C_RAT230_2_4M48	Microarray Analysis	GeneChip Rat Genome 230 2.0	Affymetrix	study 1 with treatment Temsirolimus (iv) followed by F68/PG/PEG400 (po) on sample EA10065_1276-10C_RAT230_2_4M48	GSM3358467	Gene Expression Omnibus	GSE119135	http://identifiers.org/geo:GSE119135	bone marrow	1
EA10065_1274-04B_RAT230_2_5M49	Microarray Analysis	GeneChip Rat Genome 230 2.0	Affymetrix	study 1 with treatment Temsirolimus (iv) followed by Sunitinib (po) on sample EA10065_1274-04B_RAT230_2_5M49	GSM3358582	Gene Expression Omnibus	GSE119135	http://identifiers.org/geo:GSE119135	bone marrow	1
EA10065_1274-04E_RAT230_2_5M50	Microarray Analysis	GeneChip Rat Genome 230 2.0	Affymetrix	study 1 with treatment Temsirolimus (iv) followed by Sunitinib (po) on sample EA10065_1274-04E_RAT230_2_5M50	GSM3358463	Gene Expression Omnibus	GSE119135	http://identifiers.org/geo:GSE119135	bone marrow	1
EA10065_1274-10B_RAT230_2_5M51	Microarray Analysis	GeneChip Rat Genome 230 2.0	Affymetrix	study 1 with treatment Temsirolimus (iv) followed by Sunitinib (po) on sample EA10065_1274-10B_RAT230_2_5M51	GSM3358475	Gene Expression Omnibus	GSE119135	http://identifiers.org/geo:GSE119135	bone marrow	1
EA10065_1274-10E_RAT230_2_5M52	Microarray Analysis	GeneChip Rat Genome 230 2.0	Affymetrix	study 1 with treatment Temsirolimus (iv) followed by Sunitinib (po) on sample EA10065_1274-10E_RAT230_2_5M52	GSM3358637	Gene Expression Omnibus	GSE119135	http://identifiers.org/geo:GSE119135	bone marrow	1
EA10065_1275-04D_RAT230_2_5M53	Microarray Analysis	GeneChip Rat Genome 230 2.0	Affymetrix	study 1 with treatment Temsirolimus (iv) followed by Sunitinib (po) on sample EA10065_1275-04D_RAT230_2_5M53	GSM3358641	Gene Expression Omnibus	GSE119135	http://identifiers.org/geo:GSE119135	bone marrow	1
EA10065_1275-04G_RAT230_2_5M54	Microarray Analysis	GeneChip Rat Genome 230 2.0	Affymetrix	study 1 with treatment Temsirolimus (iv) followed by Sunitinib (po) on sample EA10065_1275-04G_RAT230_2_5M54	GSM3358521	Gene Expression Omnibus	GSE119135	http://identifiers.org/geo:GSE119135	bone marrow	1
EA10065_1275-10D_RAT230_2_5M55	Microarray Analysis	GeneChip Rat Genome 230 2.0	Affymetrix	study 1 with treatment Temsirolimus (iv) followed by Sunitinib (po) on sample EA10065_1275-10D_RAT230_2_5M55	GSM3358535	Gene Expression Omnibus	GSE119135	http://identifiers.org/geo:GSE119135	bone marrow	1
EA10065_1275-10G_RAT230_2_5M56	Microarray Analysis	GeneChip Rat Genome 230 2.0	Affymetrix	study 1 with treatment Temsirolimus (iv) followed by Sunitinib (po) on sample EA10065_1275-10G_RAT230_2_5M56	GSM3358698	Gene Expression Omnibus	GSE119135	http://identifiers.org/geo:GSE119135	bone marrow	1
EA10065_1276-04F_RAT230_2_5M57	Microarray Analysis	GeneChip Rat Genome 230 2.0	Affymetrix	study 1 with treatment Temsirolimus (iv) followed by Sunitinib (po) on sample EA10065_1276-04F_RAT230_2_5M57	GSM3358704	Gene Expression Omnibus	GSE119135	http://identifiers.org/geo:GSE119135	bone marrow	1
EA10065_1276-05A_RAT230_2_5M58	Microarray Analysis	GeneChip Rat Genome 230 2.0	Affymetrix	study 1 with treatment Temsirolimus (iv) followed by Sunitinib (po) on sample EA10065_1276-05A_RAT230_2_5M58	GSM3358638	Gene Expression Omnibus	GSE119135	http://identifiers.org/geo:GSE119135	bone marrow	1
EA10065_1276-10F_RAT230_2_5M59	Microarray Analysis	GeneChip Rat Genome 230 2.0	Affymetrix	study 1 with treatment Temsirolimus (iv) followed by Sunitinib (po) on sample EA10065_1276-10F_RAT230_2_5M59	GSM3358596	Gene Expression Omnibus	GSE119135	http://identifiers.org/geo:GSE119135	bone marrow	1
EA10065_1276-11A_RAT230_2_5M60	Microarray Analysis	GeneChip Rat Genome 230 2.0	Affymetrix	study 1 with treatment Temsirolimus (iv) followed by Sunitinib (po) on sample EA10065_1276-11A_RAT230_2_5M60	GSM3358530	Gene Expression Omnibus	GSE119135	http://identifiers.org/geo:GSE119135	bone marrow	1
EA10065_1274-04H_RAT230_2_6M61	Microarray Analysis	GeneChip Rat Genome 230 2.0	Affymetrix	study 1 with treatment Temsirolimus (iv) followed by Sorafenib (po) on sample EA10065_1274-04H_RAT230_2_6M61	GSM3358590	Gene Expression Omnibus	GSE119135	http://identifiers.org/geo:GSE119135	bone marrow	1
EA10065_1274-05C_RAT230_2_6M62	Microarray Analysis	GeneChip Rat Genome 230 2.0	Affymetrix	study 1 with treatment Temsirolimus (iv) followed by Sorafenib (po) on sample EA10065_1274-05C_RAT230_2_6M62	GSM3358526	Gene Expression Omnibus	GSE119135	http://identifiers.org/geo:GSE119135	bone marrow	1
EA10065_1274-10H_RAT230_2_6M63	Microarray Analysis	GeneChip Rat Genome 230 2.0	Affymetrix	study 1 with treatment Temsirolimus (iv) followed by Sorafenib (po) on sample EA10065_1274-10H_RAT230_2_6M63	GSM3358486	Gene Expression Omnibus	GSE119135	http://identifiers.org/geo:GSE119135	bone marrow	1
EA10065_1274-11C_RAT230_2_6M64	Microarray Analysis	GeneChip Rat Genome 230 2.0	Affymetrix	study 1 with treatment Temsirolimus (iv) followed by Sorafenib (po) on sample EA10065_1274-11C_RAT230_2_6M64	GSM3358703	Gene Expression Omnibus	GSE119135	http://identifiers.org/geo:GSE119135	bone marrow	1
EA10065_1275-05B_RAT230_2_6M65	Microarray Analysis	GeneChip Rat Genome 230 2.0	Affymetrix	study 1 with treatment Temsirolimus (iv) followed by Sorafenib (po) on sample EA10065_1275-05B_RAT230_2_6M65	GSM3358709	Gene Expression Omnibus	GSE119135	http://identifiers.org/geo:GSE119135	bone marrow	1
EA10065_1275-05E_RAT230_2_6M66	Microarray Analysis	GeneChip Rat Genome 230 2.0	Affymetrix	study 1 with treatment Temsirolimus (iv) followed by Sorafenib (po) on sample EA10065_1275-05E_RAT230_2_6M66	GSM3358586	Gene Expression Omnibus	GSE119135	http://identifiers.org/geo:GSE119135	bone marrow	1
EA10065_1275-11B_RAT230_2_6M67	Microarray Analysis	GeneChip Rat Genome 230 2.0	Affymetrix	study 1 with treatment Temsirolimus (iv) followed by Sorafenib (po) on sample EA10065_1275-11B_RAT230_2_6M67	GSM3358601	Gene Expression Omnibus	GSE119135	http://identifiers.org/geo:GSE119135	bone marrow	1
EA10065_1275-11E_RAT230_2_6M68	Microarray Analysis	GeneChip Rat Genome 230 2.0	Affymetrix	study 1 with treatment Temsirolimus (iv) followed by Sorafenib (po) on sample EA10065_1275-11E_RAT230_2_6M68	GSM3358478	Gene Expression Omnibus	GSE119135	http://identifiers.org/geo:GSE119135	bone marrow	1
EA10065_1276-05D_RAT230_2_6M69	Microarray Analysis	GeneChip Rat Genome 230 2.0	Affymetrix	study 1 with treatment Temsirolimus (iv) followed by Sorafenib (po) on sample EA10065_1276-05D_RAT230_2_6M69	GSM3358487	Gene Expression Omnibus	GSE119135	http://identifiers.org/geo:GSE119135	bone marrow	1
EA10065_1276-05G_RAT230_2_6M70	Microarray Analysis	GeneChip Rat Genome 230 2.0	Affymetrix	study 1 with treatment Temsirolimus (iv) followed by Sorafenib (po) on sample EA10065_1276-05G_RAT230_2_6M70	GSM3358646	Gene Expression Omnibus	GSE119135	http://identifiers.org/geo:GSE119135	bone marrow	1
EA10065_1276-11D_RAT230_2_6M71	Microarray Analysis	GeneChip Rat Genome 230 2.0	Affymetrix	study 1 with treatment Temsirolimus (iv) followed by Sorafenib (po) on sample EA10065_1276-11D_RAT230_2_6M71	GSM3358663	Gene Expression Omnibus	GSE119135	http://identifiers.org/geo:GSE119135	bone marrow	1
EA10065_1276-11G_RAT230_2_6M72	Microarray Analysis	GeneChip Rat Genome 230 2.0	Affymetrix	study 1 with treatment Temsirolimus (iv) followed by Sorafenib (po) on sample EA10065_1276-11G_RAT230_2_6M72	GSM3358542	Gene Expression Omnibus	GSE119135	http://identifiers.org/geo:GSE119135	bone marrow	1
EA10065_1274-05F_RAT230_2_7M73_at_N2	Microarray Analysis	GeneChip Rat Genome 230 2.0	Affymetrix	study 1 with treatment Temsirolimus vehicle (iv) followed by Sunitinib (po) on sample EA10065_1274-05F_RAT230_2_7M73@N2	GSM3358448	Gene Expression Omnibus	GSE119135	http://identifiers.org/geo:GSE119135	bone marrow	1
EA10065_1274-06A_RAT230_2_7M74_at_N2	Microarray Analysis	GeneChip Rat Genome 230 2.0	Affymetrix	study 1 with treatment Temsirolimus vehicle (iv) followed by Sunitinib (po) on sample EA10065_1274-06A_RAT230_2_7M74@N2	GSM3358439	Gene Expression Omnibus	GSE119135	http://identifiers.org/geo:GSE119135	bone marrow	1
EA10065_1274-11F_RAT230_2_7M75	Microarray Analysis	GeneChip Rat Genome 230 2.0	Affymetrix	study 1 with treatment Temsirolimus vehicle (iv) followed by Sunitinib (po) on sample EA10065_1274-11F_RAT230_2_7M75	GSM3358554	Gene Expression Omnibus	GSE119135	http://identifiers.org/geo:GSE119135	bone marrow	1
EA10065_1274-12A_RAT230_2_7M76	Microarray Analysis	GeneChip Rat Genome 230 2.0	Affymetrix	study 1 with treatment Temsirolimus vehicle (iv) followed by Sunitinib (po) on sample EA10065_1274-12A_RAT230_2_7M76	GSM3358485	Gene Expression Omnibus	GSE119135	http://identifiers.org/geo:GSE119135	bone marrow	1
EA10065_1275-05H_RAT230_2_7M77	Microarray Analysis	GeneChip Rat Genome 230 2.0	Affymetrix	study 1 with treatment Temsirolimus vehicle (iv) followed by Sunitinib (po) on sample EA10065_1275-05H_RAT230_2_7M77	GSM3358723	Gene Expression Omnibus	GSE119135	http://identifiers.org/geo:GSE119135	bone marrow	1
EA10065_1275-06C_RAT230_2_7M78	Microarray Analysis	GeneChip Rat Genome 230 2.0	Affymetrix	study 1 with treatment Temsirolimus vehicle (iv) followed by Sunitinib (po) on sample EA10065_1275-06C_RAT230_2_7M78	GSM3358653	Gene Expression Omnibus	GSE119135	http://identifiers.org/geo:GSE119135	bone marrow	1
EA10065_1275-11H_RAT230_2_7M79	Microarray Analysis	GeneChip Rat Genome 230 2.0	Affymetrix	study 1 with treatment Temsirolimus vehicle (iv) followed by Sunitinib (po) on sample EA10065_1275-11H_RAT230_2_7M79	GSM3358616	Gene Expression Omnibus	GSE119135	http://identifiers.org/geo:GSE119135	bone marrow	1
EA10065_1275-12C_RAT230_2_7M80	Microarray Analysis	GeneChip Rat Genome 230 2.0	Affymetrix	study 1 with treatment Temsirolimus vehicle (iv) followed by Sunitinib (po) on sample EA10065_1275-12C_RAT230_2_7M80	GSM3358546	Gene Expression Omnibus	GSE119135	http://identifiers.org/geo:GSE119135	bone marrow	1
EA10065_1276-06B_RAT230_2_7M81	Microarray Analysis	GeneChip Rat Genome 230 2.0	Affymetrix	study 1 with treatment Temsirolimus vehicle (iv) followed by Sunitinib (po) on sample EA10065_1276-06B_RAT230_2_7M81	GSM3358551	Gene Expression Omnibus	GSE119135	http://identifiers.org/geo:GSE119135	bone marrow	1
EA10065_1276-06E_RAT230_2_7M82	Microarray Analysis	GeneChip Rat Genome 230 2.0	Affymetrix	study 1 with treatment Temsirolimus vehicle (iv) followed by Sunitinib (po) on sample EA10065_1276-06E_RAT230_2_7M82	GSM3358715	Gene Expression Omnibus	GSE119135	http://identifiers.org/geo:GSE119135	bone marrow	1
EA10065_1276-12B_RAT230_2_7M83	Microarray Analysis	GeneChip Rat Genome 230 2.0	Affymetrix	study 1 with treatment Temsirolimus vehicle (iv) followed by Sunitinib (po) on sample EA10065_1276-12B_RAT230_2_7M83	GSM3358445	Gene Expression Omnibus	GSE119135	http://identifiers.org/geo:GSE119135	bone marrow	1
EA10065_1276-12E_RAT230_2_7M84	Microarray Analysis	GeneChip Rat Genome 230 2.0	Affymetrix	study 1 with treatment Temsirolimus vehicle (iv) followed by Sunitinib (po) on sample EA10065_1276-12E_RAT230_2_7M84	GSM3358611	Gene Expression Omnibus	GSE119135	http://identifiers.org/geo:GSE119135	bone marrow	1
EA10065_1274-06D_RAT230_2_8M85_at_N2	Microarray Analysis	GeneChip Rat Genome 230 2.0	Affymetrix	study 1 with treatment Temsirolimus vehicle (iv) followed by Sorafenib (po) on sample EA10065_1274-06D_RAT230_2_8M85@N2	GSM3358450	Gene Expression Omnibus	GSE119135	http://identifiers.org/geo:GSE119135	bone marrow	1
EA10065_1274-06G_RAT230_2_8M86_at_N2	Microarray Analysis	GeneChip Rat Genome 230 2.0	Affymetrix	study 1 with treatment Temsirolimus vehicle (iv) followed by Sorafenib (po) on sample EA10065_1274-06G_RAT230_2_8M86@N2	GSM3358574	Gene Expression Omnibus	GSE119135	http://identifiers.org/geo:GSE119135	bone marrow	1
EA10065_1274-12D_RAT230_2_8M87	Microarray Analysis	GeneChip Rat Genome 230 2.0	Affymetrix	study 1 with treatment Temsirolimus vehicle (iv) followed by Sorafenib (po) on sample EA10065_1274-12D_RAT230_2_8M87	GSM3358620	Gene Expression Omnibus	GSE119135	http://identifiers.org/geo:GSE119135	bone marrow	1
EA10065_1275-01A_RAT230_2_8M88	Microarray Analysis	GeneChip Rat Genome 230 2.0	Affymetrix	study 1 with treatment Temsirolimus vehicle (iv) followed by Sorafenib (po) on sample EA10065_1275-01A_RAT230_2_8M88	GSM3358625	Gene Expression Omnibus	GSE119135	http://identifiers.org/geo:GSE119135	bone marrow	1
EA10065_1275-06F_RAT230_2_8M89	Microarray Analysis	GeneChip Rat Genome 230 2.0	Affymetrix	study 1 with treatment Temsirolimus vehicle (iv) followed by Sorafenib (po) on sample EA10065_1275-06F_RAT230_2_8M89	GSM3358506	Gene Expression Omnibus	GSE119135	http://identifiers.org/geo:GSE119135	bone marrow	1
EA10065_1275-07A_RAT230_2_8M90	Microarray Analysis	GeneChip Rat Genome 230 2.0	Affymetrix	study 1 with treatment Temsirolimus vehicle (iv) followed by Sorafenib (po) on sample EA10065_1275-07A_RAT230_2_8M90	GSM3358722	Gene Expression Omnibus	GSE119135	http://identifiers.org/geo:GSE119135	bone marrow	1
EA10065_1275-12F_RAT230_2_8M91	Microarray Analysis	GeneChip Rat Genome 230 2.0	Affymetrix	study 1 with treatment Temsirolimus vehicle (iv) followed by Sorafenib (po) on sample EA10065_1275-12F_RAT230_2_8M91	GSM3358679	Gene Expression Omnibus	GSE119135	http://identifiers.org/geo:GSE119135	bone marrow	1
EA10065_1276-01C_RAT230_2_8M92	Microarray Analysis	GeneChip Rat Genome 230 2.0	Affymetrix	study 1 with treatment Temsirolimus vehicle (iv) followed by Sorafenib (po) on sample EA10065_1276-01C_RAT230_2_8M92	GSM3358684	Gene Expression Omnibus	GSE119135	http://identifiers.org/geo:GSE119135	bone marrow	1
EA10065_1276-06H_RAT230_2_8M93	Microarray Analysis	GeneChip Rat Genome 230 2.0	Affymetrix	study 1 with treatment Temsirolimus vehicle (iv) followed by Sorafenib (po) on sample EA10065_1276-06H_RAT230_2_8M93	GSM3358562	Gene Expression Omnibus	GSE119135	http://identifiers.org/geo:GSE119135	bone marrow	1
EA10065_1276-07C_RAT230_2_8M94	Microarray Analysis	GeneChip Rat Genome 230 2.0	Affymetrix	study 1 with treatment Temsirolimus vehicle (iv) followed by Sorafenib (po) on sample EA10065_1276-07C_RAT230_2_8M94	GSM3358498	Gene Expression Omnibus	GSE119135	http://identifiers.org/geo:GSE119135	bone marrow	1
EA10065_1277-01B_RAT230_2_8M95	Microarray Analysis	GeneChip Rat Genome 230 2.0	Affymetrix	study 1 with treatment Temsirolimus vehicle (iv) followed by Sorafenib (po) on sample EA10065_1277-01B_RAT230_2_8M95	GSM3358579	Gene Expression Omnibus	GSE119135	http://identifiers.org/geo:GSE119135	bone marrow	1
EA10065_1277-01E_RAT230_2_8M96	Microarray Analysis	GeneChip Rat Genome 230 2.0	Affymetrix	study 1 with treatment Temsirolimus vehicle (iv) followed by Sorafenib (po) on sample EA10065_1277-01E_RAT230_2_8M96	GSM3358461	Gene Expression Omnibus	GSE119135	http://identifiers.org/geo:GSE119135	bone marrow	1
EA10065_1274-01A_RAT230_2_1M1	Microarray Analysis	GeneChip Rat Genome 230 2.0	Affymetrix	study 1 with treatment TEM vehicle (iv) followed by sterile water (po) on sample EA10065_1274-01A_RAT230_2_1M1	GSM3358702	Gene Expression Omnibus	GSE119135	http://identifiers.org/geo:GSE119135	heart	1
EA10065_1274-01D_RAT230_2_1M2	Microarray Analysis	GeneChip Rat Genome 230 2.0	Affymetrix	study 1 with treatment TEM vehicle (iv) followed by sterile water (po) on sample EA10065_1274-01D_RAT230_2_1M2	GSM3358630	Gene Expression Omnibus	GSE119135	http://identifiers.org/geo:GSE119135	heart	1
EA10065_1276-01H_RAT230_2_1M10	Microarray Analysis	GeneChip Rat Genome 230 2.0	Affymetrix	study 1 with treatment TEM vehicle (iv) followed by sterile water (po) on sample EA10065_1276-01H_RAT230_2_1M10	GSM3358612	Gene Expression Omnibus	GSE119135	http://identifiers.org/geo:GSE119135	heart	1
EA10065_1276-07E_RAT230_2_1M11	Microarray Analysis	GeneChip Rat Genome 230 2.0	Affymetrix	study 1 with treatment TEM vehicle (iv) followed by sterile water (po) on sample EA10065_1276-07E_RAT230_2_1M11	GSM3358541	Gene Expression Omnibus	GSE119135	http://identifiers.org/geo:GSE119135	heart	1
EA10065_1276-07H_RAT230_2_1M12	Microarray Analysis	GeneChip Rat Genome 230 2.0	Affymetrix	study 1 with treatment TEM vehicle (iv) followed by sterile water (po) on sample EA10065_1276-07H_RAT230_2_1M12	GSM3358705	Gene Expression Omnibus	GSE119135	http://identifiers.org/geo:GSE119135	heart	1
EA10065_1274-07A_RAT230_2_1M3	Microarray Analysis	GeneChip Rat Genome 230 2.0	Affymetrix	study 1 with treatment TEM vehicle (iv) followed by sterile water (po) on sample EA10065_1274-07A_RAT230_2_1M3	GSM3358465	Gene Expression Omnibus	GSE119135	http://identifiers.org/geo:GSE119135	heart	1
EA10065_1274-07D_RAT230_2_1M4	Microarray Analysis	GeneChip Rat Genome 230 2.0	Affymetrix	study 1 with treatment TEM vehicle (iv) followed by sterile water (po) on sample EA10065_1274-07D_RAT230_2_1M4	GSM3358676	Gene Expression Omnibus	GSE119135	http://identifiers.org/geo:GSE119135	heart	1
EA10065_1275-01C_RAT230_2_1M5	Microarray Analysis	GeneChip Rat Genome 230 2.0	Affymetrix	study 1 with treatment TEM vehicle (iv) followed by sterile water (po) on sample EA10065_1275-01C_RAT230_2_1M5	GSM3358524	Gene Expression Omnibus	GSE119135	http://identifiers.org/geo:GSE119135	heart	1
EA10065_1275-01F_RAT230_2_1M6	Microarray Analysis	GeneChip Rat Genome 230 2.0	Affymetrix	study 1 with treatment TEM vehicle (iv) followed by sterile water (po) on sample EA10065_1275-01F_RAT230_2_1M6	GSM3358454	Gene Expression Omnibus	GSE119135	http://identifiers.org/geo:GSE119135	heart	1
EA10065_1275-07C_RAT230_2_1M7	Microarray Analysis	GeneChip Rat Genome 230 2.0	Affymetrix	study 1 with treatment TEM vehicle (iv) followed by sterile water (po) on sample EA10065_1275-07C_RAT230_2_1M7	GSM3358569	Gene Expression Omnibus	GSE119135	http://identifiers.org/geo:GSE119135	heart	1
EA10065_1275-07F_RAT230_2_1M8	Microarray Analysis	GeneChip Rat Genome 230 2.0	Affymetrix	study 1 with treatment TEM vehicle (iv) followed by sterile water (po) on sample EA10065_1275-07F_RAT230_2_1M8	GSM3358493	Gene Expression Omnibus	GSE119135	http://identifiers.org/geo:GSE119135	heart	1
EA10065_1276-01E_RAT230_2_1M9	Microarray Analysis	GeneChip Rat Genome 230 2.0	Affymetrix	study 1 with treatment TEM vehicle (iv) followed by sterile water (po) on sample EA10065_1276-01E_RAT230_2_1M9	GSM3358632	Gene Expression Omnibus	GSE119135	http://identifiers.org/geo:GSE119135	heart	1
EA10065_1274-01G_RAT230_2_2M13	Microarray Analysis	GeneChip Rat Genome 230 2.0	Affymetrix	study 1 with treatment TEM vehicle (iv) followed by F68/PG/PEG400 (po) on sample EA10065_1274-01G_RAT230_2_2M13	GSM3358621	Gene Expression Omnibus	GSE119135	http://identifiers.org/geo:GSE119135	heart	1
EA10065_1274-02B_RAT230_2_2M14	Microarray Analysis	GeneChip Rat Genome 230 2.0	Affymetrix	study 1 with treatment TEM vehicle (iv) followed by F68/PG/PEG400 (po) on sample EA10065_1274-02B_RAT230_2_2M14	GSM3358555	Gene Expression Omnibus	GSE119135	http://identifiers.org/geo:GSE119135	heart	1
EA10065_1274-07G_RAT230_2_2M15	Microarray Analysis	GeneChip Rat Genome 230 2.0	Affymetrix	study 1 with treatment TEM vehicle (iv) followed by F68/PG/PEG400 (po) on sample EA10065_1274-07G_RAT230_2_2M15	GSM3358716	Gene Expression Omnibus	GSE119135	http://identifiers.org/geo:GSE119135	heart	1
EA10065_1274-08B_RAT230_2_2M16	Microarray Analysis	GeneChip Rat Genome 230 2.0	Affymetrix	study 1 with treatment TEM vehicle (iv) followed by F68/PG/PEG400 (po) on sample EA10065_1274-08B_RAT230_2_2M16	GSM3358647	Gene Expression Omnibus	GSE119135	http://identifiers.org/geo:GSE119135	heart	1
EA10065_1275-02A_RAT230_2_2M17	Microarray Analysis	GeneChip Rat Genome 230 2.0	Affymetrix	study 1 with treatment TEM vehicle (iv) followed by F68/PG/PEG400 (po) on sample EA10065_1275-02A_RAT230_2_2M17	GSM3358453	Gene Expression Omnibus	GSE119135	http://identifiers.org/geo:GSE119135	heart	1
EA10065_1275-02D_RAT230_2_2M18	Microarray Analysis	GeneChip Rat Genome 230 2.0	Affymetrix	study 1 with treatment TEM vehicle (iv) followed by F68/PG/PEG400 (po) on sample EA10065_1275-02D_RAT230_2_2M18	GSM3358617	Gene Expression Omnibus	GSE119135	http://identifiers.org/geo:GSE119135	heart	1
EA10065_1275-08A_RAT230_2_2M19	Microarray Analysis	GeneChip Rat Genome 230 2.0	Affymetrix	study 1 with treatment TEM vehicle (iv) followed by F68/PG/PEG400 (po) on sample EA10065_1275-08A_RAT230_2_2M19	GSM3358547	Gene Expression Omnibus	GSE119135	http://identifiers.org/geo:GSE119135	heart	1
EA10065_1275-08D_RAT230_2_2M20	Microarray Analysis	GeneChip Rat Genome 230 2.0	Affymetrix	study 1 with treatment TEM vehicle (iv) followed by F68/PG/PEG400 (po) on sample EA10065_1275-08D_RAT230_2_2M20	GSM3358710	Gene Expression Omnibus	GSE119135	http://identifiers.org/geo:GSE119135	heart	1
EA10065_1276-02C_RAT230_2_2M21	Microarray Analysis	GeneChip Rat Genome 230 2.0	Affymetrix	study 1 with treatment TEM vehicle (iv) followed by F68/PG/PEG400 (po) on sample EA10065_1276-02C_RAT230_2_2M21	GSM3358512	Gene Expression Omnibus	GSE119135	http://identifiers.org/geo:GSE119135	heart	1
EA10065_1276-02F_RAT230_2_2M22	Microarray Analysis	GeneChip Rat Genome 230 2.0	Affymetrix	study 1 with treatment TEM vehicle (iv) followed by F68/PG/PEG400 (po) on sample EA10065_1276-02F_RAT230_2_2M22	GSM3358674	Gene Expression Omnibus	GSE119135	http://identifiers.org/geo:GSE119135	heart	1
EA10065_1276-08C_RAT230_2_2M23	Microarray Analysis	GeneChip Rat Genome 230 2.0	Affymetrix	study 1 with treatment TEM vehicle (iv) followed by F68/PG/PEG400 (po) on sample EA10065_1276-08C_RAT230_2_2M23	GSM3358610	Gene Expression Omnibus	GSE119135	http://identifiers.org/geo:GSE119135	heart	1
EA10065_1276-08F_RAT230_2_2M24	Microarray Analysis	GeneChip Rat Genome 230 2.0	Affymetrix	study 1 with treatment TEM vehicle (iv) followed by F68/PG/PEG400 (po) on sample EA10065_1276-08F_RAT230_2_2M24	GSM3358488	Gene Expression Omnibus	GSE119135	http://identifiers.org/geo:GSE119135	heart	1
EA10065_1274-02E_RAT230_2_3M25	Microarray Analysis	GeneChip Rat Genome 230 2.0	Affymetrix	study 1 with treatment Temsirolimus (iv) followed by sterile water (po) on sample EA10065_1274-02E_RAT230_2_3M25	GSM3358687	Gene Expression Omnibus	GSE119135	http://identifiers.org/geo:GSE119135	heart	1
EA10065_1274-02H_RAT230_2_3M26	Microarray Analysis	GeneChip Rat Genome 230 2.0	Affymetrix	study 1 with treatment Temsirolimus (iv) followed by sterile water (po) on sample EA10065_1274-02H_RAT230_2_3M26	GSM3358567	Gene Expression Omnibus	GSE119135	http://identifiers.org/geo:GSE119135	heart	1
EA10065_1274-08E_RAT230_2_3M27	Microarray Analysis	GeneChip Rat Genome 230 2.0	Affymetrix	study 1 with treatment Temsirolimus (iv) followed by sterile water (po) on sample EA10065_1274-08E_RAT230_2_3M27	GSM3358500	Gene Expression Omnibus	GSE119135	http://identifiers.org/geo:GSE119135	heart	1
EA10065_1274-08H_RAT230_2_3M28	Microarray Analysis	GeneChip Rat Genome 230 2.0	Affymetrix	study 1 with treatment Temsirolimus (iv) followed by sterile water (po) on sample EA10065_1274-08H_RAT230_2_3M28	GSM3358661	Gene Expression Omnibus	GSE119135	http://identifiers.org/geo:GSE119135	heart	1
EA10065_1275-02G_RAT230_2_3M29	Microarray Analysis	GeneChip Rat Genome 230 2.0	Affymetrix	study 1 with treatment Temsirolimus (iv) followed by sterile water (po) on sample EA10065_1275-02G_RAT230_2_3M29	GSM3358462	Gene Expression Omnibus	GSE119135	http://identifiers.org/geo:GSE119135	heart	1
EA10065_1275-03B_RAT230_2_3M30	Microarray Analysis	GeneChip Rat Genome 230 2.0	Affymetrix	study 1 with treatment Temsirolimus (iv) followed by sterile water (po) on sample EA10065_1275-03B_RAT230_2_3M30	GSM3358680	Gene Expression Omnibus	GSE119135	http://identifiers.org/geo:GSE119135	heart	1
EA10065_1275-08G_RAT230_2_3M31	Microarray Analysis	GeneChip Rat Genome 230 2.0	Affymetrix	study 1 with treatment Temsirolimus (iv) followed by sterile water (po) on sample EA10065_1275-08G_RAT230_2_3M31	GSM3358559	Gene Expression Omnibus	GSE119135	http://identifiers.org/geo:GSE119135	heart	1
EA10065_1275-09B_RAT230_2_3M32	Microarray Analysis	GeneChip Rat Genome 230 2.0	Affymetrix	study 1 with treatment Temsirolimus (iv) followed by sterile water (po) on sample EA10065_1275-09B_RAT230_2_3M32	GSM3358491	Gene Expression Omnibus	GSE119135	http://identifiers.org/geo:GSE119135	heart	1
EA10065_1276-03A_RAT230_2_3M33	Microarray Analysis	GeneChip Rat Genome 230 2.0	Affymetrix	study 1 with treatment Temsirolimus (iv) followed by sterile water (po) on sample EA10065_1276-03A_RAT230_2_3M33	GSM3358573	Gene Expression Omnibus	GSE119135	http://identifiers.org/geo:GSE119135	heart	1
EA10065_1276-03D_RAT230_2_3M34	Microarray Analysis	GeneChip Rat Genome 230 2.0	Affymetrix	study 1 with treatment Temsirolimus (iv) followed by sterile water (po) on sample EA10065_1276-03D_RAT230_2_3M34	GSM3358459	Gene Expression Omnibus	GSE119135	http://identifiers.org/geo:GSE119135	heart	1
EA10065_1276-09A_RAT230_2_3M35	Microarray Analysis	GeneChip Rat Genome 230 2.0	Affymetrix	study 1 with treatment Temsirolimus (iv) followed by sterile water (po) on sample EA10065_1276-09A_RAT230_2_3M35	GSM3358673	Gene Expression Omnibus	GSE119135	http://identifiers.org/geo:GSE119135	heart	1
EA10065_1276-09D_RAT230_2_3M36	Microarray Analysis	GeneChip Rat Genome 230 2.0	Affymetrix	study 1 with treatment Temsirolimus (iv) followed by sterile water (po) on sample EA10065_1276-09D_RAT230_2_3M36	GSM3358556	Gene Expression Omnibus	GSE119135	http://identifiers.org/geo:GSE119135	heart	1
EA10065_1274-03C_RAT230_2_4M37	Microarray Analysis	GeneChip Rat Genome 230 2.0	Affymetrix	study 1 with treatment Temsirolimus (iv) followed by F68/PG/PEG400 (po) on sample EA10065_1274-03C_RAT230_2_4M37	GSM3358466	Gene Expression Omnibus	GSE119135	http://identifiers.org/geo:GSE119135	heart	1
EA10065_1274-03F_RAT230_2_4M38	Microarray Analysis	GeneChip Rat Genome 230 2.0	Affymetrix	study 1 with treatment Temsirolimus (iv) followed by F68/PG/PEG400 (po) on sample EA10065_1274-03F_RAT230_2_4M38	GSM3358631	Gene Expression Omnibus	GSE119135	http://identifiers.org/geo:GSE119135	heart	1
EA10065_1274-09C_RAT230_2_4M39	Microarray Analysis	GeneChip Rat Genome 230 2.0	Affymetrix	study 1 with treatment Temsirolimus (iv) followed by F68/PG/PEG400 (po) on sample EA10065_1274-09C_RAT230_2_4M39	GSM3358563	Gene Expression Omnibus	GSE119135	http://identifiers.org/geo:GSE119135	heart	1
EA10065_1274-09F_RAT230_2_4M40	Microarray Analysis	GeneChip Rat Genome 230 2.0	Affymetrix	study 1 with treatment Temsirolimus (iv) followed by F68/PG/PEG400 (po) on sample EA10065_1274-09F_RAT230_2_4M40	GSM3358440	Gene Expression Omnibus	GSE119135	http://identifiers.org/geo:GSE119135	heart	1
EA10065_1275-03E_RAT230_2_4M41	Microarray Analysis	GeneChip Rat Genome 230 2.0	Affymetrix	study 1 with treatment Temsirolimus (iv) followed by F68/PG/PEG400 (po) on sample EA10065_1275-03E_RAT230_2_4M41	GSM3358522	Gene Expression Omnibus	GSE119135	http://identifiers.org/geo:GSE119135	heart	1
EA10065_1275-03H_RAT230_2_4M42	Microarray Analysis	GeneChip Rat Genome 230 2.0	Affymetrix	study 1 with treatment Temsirolimus (iv) followed by F68/PG/PEG400 (po) on sample EA10065_1275-03H_RAT230_2_4M42	GSM3358689	Gene Expression Omnibus	GSE119135	http://identifiers.org/geo:GSE119135	heart	1
EA10065_1275-09E_RAT230_2_4M43	Microarray Analysis	GeneChip Rat Genome 230 2.0	Affymetrix	study 1 with treatment Temsirolimus (iv) followed by F68/PG/PEG400 (po) on sample EA10065_1275-09E_RAT230_2_4M43	GSM3358623	Gene Expression Omnibus	GSE119135	http://identifiers.org/geo:GSE119135	heart	1
EA10065_1275-09H_RAT230_2_4M44	Microarray Analysis	GeneChip Rat Genome 230 2.0	Affymetrix	study 1 with treatment Temsirolimus (iv) followed by F68/PG/PEG400 (po) on sample EA10065_1275-09H_RAT230_2_4M44	GSM3358507	Gene Expression Omnibus	GSE119135	http://identifiers.org/geo:GSE119135	heart	1
EA10065_1276-03G_RAT230_2_4M45	Microarray Analysis	GeneChip Rat Genome 230 2.0	Affymetrix	study 1 with treatment Temsirolimus (iv) followed by F68/PG/PEG400 (po) on sample EA10065_1276-03G_RAT230_2_4M45	GSM3358584	Gene Expression Omnibus	GSE119135	http://identifiers.org/geo:GSE119135	heart	1
EA10065_1276-04B_RAT230_2_4M46	Microarray Analysis	GeneChip Rat Genome 230 2.0	Affymetrix	study 1 with treatment Temsirolimus (iv) followed by F68/PG/PEG400 (po) on sample EA10065_1276-04B_RAT230_2_4M46	GSM3358519	Gene Expression Omnibus	GSE119135	http://identifiers.org/geo:GSE119135	heart	1
EA10065_1276-09G_RAT230_2_4M47	Microarray Analysis	GeneChip Rat Genome 230 2.0	Affymetrix	study 1 with treatment Temsirolimus (iv) followed by F68/PG/PEG400 (po) on sample EA10065_1276-09G_RAT230_2_4M47	GSM3358686	Gene Expression Omnibus	GSE119135	http://identifiers.org/geo:GSE119135	heart	1
EA10065_1276-10B_RAT230_2_4M48	Microarray Analysis	GeneChip Rat Genome 230 2.0	Affymetrix	study 1 with treatment Temsirolimus (iv) followed by F68/PG/PEG400 (po) on sample EA10065_1276-10B_RAT230_2_4M48	GSM3358695	Gene Expression Omnibus	GSE119135	http://identifiers.org/geo:GSE119135	heart	1
EA10065_1274-04A_RAT230_2_5M49	Microarray Analysis	GeneChip Rat Genome 230 2.0	Affymetrix	study 1 with treatment Temsirolimus (iv) followed by Sunitinib (po) on sample EA10065_1274-04A_RAT230_2_5M49	GSM3358529	Gene Expression Omnibus	GSE119135	http://identifiers.org/geo:GSE119135	heart	1
EA10065_1274-04D_RAT230_2_5M50	Microarray Analysis	GeneChip Rat Genome 230 2.0	Affymetrix	study 1 with treatment Temsirolimus (iv) followed by Sunitinib (po) on sample EA10065_1274-04D_RAT230_2_5M50	GSM3358692	Gene Expression Omnibus	GSE119135	http://identifiers.org/geo:GSE119135	heart	1
EA10065_1274-10A_RAT230_2_5M51	Microarray Analysis	GeneChip Rat Genome 230 2.0	Affymetrix	study 1 with treatment Temsirolimus (iv) followed by Sunitinib (po) on sample EA10065_1274-10A_RAT230_2_5M51	GSM3358706	Gene Expression Omnibus	GSE119135	http://identifiers.org/geo:GSE119135	heart	1
EA10065_1274-10D_RAT230_2_5M52	Microarray Analysis	GeneChip Rat Genome 230 2.0	Affymetrix	study 1 with treatment Temsirolimus (iv) followed by Sunitinib (po) on sample EA10065_1274-10D_RAT230_2_5M52	GSM3358585	Gene Expression Omnibus	GSE119135	http://identifiers.org/geo:GSE119135	heart	1
EA10065_1275-04C_RAT230_2_5M53	Microarray Analysis	GeneChip Rat Genome 230 2.0	Affymetrix	study 1 with treatment Temsirolimus (iv) followed by Sunitinib (po) on sample EA10065_1275-04C_RAT230_2_5M53	GSM3358587	Gene Expression Omnibus	GSE119135	http://identifiers.org/geo:GSE119135	heart	1
EA10065_1275-04F_RAT230_2_5M54	Microarray Analysis	GeneChip Rat Genome 230 2.0	Affymetrix	study 1 with treatment Temsirolimus (iv) followed by Sunitinib (po) on sample EA10065_1275-04F_RAT230_2_5M54	GSM3358468	Gene Expression Omnibus	GSE119135	http://identifiers.org/geo:GSE119135	heart	1
EA10065_1275-10C_RAT230_2_5M55	Microarray Analysis	GeneChip Rat Genome 230 2.0	Affymetrix	study 1 with treatment Temsirolimus (iv) followed by Sunitinib (po) on sample EA10065_1275-10C_RAT230_2_5M55	GSM3358479	Gene Expression Omnibus	GSE119135	http://identifiers.org/geo:GSE119135	heart	1
EA10065_1275-10F_RAT230_2_5M56	Microarray Analysis	GeneChip Rat Genome 230 2.0	Affymetrix	study 1 with treatment Temsirolimus (iv) followed by Sunitinib (po) on sample EA10065_1275-10F_RAT230_2_5M56	GSM3358642	Gene Expression Omnibus	GSE119135	http://identifiers.org/geo:GSE119135	heart	1
EA10065_1276-04E_RAT230_2_5M57	Microarray Analysis	GeneChip Rat Genome 230 2.0	Affymetrix	study 1 with treatment Temsirolimus (iv) followed by Sunitinib (po) on sample EA10065_1276-04E_RAT230_2_5M57	GSM3358649	Gene Expression Omnibus	GSE119135	http://identifiers.org/geo:GSE119135	heart	1
EA10065_1276-04H_RAT230_2_5M58	Microarray Analysis	GeneChip Rat Genome 230 2.0	Affymetrix	study 1 with treatment Temsirolimus (iv) followed by Sunitinib (po) on sample EA10065_1276-04H_RAT230_2_5M58	GSM3358531	Gene Expression Omnibus	GSE119135	http://identifiers.org/geo:GSE119135	heart	1
EA10065_1276-10E_RAT230_2_5M59	Microarray Analysis	GeneChip Rat Genome 230 2.0	Affymetrix	study 1 with treatment Temsirolimus (iv) followed by Sunitinib (po) on sample EA10065_1276-10E_RAT230_2_5M59	GSM3358543	Gene Expression Omnibus	GSE119135	http://identifiers.org/geo:GSE119135	heart	1
EA10065_1276-10H_RAT230_2_5M60	Microarray Analysis	GeneChip Rat Genome 230 2.0	Affymetrix	study 1 with treatment Temsirolimus (iv) followed by Sunitinib (po) on sample EA10065_1276-10H_RAT230_2_5M60	GSM3358707	Gene Expression Omnibus	GSE119135	http://identifiers.org/geo:GSE119135	heart	1
EA10065_1274-04G_RAT230_2_6M61	Microarray Analysis	GeneChip Rat Genome 230 2.0	Affymetrix	study 1 with treatment Temsirolimus (iv) followed by Sorafenib (po) on sample EA10065_1274-04G_RAT230_2_6M61	GSM3358537	Gene Expression Omnibus	GSE119135	http://identifiers.org/geo:GSE119135	heart	1
EA10065_1274-05B_RAT230_2_6M62	Microarray Analysis	GeneChip Rat Genome 230 2.0	Affymetrix	study 1 with treatment Temsirolimus (iv) followed by Sorafenib (po) on sample EA10065_1274-05B_RAT230_2_6M62	GSM3358472	Gene Expression Omnibus	GSE119135	http://identifiers.org/geo:GSE119135	heart	1
EA10065_1274-10G_RAT230_2_6M63	Microarray Analysis	GeneChip Rat Genome 230 2.0	Affymetrix	study 1 with treatment Temsirolimus (iv) followed by Sorafenib (po) on sample EA10065_1274-10G_RAT230_2_6M63	GSM3358719	Gene Expression Omnibus	GSE119135	http://identifiers.org/geo:GSE119135	heart	1
EA10065_1274-11B_RAT230_2_6M64	Microarray Analysis	GeneChip Rat Genome 230 2.0	Affymetrix	study 1 with treatment Temsirolimus (iv) followed by Sorafenib (po) on sample EA10065_1274-11B_RAT230_2_6M64	GSM3358648	Gene Expression Omnibus	GSE119135	http://identifiers.org/geo:GSE119135	heart	1
EA10065_1275-05A_RAT230_2_6M65	Microarray Analysis	GeneChip Rat Genome 230 2.0	Affymetrix	study 1 with treatment Temsirolimus (iv) followed by Sorafenib (po) on sample EA10065_1275-05A_RAT230_2_6M65	GSM3358654	Gene Expression Omnibus	GSE119135	http://identifiers.org/geo:GSE119135	heart	1
EA10065_1275-05D_RAT230_2_6M66	Microarray Analysis	GeneChip Rat Genome 230 2.0	Affymetrix	study 1 with treatment Temsirolimus (iv) followed by Sorafenib (po) on sample EA10065_1275-05D_RAT230_2_6M66	GSM3358533	Gene Expression Omnibus	GSE119135	http://identifiers.org/geo:GSE119135	heart	1
EA10065_1275-11A_RAT230_2_6M67	Microarray Analysis	GeneChip Rat Genome 230 2.0	Affymetrix	study 1 with treatment Temsirolimus (iv) followed by Sorafenib (po) on sample EA10065_1275-11A_RAT230_2_6M67	GSM3358548	Gene Expression Omnibus	GSE119135	http://identifiers.org/geo:GSE119135	heart	1
EA10065_1275-11D_RAT230_2_6M68	Microarray Analysis	GeneChip Rat Genome 230 2.0	Affymetrix	study 1 with treatment Temsirolimus (iv) followed by Sorafenib (po) on sample EA10065_1275-11D_RAT230_2_6M68	GSM3358712	Gene Expression Omnibus	GSE119135	http://identifiers.org/geo:GSE119135	heart	1
EA10065_1276-05C_RAT230_2_6M69	Microarray Analysis	GeneChip Rat Genome 230 2.0	Affymetrix	study 1 with treatment Temsirolimus (iv) followed by Sorafenib (po) on sample EA10065_1276-05C_RAT230_2_6M69	GSM3358720	Gene Expression Omnibus	GSE119135	http://identifiers.org/geo:GSE119135	heart	1
EA10065_1276-05F_RAT230_2_6M70	Microarray Analysis	GeneChip Rat Genome 230 2.0	Affymetrix	study 1 with treatment Temsirolimus (iv) followed by Sorafenib (po) on sample EA10065_1276-05F_RAT230_2_6M70	GSM3358594	Gene Expression Omnibus	GSE119135	http://identifiers.org/geo:GSE119135	heart	1
EA10065_1276-11C_RAT230_2_6M71	Microarray Analysis	GeneChip Rat Genome 230 2.0	Affymetrix	study 1 with treatment Temsirolimus (iv) followed by Sorafenib (po) on sample EA10065_1276-11C_RAT230_2_6M71	GSM3358613	Gene Expression Omnibus	GSE119135	http://identifiers.org/geo:GSE119135	heart	1
EA10065_1276-11F_RAT230_2_6M72	Microarray Analysis	GeneChip Rat Genome 230 2.0	Affymetrix	study 1 with treatment Temsirolimus (iv) followed by Sorafenib (po) on sample EA10065_1276-11F_RAT230_2_6M72	GSM3358489	Gene Expression Omnibus	GSE119135	http://identifiers.org/geo:GSE119135	heart	1
EA10065_1274-05E_RAT230_2_7M73	Microarray Analysis	GeneChip Rat Genome 230 2.0	Affymetrix	study 1 with treatment Temsirolimus vehicle (iv) followed by Sunitinib (po) on sample EA10065_1274-05E_RAT230_2_7M73	GSM3358606	Gene Expression Omnibus	GSE119135	http://identifiers.org/geo:GSE119135	heart	1
EA10065_1274-05H_RAT230_2_7M74	Microarray Analysis	GeneChip Rat Genome 230 2.0	Affymetrix	study 1 with treatment Temsirolimus vehicle (iv) followed by Sunitinib (po) on sample EA10065_1274-05H_RAT230_2_7M74	GSM3358483	Gene Expression Omnibus	GSE119135	http://identifiers.org/geo:GSE119135	heart	1
EA10065_1274-11E_RAT230_2_7M75	Microarray Analysis	GeneChip Rat Genome 230 2.0	Affymetrix	study 1 with treatment Temsirolimus vehicle (iv) followed by Sunitinib (po) on sample EA10065_1274-11E_RAT230_2_7M75	GSM3358503	Gene Expression Omnibus	GSE119135	http://identifiers.org/geo:GSE119135	heart	1
EA10065_1274-11H_RAT230_2_7M76	Microarray Analysis	GeneChip Rat Genome 230 2.0	Affymetrix	study 1 with treatment Temsirolimus vehicle (iv) followed by Sunitinib (po) on sample EA10065_1274-11H_RAT230_2_7M76	GSM3358664	Gene Expression Omnibus	GSE119135	http://identifiers.org/geo:GSE119135	heart	1
EA10065_1275-05G_RAT230_2_7M77	Microarray Analysis	GeneChip Rat Genome 230 2.0	Affymetrix	study 1 with treatment Temsirolimus vehicle (iv) followed by Sunitinib (po) on sample EA10065_1275-05G_RAT230_2_7M77	GSM3358665	Gene Expression Omnibus	GSE119135	http://identifiers.org/geo:GSE119135	heart	1
EA10065_1275-06B_RAT230_2_7M78	Microarray Analysis	GeneChip Rat Genome 230 2.0	Affymetrix	study 1 with treatment Temsirolimus vehicle (iv) followed by Sunitinib (po) on sample EA10065_1275-06B_RAT230_2_7M78	GSM3358600	Gene Expression Omnibus	GSE119135	http://identifiers.org/geo:GSE119135	heart	1
EA10065_1275-11G_RAT230_2_7M79	Microarray Analysis	GeneChip Rat Genome 230 2.0	Affymetrix	study 1 with treatment Temsirolimus vehicle (iv) followed by Sunitinib (po) on sample EA10065_1275-11G_RAT230_2_7M79	GSM3358561	Gene Expression Omnibus	GSE119135	http://identifiers.org/geo:GSE119135	heart	1
EA10065_1275-12B_RAT230_2_7M80	Microarray Analysis	GeneChip Rat Genome 230 2.0	Affymetrix	study 1 with treatment Temsirolimus vehicle (iv) followed by Sunitinib (po) on sample EA10065_1275-12B_RAT230_2_7M80	GSM3358492	Gene Expression Omnibus	GSE119135	http://identifiers.org/geo:GSE119135	heart	1
EA10065_1276-06A_RAT230_2_7M81	Microarray Analysis	GeneChip Rat Genome 230 2.0	Affymetrix	study 1 with treatment Temsirolimus vehicle (iv) followed by Sunitinib (po) on sample EA10065_1276-06A_RAT230_2_7M81	GSM3358499	Gene Expression Omnibus	GSE119135	http://identifiers.org/geo:GSE119135	heart	1
EA10065_1276-06D_RAT230_2_7M82	Microarray Analysis	GeneChip Rat Genome 230 2.0	Affymetrix	study 1 with treatment Temsirolimus vehicle (iv) followed by Sunitinib (po) on sample EA10065_1276-06D_RAT230_2_7M82	GSM3358660	Gene Expression Omnibus	GSE119135	http://identifiers.org/geo:GSE119135	heart	1
EA10065_1276-12A_RAT230_2_7M83	Microarray Analysis	GeneChip Rat Genome 230 2.0	Affymetrix	study 1 with treatment Temsirolimus vehicle (iv) followed by Sunitinib (po) on sample EA10065_1276-12A_RAT230_2_7M83	GSM3358675	Gene Expression Omnibus	GSE119135	http://identifiers.org/geo:GSE119135	heart	1
EA10065_1276-12D_RAT230_2_7M84	Microarray Analysis	GeneChip Rat Genome 230 2.0	Affymetrix	study 1 with treatment Temsirolimus vehicle (iv) followed by Sunitinib (po) on sample EA10065_1276-12D_RAT230_2_7M84	GSM3358557	Gene Expression Omnibus	GSE119135	http://identifiers.org/geo:GSE119135	heart	1
EA10065_1274-06C_RAT230_2_8M85	Microarray Analysis	GeneChip Rat Genome 230 2.0	Affymetrix	study 1 with treatment Temsirolimus vehicle (iv) followed by Sorafenib (po) on sample EA10065_1274-06C_RAT230_2_8M85	GSM3358669	Gene Expression Omnibus	GSE119135	http://identifiers.org/geo:GSE119135	heart	1
EA10065_1274-06F_RAT230_2_8M86	Microarray Analysis	GeneChip Rat Genome 230 2.0	Affymetrix	study 1 with treatment Temsirolimus vehicle (iv) followed by Sorafenib (po) on sample EA10065_1274-06F_RAT230_2_8M86	GSM3358553	Gene Expression Omnibus	GSE119135	http://identifiers.org/geo:GSE119135	heart	1
EA10065_1274-12C_RAT230_2_8M87	Microarray Analysis	GeneChip Rat Genome 230 2.0	Affymetrix	study 1 with treatment Temsirolimus vehicle (iv) followed by Sorafenib (po) on sample EA10065_1274-12C_RAT230_2_8M87	GSM3358566	Gene Expression Omnibus	GSE119135	http://identifiers.org/geo:GSE119135	heart	1
EA10065_1274-12F_RAT230_2_8M88	Microarray Analysis	GeneChip Rat Genome 230 2.0	Affymetrix	study 1 with treatment Temsirolimus vehicle (iv) followed by Sorafenib (po) on sample EA10065_1274-12F_RAT230_2_8M88	GSM3358447	Gene Expression Omnibus	GSE119135	http://identifiers.org/geo:GSE119135	heart	1
EA10065_1275-06E_RAT230_2_8M89	Microarray Analysis	GeneChip Rat Genome 230 2.0	Affymetrix	study 1 with treatment Temsirolimus vehicle (iv) followed by Sorafenib (po) on sample EA10065_1275-06E_RAT230_2_8M89	GSM3358452	Gene Expression Omnibus	GSE119135	http://identifiers.org/geo:GSE119135	heart	1
EA10065_1275-06H_RAT230_2_8M90	Microarray Analysis	GeneChip Rat Genome 230 2.0	Affymetrix	study 1 with treatment Temsirolimus vehicle (iv) followed by Sorafenib (po) on sample EA10065_1275-06H_RAT230_2_8M90	GSM3358615	Gene Expression Omnibus	GSE119135	http://identifiers.org/geo:GSE119135	heart	1
EA10065_1275-12E_RAT230_2_8M91	Microarray Analysis	GeneChip Rat Genome 230 2.0	Affymetrix	study 1 with treatment Temsirolimus vehicle (iv) followed by Sorafenib (po) on sample EA10065_1275-12E_RAT230_2_8M91	GSM3358626	Gene Expression Omnibus	GSE119135	http://identifiers.org/geo:GSE119135	heart	1
EA10065_1276-01B_RAT230_2_8M92	Microarray Analysis	GeneChip Rat Genome 230 2.0	Affymetrix	study 1 with treatment Temsirolimus vehicle (iv) followed by Sorafenib (po) on sample EA10065_1276-01B_RAT230_2_8M92	GSM3358629	Gene Expression Omnibus	GSE119135	http://identifiers.org/geo:GSE119135	heart	1
EA10065_1276-06G_RAT230_2_8M93	Microarray Analysis	GeneChip Rat Genome 230 2.0	Affymetrix	study 1 with treatment Temsirolimus vehicle (iv) followed by Sorafenib (po) on sample EA10065_1276-06G_RAT230_2_8M93	GSM3358510	Gene Expression Omnibus	GSE119135	http://identifiers.org/geo:GSE119135	heart	1
EA10065_1276-07B_RAT230_2_8M94	Microarray Analysis	GeneChip Rat Genome 230 2.0	Affymetrix	study 1 with treatment Temsirolimus vehicle (iv) followed by Sorafenib (po) on sample EA10065_1276-07B_RAT230_2_8M94	GSM3358443	Gene Expression Omnibus	GSE119135	http://identifiers.org/geo:GSE119135	heart	1
EA10065_1277-01A_RAT230_2_8M95	Microarray Analysis	GeneChip Rat Genome 230 2.0	Affymetrix	study 1 with treatment Temsirolimus vehicle (iv) followed by Sorafenib (po) on sample EA10065_1277-01A_RAT230_2_8M95	GSM3358523	Gene Expression Omnibus	GSE119135	http://identifiers.org/geo:GSE119135	heart	1
EA10065_1277-01D_RAT230_2_8M96	Microarray Analysis	GeneChip Rat Genome 230 2.0	Affymetrix	study 1 with treatment Temsirolimus vehicle (iv) followed by Sorafenib (po) on sample EA10065_1277-01D_RAT230_2_8M96	GSM3358691	Gene Expression Omnibus	GSE119135	http://identifiers.org/geo:GSE119135	heart	1
EA10065_1274-01C_RAT230_2_1M1	Microarray Analysis	GeneChip Rat Genome 230 2.0	Affymetrix	study 1 with treatment TEM vehicle (iv) followed by sterile water (po) on sample EA10065_1274-01C_RAT230_2_1M1	GSM3358651	Gene Expression Omnibus	GSE119135	http://identifiers.org/geo:GSE119135	liver	1
EA10065_1274-01F_RAT230_2_1M2	Microarray Analysis	GeneChip Rat Genome 230 2.0	Affymetrix	study 1 with treatment TEM vehicle (iv) followed by sterile water (po) on sample EA10065_1274-01F_RAT230_2_1M2	GSM3358575	Gene Expression Omnibus	GSE119135	http://identifiers.org/geo:GSE119135	liver	1
EA10065_1276-02B_RAT230_2_1M10	Microarray Analysis	GeneChip Rat Genome 230 2.0	Affymetrix	study 1 with treatment TEM vehicle (iv) followed by sterile water (po) on sample EA10065_1276-02B_RAT230_2_1M10	GSM3358484	Gene Expression Omnibus	GSE119135	http://identifiers.org/geo:GSE119135	liver	1
EA10065_1276-07G_RAT230_2_1M11	Microarray Analysis	GeneChip Rat Genome 230 2.0	Affymetrix	study 1 with treatment TEM vehicle (iv) followed by sterile water (po) on sample EA10065_1276-07G_RAT230_2_1M11	GSM3358645	Gene Expression Omnibus	GSE119135	http://identifiers.org/geo:GSE119135	liver	1
EA10065_1276-08B_RAT230_2_1M12	Microarray Analysis	GeneChip Rat Genome 230 2.0	Affymetrix	study 1 with treatment TEM vehicle (iv) followed by sterile water (po) on sample EA10065_1276-08B_RAT230_2_1M12	GSM3358581	Gene Expression Omnibus	GSE119135	http://identifiers.org/geo:GSE119135	liver	1
EA10065_1274-07C_RAT230_2_1M3	Microarray Analysis	GeneChip Rat Genome 230 2.0	Affymetrix	study 1 with treatment TEM vehicle (iv) followed by sterile water (po) on sample EA10065_1274-07C_RAT230_2_1M3	GSM3358696	Gene Expression Omnibus	GSE119135	http://identifiers.org/geo:GSE119135	liver	1
EA10065_1274-07F_RAT230_2_1M4	Microarray Analysis	GeneChip Rat Genome 230 2.0	Affymetrix	study 1 with treatment TEM vehicle (iv) followed by sterile water (po) on sample EA10065_1274-07F_RAT230_2_1M4	GSM3358622	Gene Expression Omnibus	GSE119135	http://identifiers.org/geo:GSE119135	liver	1
EA10065_1275-01E_RAT230_2_1M5	Microarray Analysis	GeneChip Rat Genome 230 2.0	Affymetrix	study 1 with treatment TEM vehicle (iv) followed by sterile water (po) on sample EA10065_1275-01E_RAT230_2_1M5	GSM3358470	Gene Expression Omnibus	GSE119135	http://identifiers.org/geo:GSE119135	liver	1
EA10065_1275-01H_RAT230_2_1M6	Microarray Analysis	GeneChip Rat Genome 230 2.0	Affymetrix	study 1 with treatment TEM vehicle (iv) followed by sterile water (po) on sample EA10065_1275-01H_RAT230_2_1M6	GSM3358683	Gene Expression Omnibus	GSE119135	http://identifiers.org/geo:GSE119135	liver	1
EA10065_1275-07E_RAT230_2_1M7	Microarray Analysis	GeneChip Rat Genome 230 2.0	Affymetrix	study 1 with treatment TEM vehicle (iv) followed by sterile water (po) on sample EA10065_1275-07E_RAT230_2_1M7	GSM3358517	Gene Expression Omnibus	GSE119135	http://identifiers.org/geo:GSE119135	liver	1
EA10065_1275-07H_RAT230_2_1M8	Microarray Analysis	GeneChip Rat Genome 230 2.0	Affymetrix	study 1 with treatment TEM vehicle (iv) followed by sterile water (po) on sample EA10065_1275-07H_RAT230_2_1M8	GSM3358444	Gene Expression Omnibus	GSE119135	http://identifiers.org/geo:GSE119135	liver	1
EA10065_1276-01G_RAT230_2_1M9	Microarray Analysis	GeneChip Rat Genome 230 2.0	Affymetrix	study 1 with treatment TEM vehicle (iv) followed by sterile water (po) on sample EA10065_1276-01G_RAT230_2_1M9	GSM3358578	Gene Expression Omnibus	GSE119135	http://identifiers.org/geo:GSE119135	liver	1
EA10065_1274-02A_RAT230_2_2M13	Microarray Analysis	GeneChip Rat Genome 230 2.0	Affymetrix	study 1 with treatment TEM vehicle (iv) followed by F68/PG/PEG400 (po) on sample EA10065_1274-02A_RAT230_2_2M13	GSM3358497	Gene Expression Omnibus	GSE119135	http://identifiers.org/geo:GSE119135	liver	1
EA10065_1274-02D_RAT230_2_2M14	Microarray Analysis	GeneChip Rat Genome 230 2.0	Affymetrix	study 1 with treatment TEM vehicle (iv) followed by F68/PG/PEG400 (po) on sample EA10065_1274-02D_RAT230_2_2M14	GSM3358658	Gene Expression Omnibus	GSE119135	http://identifiers.org/geo:GSE119135	liver	1
EA10065_1274-08A_RAT230_2_2M15	Microarray Analysis	GeneChip Rat Genome 230 2.0	Affymetrix	study 1 with treatment TEM vehicle (iv) followed by F68/PG/PEG400 (po) on sample EA10065_1274-08A_RAT230_2_2M15	GSM3358589	Gene Expression Omnibus	GSE119135	http://identifiers.org/geo:GSE119135	liver	1
EA10065_1274-08D_RAT230_2_2M16	Microarray Analysis	GeneChip Rat Genome 230 2.0	Affymetrix	study 1 with treatment TEM vehicle (iv) followed by F68/PG/PEG400 (po) on sample EA10065_1274-08D_RAT230_2_2M16	GSM3358471	Gene Expression Omnibus	GSE119135	http://identifiers.org/geo:GSE119135	liver	1
EA10065_1275-02C_RAT230_2_2M17	Microarray Analysis	GeneChip Rat Genome 230 2.0	Affymetrix	study 1 with treatment TEM vehicle (iv) followed by F68/PG/PEG400 (po) on sample EA10065_1275-02C_RAT230_2_2M17	GSM3358560	Gene Expression Omnibus	GSE119135	http://identifiers.org/geo:GSE119135	liver	1
EA10065_1275-02F_RAT230_2_2M18	Microarray Analysis	GeneChip Rat Genome 230 2.0	Affymetrix	study 1 with treatment TEM vehicle (iv) followed by F68/PG/PEG400 (po) on sample EA10065_1275-02F_RAT230_2_2M18	GSM3358437	Gene Expression Omnibus	GSE119135	http://identifiers.org/geo:GSE119135	liver	1
EA10065_1275-08C_RAT230_2_2M19	Microarray Analysis	GeneChip Rat Genome 230 2.0	Affymetrix	study 1 with treatment TEM vehicle (iv) followed by F68/PG/PEG400 (po) on sample EA10065_1275-08C_RAT230_2_2M19	GSM3358652	Gene Expression Omnibus	GSE119135	http://identifiers.org/geo:GSE119135	liver	1
EA10065_1275-08F_RAT230_2_2M20	Microarray Analysis	GeneChip Rat Genome 230 2.0	Affymetrix	study 1 with treatment TEM vehicle (iv) followed by F68/PG/PEG400 (po) on sample EA10065_1275-08F_RAT230_2_2M20	GSM3358532	Gene Expression Omnibus	GSE119135	http://identifiers.org/geo:GSE119135	liver	1
EA10065_1276-02E_RAT230_2_2M21	Microarray Analysis	GeneChip Rat Genome 230 2.0	Affymetrix	study 1 with treatment TEM vehicle (iv) followed by F68/PG/PEG400 (po) on sample EA10065_1276-02E_RAT230_2_2M21	GSM3358619	Gene Expression Omnibus	GSE119135	http://identifiers.org/geo:GSE119135	liver	1
EA10065_1276-02H_RAT230_2_2M22	Microarray Analysis	GeneChip Rat Genome 230 2.0	Affymetrix	study 1 with treatment TEM vehicle (iv) followed by F68/PG/PEG400 (po) on sample EA10065_1276-02H_RAT230_2_2M22	GSM3358502	Gene Expression Omnibus	GSE119135	http://identifiers.org/geo:GSE119135	liver	1
EA10065_1276-08E_RAT230_2_2M23	Microarray Analysis	GeneChip Rat Genome 230 2.0	Affymetrix	study 1 with treatment TEM vehicle (iv) followed by F68/PG/PEG400 (po) on sample EA10065_1276-08E_RAT230_2_2M23	GSM3358714	Gene Expression Omnibus	GSE119135	http://identifiers.org/geo:GSE119135	liver	1
EA10065_1276-08H_RAT230_2_2M24	Microarray Analysis	GeneChip Rat Genome 230 2.0	Affymetrix	study 1 with treatment TEM vehicle (iv) followed by F68/PG/PEG400 (po) on sample EA10065_1276-08H_RAT230_2_2M24	GSM3358592	Gene Expression Omnibus	GSE119135	http://identifiers.org/geo:GSE119135	liver	1
EA10065_1274-02G_RAT230_2_3M25	Microarray Analysis	GeneChip Rat Genome 230 2.0	Affymetrix	study 1 with treatment Temsirolimus (iv) followed by sterile water (po) on sample EA10065_1274-02G_RAT230_2_3M25	GSM3358509	Gene Expression Omnibus	GSE119135	http://identifiers.org/geo:GSE119135	liver	1
EA10065_1274-03B_RAT230_2_3M26	Microarray Analysis	GeneChip Rat Genome 230 2.0	Affymetrix	study 1 with treatment Temsirolimus (iv) followed by sterile water (po) on sample EA10065_1274-03B_RAT230_2_3M26	GSM3358441	Gene Expression Omnibus	GSE119135	http://identifiers.org/geo:GSE119135	liver	1
EA10065_1274-08G_RAT230_2_3M27	Microarray Analysis	GeneChip Rat Genome 230 2.0	Affymetrix	study 1 with treatment Temsirolimus (iv) followed by sterile water (po) on sample EA10065_1274-08G_RAT230_2_3M27	GSM3358603	Gene Expression Omnibus	GSE119135	http://identifiers.org/geo:GSE119135	liver	1
EA10065_1274-09B_RAT230_2_3M28	Microarray Analysis	GeneChip Rat Genome 230 2.0	Affymetrix	study 1 with treatment Temsirolimus (iv) followed by sterile water (po) on sample EA10065_1274-09B_RAT230_2_3M28	GSM3358536	Gene Expression Omnibus	GSE119135	http://identifiers.org/geo:GSE119135	liver	1
EA10065_1275-03A_RAT230_2_3M29	Microarray Analysis	GeneChip Rat Genome 230 2.0	Affymetrix	study 1 with treatment Temsirolimus (iv) followed by sterile water (po) on sample EA10065_1275-03A_RAT230_2_3M29	GSM3358624	Gene Expression Omnibus	GSE119135	http://identifiers.org/geo:GSE119135	liver	1
EA10065_1275-03D_RAT230_2_3M30	Microarray Analysis	GeneChip Rat Genome 230 2.0	Affymetrix	study 1 with treatment Temsirolimus (iv) followed by sterile water (po) on sample EA10065_1275-03D_RAT230_2_3M30	GSM3358504	Gene Expression Omnibus	GSE119135	http://identifiers.org/geo:GSE119135	liver	1
EA10065_1275-09A_RAT230_2_3M31	Microarray Analysis	GeneChip Rat Genome 230 2.0	Affymetrix	study 1 with treatment Temsirolimus (iv) followed by sterile water (po) on sample EA10065_1275-09A_RAT230_2_3M31	GSM3358721	Gene Expression Omnibus	GSE119135	http://identifiers.org/geo:GSE119135	liver	1
EA10065_1275-09D_RAT230_2_3M32	Microarray Analysis	GeneChip Rat Genome 230 2.0	Affymetrix	study 1 with treatment Temsirolimus (iv) followed by sterile water (po) on sample EA10065_1275-09D_RAT230_2_3M32	GSM3358597	Gene Expression Omnibus	GSE119135	http://identifiers.org/geo:GSE119135	liver	1
EA10065_1276-03C_RAT230_2_3M33	Microarray Analysis	GeneChip Rat Genome 230 2.0	Affymetrix	study 1 with treatment Temsirolimus (iv) followed by sterile water (po) on sample EA10065_1276-03C_RAT230_2_3M33	GSM3358682	Gene Expression Omnibus	GSE119135	http://identifiers.org/geo:GSE119135	liver	1
EA10065_1276-03F_RAT230_2_3M34	Microarray Analysis	GeneChip Rat Genome 230 2.0	Affymetrix	study 1 with treatment Temsirolimus (iv) followed by sterile water (po) on sample EA10065_1276-03F_RAT230_2_3M34	GSM3358564	Gene Expression Omnibus	GSE119135	http://identifiers.org/geo:GSE119135	liver	1
EA10065_1276-09C_RAT230_2_3M35	Microarray Analysis	GeneChip Rat Genome 230 2.0	Affymetrix	study 1 with treatment Temsirolimus (iv) followed by sterile water (po) on sample EA10065_1276-09C_RAT230_2_3M35	GSM3358496	Gene Expression Omnibus	GSE119135	http://identifiers.org/geo:GSE119135	liver	1
EA10065_1276-09F_RAT230_2_3M36	Microarray Analysis	GeneChip Rat Genome 230 2.0	Affymetrix	study 1 with treatment Temsirolimus (iv) followed by sterile water (po) on sample EA10065_1276-09F_RAT230_2_3M36	GSM3358657	Gene Expression Omnibus	GSE119135	http://identifiers.org/geo:GSE119135	liver	1
EA10065_1274-03E_RAT230_2_4M37	Microarray Analysis	GeneChip Rat Genome 230 2.0	Affymetrix	study 1 with treatment Temsirolimus (iv) followed by F68/PG/PEG400 (po) on sample EA10065_1274-03E_RAT230_2_4M37	GSM3358570	Gene Expression Omnibus	GSE119135	http://identifiers.org/geo:GSE119135	liver	1
EA10065_1274-03H_RAT230_2_4M38	Microarray Analysis	GeneChip Rat Genome 230 2.0	Affymetrix	study 1 with treatment Temsirolimus (iv) followed by F68/PG/PEG400 (po) on sample EA10065_1274-03H_RAT230_2_4M38	GSM3358455	Gene Expression Omnibus	GSE119135	http://identifiers.org/geo:GSE119135	liver	1
EA10065_1274-09E_RAT230_2_4M39	Microarray Analysis	GeneChip Rat Genome 230 2.0	Affymetrix	study 1 with treatment Temsirolimus (iv) followed by F68/PG/PEG400 (po) on sample EA10065_1274-09E_RAT230_2_4M39	GSM3358667	Gene Expression Omnibus	GSE119135	http://identifiers.org/geo:GSE119135	liver	1
EA10065_1274-09H_RAT230_2_4M40	Microarray Analysis	GeneChip Rat Genome 230 2.0	Affymetrix	study 1 with treatment Temsirolimus (iv) followed by F68/PG/PEG400 (po) on sample EA10065_1274-09H_RAT230_2_4M40	GSM3358549	Gene Expression Omnibus	GSE119135	http://identifiers.org/geo:GSE119135	liver	1
EA10065_1275-03G_RAT230_2_4M41	Microarray Analysis	GeneChip Rat Genome 230 2.0	Affymetrix	study 1 with treatment Temsirolimus (iv) followed by F68/PG/PEG400 (po) on sample EA10065_1275-03G_RAT230_2_4M41	GSM3358633	Gene Expression Omnibus	GSE119135	http://identifiers.org/geo:GSE119135	liver	1
EA10065_1275-04B_RAT230_2_4M42	Microarray Analysis	GeneChip Rat Genome 230 2.0	Affymetrix	study 1 with treatment Temsirolimus (iv) followed by F68/PG/PEG400 (po) on sample EA10065_1275-04B_RAT230_2_4M42	GSM3358568	Gene Expression Omnibus	GSE119135	http://identifiers.org/geo:GSE119135	liver	1
EA10065_1275-09G_RAT230_2_4M43	Microarray Analysis	GeneChip Rat Genome 230 2.0	Affymetrix	study 1 with treatment Temsirolimus (iv) followed by F68/PG/PEG400 (po) on sample EA10065_1275-09G_RAT230_2_4M43	GSM3358449	Gene Expression Omnibus	GSE119135	http://identifiers.org/geo:GSE119135	liver	1
EA10065_1275-10B_RAT230_2_4M44	Microarray Analysis	GeneChip Rat Genome 230 2.0	Affymetrix	study 1 with treatment Temsirolimus (iv) followed by F68/PG/PEG400 (po) on sample EA10065_1275-10B_RAT230_2_4M44	GSM3358460	Gene Expression Omnibus	GSE119135	http://identifiers.org/geo:GSE119135	liver	1
EA10065_1276-04A_RAT230_2_4M45	Microarray Analysis	GeneChip Rat Genome 230 2.0	Affymetrix	study 1 with treatment Temsirolimus (iv) followed by F68/PG/PEG400 (po) on sample EA10065_1276-04A_RAT230_2_4M45	GSM3358464	Gene Expression Omnibus	GSE119135	http://identifiers.org/geo:GSE119135	liver	1
EA10065_1276-04D_RAT230_2_4M46	Microarray Analysis	GeneChip Rat Genome 230 2.0	Affymetrix	study 1 with treatment Temsirolimus (iv) followed by F68/PG/PEG400 (po) on sample EA10065_1276-04D_RAT230_2_4M46	GSM3358627	Gene Expression Omnibus	GSE119135	http://identifiers.org/geo:GSE119135	liver	1
EA10065_1276-10A_RAT230_2_4M47	Microarray Analysis	GeneChip Rat Genome 230 2.0	Affymetrix	study 1 with treatment Temsirolimus (iv) followed by F68/PG/PEG400 (po) on sample EA10065_1276-10A_RAT230_2_4M47	GSM3358639	Gene Expression Omnibus	GSE119135	http://identifiers.org/geo:GSE119135	liver	1
EA10065_1276-10D_RAT230_2_4M48	Microarray Analysis	GeneChip Rat Genome 230 2.0	Affymetrix	study 1 with treatment Temsirolimus (iv) followed by F68/PG/PEG400 (po) on sample EA10065_1276-10D_RAT230_2_4M48	GSM3358520	Gene Expression Omnibus	GSE119135	http://identifiers.org/geo:GSE119135	liver	1
EA10065_1274-04C_RAT230_2_5M49	Microarray Analysis	GeneChip Rat Genome 230 2.0	Affymetrix	study 1 with treatment Temsirolimus (iv) followed by Sunitinib (po) on sample EA10065_1274-04C_RAT230_2_5M49	GSM3358635	Gene Expression Omnibus	GSE119135	http://identifiers.org/geo:GSE119135	liver	1
EA10065_1274-04F_RAT230_2_5M50	Microarray Analysis	GeneChip Rat Genome 230 2.0	Affymetrix	study 1 with treatment Temsirolimus (iv) followed by Sunitinib (po) on sample EA10065_1274-04F_RAT230_2_5M50	GSM3358516	Gene Expression Omnibus	GSE119135	http://identifiers.org/geo:GSE119135	liver	1
EA10065_1274-10C_RAT230_2_5M51	Microarray Analysis	GeneChip Rat Genome 230 2.0	Affymetrix	study 1 with treatment Temsirolimus (iv) followed by Sunitinib (po) on sample EA10065_1274-10C_RAT230_2_5M51	GSM3358527	Gene Expression Omnibus	GSE119135	http://identifiers.org/geo:GSE119135	liver	1
EA10065_1274-10F_RAT230_2_5M52	Microarray Analysis	GeneChip Rat Genome 230 2.0	Affymetrix	study 1 with treatment Temsirolimus (iv) followed by Sunitinib (po) on sample EA10065_1274-10F_RAT230_2_5M52	GSM3358694	Gene Expression Omnibus	GSE119135	http://identifiers.org/geo:GSE119135	liver	1
EA10065_1275-04E_RAT230_2_5M53	Microarray Analysis	GeneChip Rat Genome 230 2.0	Affymetrix	study 1 with treatment Temsirolimus (iv) followed by Sunitinib (po) on sample EA10065_1275-04E_RAT230_2_5M53	GSM3358697	Gene Expression Omnibus	GSE119135	http://identifiers.org/geo:GSE119135	liver	1
EA10065_1275-04H_RAT230_2_5M54	Microarray Analysis	GeneChip Rat Genome 230 2.0	Affymetrix	study 1 with treatment Temsirolimus (iv) followed by Sunitinib (po) on sample EA10065_1275-04H_RAT230_2_5M54	GSM3358576	Gene Expression Omnibus	GSE119135	http://identifiers.org/geo:GSE119135	liver	1
EA10065_1275-10E_RAT230_2_5M55	Microarray Analysis	GeneChip Rat Genome 230 2.0	Affymetrix	study 1 with treatment Temsirolimus (iv) followed by Sunitinib (po) on sample EA10065_1275-10E_RAT230_2_5M55	GSM3358588	Gene Expression Omnibus	GSE119135	http://identifiers.org/geo:GSE119135	liver	1
EA10065_1275-10H_RAT230_2_5M56	Microarray Analysis	GeneChip Rat Genome 230 2.0	Affymetrix	study 1 with treatment Temsirolimus (iv) followed by Sunitinib (po) on sample EA10065_1275-10H_RAT230_2_5M56	GSM3358469	Gene Expression Omnibus	GSE119135	http://identifiers.org/geo:GSE119135	liver	1
EA10065_1276-04G_RAT230_2_5M57	Microarray Analysis	GeneChip Rat Genome 230 2.0	Affymetrix	study 1 with treatment Temsirolimus (iv) followed by Sunitinib (po) on sample EA10065_1276-04G_RAT230_2_5M57	GSM3358473	Gene Expression Omnibus	GSE119135	http://identifiers.org/geo:GSE119135	liver	1
EA10065_1276-05B_RAT230_2_5M58	Microarray Analysis	GeneChip Rat Genome 230 2.0	Affymetrix	study 1 with treatment Temsirolimus (iv) followed by Sunitinib (po) on sample EA10065_1276-05B_RAT230_2_5M58	GSM3358693	Gene Expression Omnibus	GSE119135	http://identifiers.org/geo:GSE119135	liver	1
EA10065_1276-10G_RAT230_2_5M59	Microarray Analysis	GeneChip Rat Genome 230 2.0	Affymetrix	study 1 with treatment Temsirolimus (iv) followed by Sunitinib (po) on sample EA10065_1276-10G_RAT230_2_5M59	GSM3358650	Gene Expression Omnibus	GSE119135	http://identifiers.org/geo:GSE119135	liver	1
EA10065_1276-11B_RAT230_2_5M60	Microarray Analysis	GeneChip Rat Genome 230 2.0	Affymetrix	study 1 with treatment Temsirolimus (iv) followed by Sunitinib (po) on sample EA10065_1276-11B_RAT230_2_5M60	GSM3358583	Gene Expression Omnibus	GSE119135	http://identifiers.org/geo:GSE119135	liver	1
EA10065_1274-05A_RAT230_2_6M61	Microarray Analysis	GeneChip Rat Genome 230 2.0	Affymetrix	study 1 with treatment Temsirolimus (iv) followed by Sorafenib (po) on sample EA10065_1274-05A_RAT230_2_6M61	GSM3358699	Gene Expression Omnibus	GSE119135	http://identifiers.org/geo:GSE119135	liver	1
EA10065_1274-05D_RAT230_2_6M62	Microarray Analysis	GeneChip Rat Genome 230 2.0	Affymetrix	study 1 with treatment Temsirolimus (iv) followed by Sorafenib (po) on sample EA10065_1274-05D_RAT230_2_6M62	GSM3358580	Gene Expression Omnibus	GSE119135	http://identifiers.org/geo:GSE119135	liver	1
EA10065_1274-11A_RAT230_2_6M63	Microarray Analysis	GeneChip Rat Genome 230 2.0	Affymetrix	study 1 with treatment Temsirolimus (iv) followed by Sorafenib (po) on sample EA10065_1274-11A_RAT230_2_6M63	GSM3358591	Gene Expression Omnibus	GSE119135	http://identifiers.org/geo:GSE119135	liver	1
EA10065_1274-11D_RAT230_2_6M64	Microarray Analysis	GeneChip Rat Genome 230 2.0	Affymetrix	study 1 with treatment Temsirolimus (iv) followed by Sorafenib (po) on sample EA10065_1274-11D_RAT230_2_6M64	GSM3358474	Gene Expression Omnibus	GSE119135	http://identifiers.org/geo:GSE119135	liver	1
EA10065_1275-05C_RAT230_2_6M65	Microarray Analysis	GeneChip Rat Genome 230 2.0	Affymetrix	study 1 with treatment Temsirolimus (iv) followed by Sorafenib (po) on sample EA10065_1275-05C_RAT230_2_6M65	GSM3358476	Gene Expression Omnibus	GSE119135	http://identifiers.org/geo:GSE119135	liver	1
EA10065_1275-05F_RAT230_2_6M66	Microarray Analysis	GeneChip Rat Genome 230 2.0	Affymetrix	study 1 with treatment Temsirolimus (iv) followed by Sorafenib (po) on sample EA10065_1275-05F_RAT230_2_6M66	GSM3358640	Gene Expression Omnibus	GSE119135	http://identifiers.org/geo:GSE119135	liver	1
EA10065_1275-11C_RAT230_2_6M67	Microarray Analysis	GeneChip Rat Genome 230 2.0	Affymetrix	study 1 with treatment Temsirolimus (iv) followed by Sorafenib (po) on sample EA10065_1275-11C_RAT230_2_6M67	GSM3358655	Gene Expression Omnibus	GSE119135	http://identifiers.org/geo:GSE119135	liver	1
EA10065_1275-11F_RAT230_2_6M68	Microarray Analysis	GeneChip Rat Genome 230 2.0	Affymetrix	study 1 with treatment Temsirolimus (iv) followed by Sorafenib (po) on sample EA10065_1275-11F_RAT230_2_6M68	GSM3358534	Gene Expression Omnibus	GSE119135	http://identifiers.org/geo:GSE119135	liver	1
EA10065_1276-05E_RAT230_2_6M69	Microarray Analysis	GeneChip Rat Genome 230 2.0	Affymetrix	study 1 with treatment Temsirolimus (iv) followed by Sorafenib (po) on sample EA10065_1276-05E_RAT230_2_6M69	GSM3358538	Gene Expression Omnibus	GSE119135	http://identifiers.org/geo:GSE119135	liver	1
EA10065_1276-05H_RAT230_2_6M70	Microarray Analysis	GeneChip Rat Genome 230 2.0	Affymetrix	study 1 with treatment Temsirolimus (iv) followed by Sorafenib (po) on sample EA10065_1276-05H_RAT230_2_6M70	GSM3358700	Gene Expression Omnibus	GSE119135	http://identifiers.org/geo:GSE119135	liver	1
EA10065_1276-11E_RAT230_2_6M71	Microarray Analysis	GeneChip Rat Genome 230 2.0	Affymetrix	study 1 with treatment Temsirolimus (iv) followed by Sorafenib (po) on sample EA10065_1276-11E_RAT230_2_6M71	GSM3358717	Gene Expression Omnibus	GSE119135	http://identifiers.org/geo:GSE119135	liver	1
EA10065_1276-11H_RAT230_2_6M72	Microarray Analysis	GeneChip Rat Genome 230 2.0	Affymetrix	study 1 with treatment Temsirolimus (iv) followed by Sorafenib (po) on sample EA10065_1276-11H_RAT230_2_6M72	GSM3358595	Gene Expression Omnibus	GSE119135	http://identifiers.org/geo:GSE119135	liver	1
EA10065_1274-05G_RAT230_2_7M73	Microarray Analysis	GeneChip Rat Genome 230 2.0	Affymetrix	study 1 with treatment Temsirolimus vehicle (iv) followed by Sunitinib (po) on sample EA10065_1274-05G_RAT230_2_7M73	GSM3358713	Gene Expression Omnibus	GSE119135	http://identifiers.org/geo:GSE119135	liver	1
EA10065_1274-06B_RAT230_2_7M74	Microarray Analysis	GeneChip Rat Genome 230 2.0	Affymetrix	study 1 with treatment Temsirolimus vehicle (iv) followed by Sunitinib (po) on sample EA10065_1274-06B_RAT230_2_7M74	GSM3358644	Gene Expression Omnibus	GSE119135	http://identifiers.org/geo:GSE119135	liver	1
EA10065_1274-11G_RAT230_2_7M75	Microarray Analysis	GeneChip Rat Genome 230 2.0	Affymetrix	study 1 with treatment Temsirolimus vehicle (iv) followed by Sunitinib (po) on sample EA10065_1274-11G_RAT230_2_7M75	GSM3358607	Gene Expression Omnibus	GSE119135	http://identifiers.org/geo:GSE119135	liver	1
EA10065_1274-12B_RAT230_2_7M76	Microarray Analysis	GeneChip Rat Genome 230 2.0	Affymetrix	study 1 with treatment Temsirolimus vehicle (iv) followed by Sunitinib (po) on sample EA10065_1274-12B_RAT230_2_7M76	GSM3358539	Gene Expression Omnibus	GSE119135	http://identifiers.org/geo:GSE119135	liver	1
EA10065_1275-06A_RAT230_2_7M77	Microarray Analysis	GeneChip Rat Genome 230 2.0	Affymetrix	study 1 with treatment Temsirolimus vehicle (iv) followed by Sunitinib (po) on sample EA10065_1275-06A_RAT230_2_7M77	GSM3358544	Gene Expression Omnibus	GSE119135	http://identifiers.org/geo:GSE119135	liver	1
EA10065_1275-06D_RAT230_2_7M78	Microarray Analysis	GeneChip Rat Genome 230 2.0	Affymetrix	study 1 with treatment Temsirolimus vehicle (iv) followed by Sunitinib (po) on sample EA10065_1275-06D_RAT230_2_7M78	GSM3358708	Gene Expression Omnibus	GSE119135	http://identifiers.org/geo:GSE119135	liver	1
EA10065_1275-12A_RAT230_2_7M79	Microarray Analysis	GeneChip Rat Genome 230 2.0	Affymetrix	study 1 with treatment Temsirolimus vehicle (iv) followed by Sunitinib (po) on sample EA10065_1275-12A_RAT230_2_7M79	GSM3358436	Gene Expression Omnibus	GSE119135	http://identifiers.org/geo:GSE119135	liver	1
EA10065_1275-12D_RAT230_2_7M80	Microarray Analysis	GeneChip Rat Genome 230 2.0	Affymetrix	study 1 with treatment Temsirolimus vehicle (iv) followed by Sunitinib (po) on sample EA10065_1275-12D_RAT230_2_7M80	GSM3358598	Gene Expression Omnibus	GSE119135	http://identifiers.org/geo:GSE119135	liver	1
EA10065_1276-06C_RAT230_2_7M81	Microarray Analysis	GeneChip Rat Genome 230 2.0	Affymetrix	study 1 with treatment Temsirolimus vehicle (iv) followed by Sunitinib (po) on sample EA10065_1276-06C_RAT230_2_7M81	GSM3358604	Gene Expression Omnibus	GSE119135	http://identifiers.org/geo:GSE119135	liver	1
EA10065_1276-06F_RAT230_2_7M82	Microarray Analysis	GeneChip Rat Genome 230 2.0	Affymetrix	study 1 with treatment Temsirolimus vehicle (iv) followed by Sunitinib (po) on sample EA10065_1276-06F_RAT230_2_7M82	GSM3358480	Gene Expression Omnibus	GSE119135	http://identifiers.org/geo:GSE119135	liver	1
EA10065_1276-12C_RAT230_2_7M83	Microarray Analysis	GeneChip Rat Genome 230 2.0	Affymetrix	study 1 with treatment Temsirolimus vehicle (iv) followed by Sunitinib (po) on sample EA10065_1276-12C_RAT230_2_7M83	GSM3358501	Gene Expression Omnibus	GSE119135	http://identifiers.org/geo:GSE119135	liver	1
EA10065_1276-12F_RAT230_2_7M84	Microarray Analysis	GeneChip Rat Genome 230 2.0	Affymetrix	study 1 with treatment Temsirolimus vehicle (iv) followed by Sunitinib (po) on sample EA10065_1276-12F_RAT230_2_7M84	GSM3358662	Gene Expression Omnibus	GSE119135	http://identifiers.org/geo:GSE119135	liver	1
EA10065_1274-06E_RAT230_2_8M85	Microarray Analysis	GeneChip Rat Genome 230 2.0	Affymetrix	study 1 with treatment Temsirolimus vehicle (iv) followed by Sorafenib (po) on sample EA10065_1274-06E_RAT230_2_8M85	GSM3358494	Gene Expression Omnibus	GSE119135	http://identifiers.org/geo:GSE119135	liver	1
EA10065_1274-06H_RAT230_2_8M86	Microarray Analysis	GeneChip Rat Genome 230 2.0	Affymetrix	study 1 with treatment Temsirolimus vehicle (iv) followed by Sorafenib (po) on sample EA10065_1274-06H_RAT230_2_8M86	GSM3358656	Gene Expression Omnibus	GSE119135	http://identifiers.org/geo:GSE119135	liver	1
EA10065_1274-12E_RAT230_2_8M87	Microarray Analysis	GeneChip Rat Genome 230 2.0	Affymetrix	study 1 with treatment Temsirolimus vehicle (iv) followed by Sorafenib (po) on sample EA10065_1274-12E_RAT230_2_8M87	GSM3358670	Gene Expression Omnibus	GSE119135	http://identifiers.org/geo:GSE119135	liver	1
EA10065_1275-01B_RAT230_2_8M88	Microarray Analysis	GeneChip Rat Genome 230 2.0	Affymetrix	study 1 with treatment Temsirolimus vehicle (iv) followed by Sorafenib (po) on sample EA10065_1275-01B_RAT230_2_8M88	GSM3358678	Gene Expression Omnibus	GSE119135	http://identifiers.org/geo:GSE119135	liver	1
EA10065_1275-06G_RAT230_2_8M89	Microarray Analysis	GeneChip Rat Genome 230 2.0	Affymetrix	study 1 with treatment Temsirolimus vehicle (iv) followed by Sorafenib (po) on sample EA10065_1275-06G_RAT230_2_8M89	GSM3358558	Gene Expression Omnibus	GSE119135	http://identifiers.org/geo:GSE119135	liver	1
EA10065_1275-07B_RAT230_2_8M90	Microarray Analysis	GeneChip Rat Genome 230 2.0	Affymetrix	study 1 with treatment Temsirolimus vehicle (iv) followed by Sorafenib (po) on sample EA10065_1275-07B_RAT230_2_8M90	GSM3358490	Gene Expression Omnibus	GSE119135	http://identifiers.org/geo:GSE119135	liver	1
EA10065_1276-01A_RAT230_2_8M91	Microarray Analysis	GeneChip Rat Genome 230 2.0	Affymetrix	study 1 with treatment Temsirolimus vehicle (iv) followed by Sorafenib (po) on sample EA10065_1276-01A_RAT230_2_8M91	GSM3358571	Gene Expression Omnibus	GSE119135	http://identifiers.org/geo:GSE119135	liver	1
EA10065_1276-01D_RAT230_2_8M92	Microarray Analysis	GeneChip Rat Genome 230 2.0	Affymetrix	study 1 with treatment Temsirolimus vehicle (iv) followed by Sorafenib (po) on sample EA10065_1276-01D_RAT230_2_8M92	GSM3358456	Gene Expression Omnibus	GSE119135	http://identifiers.org/geo:GSE119135	liver	1
EA10065_1276-07A_RAT230_2_8M93	Microarray Analysis	GeneChip Rat Genome 230 2.0	Affymetrix	study 1 with treatment Temsirolimus vehicle (iv) followed by Sorafenib (po) on sample EA10065_1276-07A_RAT230_2_8M93	GSM3358668	Gene Expression Omnibus	GSE119135	http://identifiers.org/geo:GSE119135	liver	1
EA10065_1276-07D_RAT230_2_8M94	Microarray Analysis	GeneChip Rat Genome 230 2.0	Affymetrix	study 1 with treatment Temsirolimus vehicle (iv) followed by Sorafenib (po) on sample EA10065_1276-07D_RAT230_2_8M94	GSM3358550	Gene Expression Omnibus	GSE119135	http://identifiers.org/geo:GSE119135	liver	1
EA10065_1277-01C_RAT230_2_8M95	Microarray Analysis	GeneChip Rat Genome 230 2.0	Affymetrix	study 1 with treatment Temsirolimus vehicle (iv) followed by Sorafenib (po) on sample EA10065_1277-01C_RAT230_2_8M95	GSM3358634	Gene Expression Omnibus	GSE119135	http://identifiers.org/geo:GSE119135	liver	1
EA10065_1277-01F_RAT230_2_8M96	Microarray Analysis	GeneChip Rat Genome 230 2.0	Affymetrix	study 1 with treatment Temsirolimus vehicle (iv) followed by Sorafenib (po) on sample EA10065_1277-01F_RAT230_2_8M96	GSM3358514	Gene Expression Omnibus	GSE119135	http://identifiers.org/geo:GSE119135	liver	1
EA10065_1334-01A_RAT230_2_A905GDKR_01A	Microarray Analysis	GeneChip Rat Genome 230 2.0	Affymetrix	study 2 with treatment D5W (30 minute infusion) followed by sterile water (po) on sample EA10065_1334-01A_RAT230_2_A905GDKR_01A	GSM3358880	Gene Expression Omnibus	GSE119135	http://identifiers.org/geo:GSE119135	heart	2
EA10065_1334-01B_RAT230_2_A905GDKR_01B	Microarray Analysis	GeneChip Rat Genome 230 2.0	Affymetrix	study 2 with treatment D5W (30 minute infusion) followed by sterile water (po) on sample EA10065_1334-01B_RAT230_2_A905GDKR_01B	GSM3359078	Gene Expression Omnibus	GSE119135	http://identifiers.org/geo:GSE119135	heart	2
EA10065_1334-01C_RAT230_2_A905GDKR_01C	Microarray Analysis	GeneChip Rat Genome 230 2.0	Affymetrix	study 2 with treatment D5W (30 minute infusion) followed by sterile water (po) on sample EA10065_1334-01C_RAT230_2_A905GDKR_01C	GSM3358993	Gene Expression Omnibus	GSE119135	http://identifiers.org/geo:GSE119135	heart	2
EA10065_1334-01D_RAT230_2_A905GDKR_01D	Microarray Analysis	GeneChip Rat Genome 230 2.0	Affymetrix	study 2 with treatment D5W (30 minute infusion) followed by sterile water (po) on sample EA10065_1334-01D_RAT230_2_A905GDKR_01D	GSM3358904	Gene Expression Omnibus	GSE119135	http://identifiers.org/geo:GSE119135	heart	2
EA10065_1333-01A_RAT230_2_A905GDKS_01A	Microarray Analysis	GeneChip Rat Genome 230 2.0	Affymetrix	study 2 with treatment D5W (30 minute infusion) followed by sterile water (po) on sample EA10065_1333-01A_RAT230_2_A905GDKS_01A	GSM3358833	Gene Expression Omnibus	GSE119135	http://identifiers.org/geo:GSE119135	heart	2
EA10065_1333-01B_RAT230_2_A905GDKS_01B	Microarray Analysis	GeneChip Rat Genome 230 2.0	Affymetrix	study 2 with treatment D5W (30 minute infusion) followed by sterile water (po) on sample EA10065_1333-01B_RAT230_2_A905GDKS_01B	GSM3359033	Gene Expression Omnibus	GSE119135	http://identifiers.org/geo:GSE119135	heart	2
EA10065_1333-01C_RAT230_2_A905GDKS_01C	Microarray Analysis	GeneChip Rat Genome 230 2.0	Affymetrix	study 2 with treatment D5W (30 minute infusion) followed by sterile water (po) on sample EA10065_1333-01C_RAT230_2_A905GDKS_01C	GSM3358947	Gene Expression Omnibus	GSE119135	http://identifiers.org/geo:GSE119135	heart	2
EA10065_1333-01D_RAT230_2_A905GDKS_01D	Microarray Analysis	GeneChip Rat Genome 230 2.0	Affymetrix	study 2 with treatment D5W (30 minute infusion) followed by sterile water (po) on sample EA10065_1333-01D_RAT230_2_A905GDKS_01D	GSM3358860	Gene Expression Omnibus	GSE119135	http://identifiers.org/geo:GSE119135	heart	2
EA10065_1333-05A_RAT230_2_A905GDKS_05A	Microarray Analysis	GeneChip Rat Genome 230 2.0	Affymetrix	study 2 with treatment D5W (30 minute infusion) followed by sterile water (po) on sample EA10065_1333-05A_RAT230_2_A905GDKS_05A	GSM3358843	Gene Expression Omnibus	GSE119135	http://identifiers.org/geo:GSE119135	heart	2
EA10065_1333-05B_RAT230_2_A905GDKS_05B	Microarray Analysis	GeneChip Rat Genome 230 2.0	Affymetrix	study 2 with treatment D5W (30 minute infusion) followed by sterile water (po) on sample EA10065_1333-05B_RAT230_2_A905GDKS_05B	GSM3359041	Gene Expression Omnibus	GSE119135	http://identifiers.org/geo:GSE119135	heart	2
EA10065_1333-05C_RAT230_2_A905GDKS_05C	Microarray Analysis	GeneChip Rat Genome 230 2.0	Affymetrix	study 2 with treatment D5W (30 minute infusion) followed by sterile water (po) on sample EA10065_1333-05C_RAT230_2_A905GDKS_05C	GSM3358956	Gene Expression Omnibus	GSE119135	http://identifiers.org/geo:GSE119135	heart	2
EA10065_1333-05D_RAT230_2_A905GDKS_05D	Microarray Analysis	GeneChip Rat Genome 230 2.0	Affymetrix	study 2 with treatment D5W (30 minute infusion) followed by sterile water (po) on sample EA10065_1333-05D_RAT230_2_A905GDKS_05D	GSM3358868	Gene Expression Omnibus	GSE119135	http://identifiers.org/geo:GSE119135	heart	2
EA10065_1333-03A_RAT230_2_A905GDKS_03A	Microarray Analysis	GeneChip Rat Genome 230 2.0	Affymetrix	study 2 with treatment D5W (30 minute infusion) followed by F68/PG/PEG400 (po) on sample EA10065_1333-03A_RAT230_2_A905GDKS_03A	GSM3358982	Gene Expression Omnibus	GSE119135	http://identifiers.org/geo:GSE119135	heart	2
EA10065_1333-03B_RAT230_2_A905GDKS_03B	Microarray Analysis	GeneChip Rat Genome 230 2.0	Affymetrix	study 2 with treatment D5W (30 minute infusion) followed by F68/PG/PEG400 (po) on sample EA10065_1333-03B_RAT230_2_A905GDKS_03B	GSM3358894	Gene Expression Omnibus	GSE119135	http://identifiers.org/geo:GSE119135	heart	2
EA10065_1333-03C_RAT230_2_A905GDKS_03C	Microarray Analysis	GeneChip Rat Genome 230 2.0	Affymetrix	study 2 with treatment D5W (30 minute infusion) followed by F68/PG/PEG400 (po) on sample EA10065_1333-03C_RAT230_2_A905GDKS_03C	GSM3358805	Gene Expression Omnibus	GSE119135	http://identifiers.org/geo:GSE119135	heart	2
EA10065_1333-03D_RAT230_2_A905GDKS_03D	Microarray Analysis	GeneChip Rat Genome 230 2.0	Affymetrix	study 2 with treatment D5W (30 minute infusion) followed by F68/PG/PEG400 (po) on sample EA10065_1333-03D_RAT230_2_A905GDKS_03D	GSM3359006	Gene Expression Omnibus	GSE119135	http://identifiers.org/geo:GSE119135	heart	2
EA10065_1333-07A_RAT230_2_A905GDKS_07A	Microarray Analysis	GeneChip Rat Genome 230 2.0	Affymetrix	study 2 with treatment D5W (30 minute infusion) followed by F68/PG/PEG400 (po) on sample EA10065_1333-07A_RAT230_2_A905GDKS_07A	GSM3358992	Gene Expression Omnibus	GSE119135	http://identifiers.org/geo:GSE119135	heart	2
EA10065_1333-07B_RAT230_2_A905GDKS_07B	Microarray Analysis	GeneChip Rat Genome 230 2.0	Affymetrix	study 2 with treatment D5W (30 minute infusion) followed by F68/PG/PEG400 (po) on sample EA10065_1333-07B_RAT230_2_A905GDKS_07B	GSM3358903	Gene Expression Omnibus	GSE119135	http://identifiers.org/geo:GSE119135	heart	2
EA10065_1333-07C_RAT230_2_A905GDKS_07C	Microarray Analysis	GeneChip Rat Genome 230 2.0	Affymetrix	study 2 with treatment D5W (30 minute infusion) followed by F68/PG/PEG400 (po) on sample EA10065_1333-07C_RAT230_2_A905GDKS_07C	GSM3358815	Gene Expression Omnibus	GSE119135	http://identifiers.org/geo:GSE119135	heart	2
EA10065_1333-07D_RAT230_2_A905GDKS_07D	Microarray Analysis	GeneChip Rat Genome 230 2.0	Affymetrix	study 2 with treatment D5W (30 minute infusion) followed by F68/PG/PEG400 (po) on sample EA10065_1333-07D_RAT230_2_A905GDKS_07D	GSM3359014	Gene Expression Omnibus	GSE119135	http://identifiers.org/geo:GSE119135	heart	2
EA10065_1334-03A_RAT230_2_A905GDKR_03A	Microarray Analysis	GeneChip Rat Genome 230 2.0	Affymetrix	study 2 with treatment D5W (30 minute infusion) followed by F68/PG/PEG400 (po) on sample EA10065_1334-03A_RAT230_2_A905GDKR_03A	GSM3359026	Gene Expression Omnibus	GSE119135	http://identifiers.org/geo:GSE119135	heart	2
EA10065_1334-03B_RAT230_2_A905GDKR_03B	Microarray Analysis	GeneChip Rat Genome 230 2.0	Affymetrix	study 2 with treatment D5W (30 minute infusion) followed by F68/PG/PEG400 (po) on sample EA10065_1334-03B_RAT230_2_A905GDKR_03B	GSM3358940	Gene Expression Omnibus	GSE119135	http://identifiers.org/geo:GSE119135	heart	2
EA10065_1334-03C_RAT230_2_A905GDKR_03C	Microarray Analysis	GeneChip Rat Genome 230 2.0	Affymetrix	study 2 with treatment D5W (30 minute infusion) followed by F68/PG/PEG400 (po) on sample EA10065_1334-03C_RAT230_2_A905GDKR_03C	GSM3358854	Gene Expression Omnibus	GSE119135	http://identifiers.org/geo:GSE119135	heart	2
EA10065_1334-03D_RAT230_2_A905GDKR_03D	Microarray Analysis	GeneChip Rat Genome 230 2.0	Affymetrix	study 2 with treatment D5W (30 minute infusion) followed by F68/PG/PEG400 (po) on sample EA10065_1334-03D_RAT230_2_A905GDKR_03D	GSM3359052	Gene Expression Omnibus	GSE119135	http://identifiers.org/geo:GSE119135	heart	2
EA10065_1333-01E_RAT230_2_A905GDKS_01E	Microarray Analysis	GeneChip Rat Genome 230 2.0	Affymetrix	study 2 with treatment Oxaliplatin (30 minute infusion) followed by sterile water (po) on sample EA10065_1333-01E_RAT230_2_A905GDKS_01E	GSM3359058	Gene Expression Omnibus	GSE119135	http://identifiers.org/geo:GSE119135	heart	2
EA10065_1333-01F_RAT230_2_A905GDKS_01F	Microarray Analysis	GeneChip Rat Genome 230 2.0	Affymetrix	study 2 with treatment Oxaliplatin (30 minute infusion) followed by sterile water (po) on sample EA10065_1333-01F_RAT230_2_A905GDKS_01F	GSM3358972	Gene Expression Omnibus	GSE119135	http://identifiers.org/geo:GSE119135	heart	2
EA10065_1333-01G_RAT230_2_A905GDKS_01G	Microarray Analysis	GeneChip Rat Genome 230 2.0	Affymetrix	study 2 with treatment Oxaliplatin (30 minute infusion) followed by sterile water (po) on sample EA10065_1333-01G_RAT230_2_A905GDKS_01G	GSM3358884	Gene Expression Omnibus	GSE119135	http://identifiers.org/geo:GSE119135	heart	2
EA10065_1333-01H_RAT230_2_A905GDKS_01H	Microarray Analysis	GeneChip Rat Genome 230 2.0	Affymetrix	study 2 with treatment Oxaliplatin (30 minute infusion) followed by sterile water (po) on sample EA10065_1333-01H_RAT230_2_A905GDKS_01H	GSM3359083	Gene Expression Omnibus	GSE119135	http://identifiers.org/geo:GSE119135	heart	2
EA10065_1333-05E_RAT230_2_A905GDKS_05E	Microarray Analysis	GeneChip Rat Genome 230 2.0	Affymetrix	study 2 with treatment Oxaliplatin (30 minute infusion) followed by sterile water (po) on sample EA10065_1333-05E_RAT230_2_A905GDKS_05E	GSM3359068	Gene Expression Omnibus	GSE119135	http://identifiers.org/geo:GSE119135	heart	2
EA10065_1333-05F_RAT230_2_A905GDKS_05F	Microarray Analysis	GeneChip Rat Genome 230 2.0	Affymetrix	study 2 with treatment Oxaliplatin (30 minute infusion) followed by sterile water (po) on sample EA10065_1333-05F_RAT230_2_A905GDKS_05F	GSM3358980	Gene Expression Omnibus	GSE119135	http://identifiers.org/geo:GSE119135	heart	2
EA10065_1333-05G_RAT230_2_A905GDKS_05G	Microarray Analysis	GeneChip Rat Genome 230 2.0	Affymetrix	study 2 with treatment Oxaliplatin (30 minute infusion) followed by sterile water (po) on sample EA10065_1333-05G_RAT230_2_A905GDKS_05G	GSM3358892	Gene Expression Omnibus	GSE119135	http://identifiers.org/geo:GSE119135	heart	2
EA10065_1333-05H_RAT230_2_A905GDKS_05H	Microarray Analysis	GeneChip Rat Genome 230 2.0	Affymetrix	study 2 with treatment Oxaliplatin (30 minute infusion) followed by sterile water (po) on sample EA10065_1333-05H_RAT230_2_A905GDKS_05H	GSM3358803	Gene Expression Omnibus	GSE119135	http://identifiers.org/geo:GSE119135	heart	2
EA10065_1334-01E_RAT230_2_A905GDKR_01E	Microarray Analysis	GeneChip Rat Genome 230 2.0	Affymetrix	study 2 with treatment Oxaliplatin (30 minute infusion) followed by sterile water (po) on sample EA10065_1334-01E_RAT230_2_A905GDKR_01E	GSM3358816	Gene Expression Omnibus	GSE119135	http://identifiers.org/geo:GSE119135	heart	2
EA10065_1334-01F_RAT230_2_A905GDKR_01F	Microarray Analysis	GeneChip Rat Genome 230 2.0	Affymetrix	study 2 with treatment Oxaliplatin (30 minute infusion) followed by sterile water (po) on sample EA10065_1334-01F_RAT230_2_A905GDKR_01F	GSM3359015	Gene Expression Omnibus	GSE119135	http://identifiers.org/geo:GSE119135	heart	2
EA10065_1334-01G_RAT230_2_A905GDKR_01G	Microarray Analysis	GeneChip Rat Genome 230 2.0	Affymetrix	study 2 with treatment Oxaliplatin (30 minute infusion) followed by sterile water (po) on sample EA10065_1334-01G_RAT230_2_A905GDKR_01G	GSM3358930	Gene Expression Omnibus	GSE119135	http://identifiers.org/geo:GSE119135	heart	2
EA10065_1334-01H_RAT230_2_A905GDKR_01H	Microarray Analysis	GeneChip Rat Genome 230 2.0	Affymetrix	study 2 with treatment Oxaliplatin (30 minute infusion) followed by sterile water (po) on sample EA10065_1334-01H_RAT230_2_A905GDKR_01H	GSM3358842	Gene Expression Omnibus	GSE119135	http://identifiers.org/geo:GSE119135	heart	2
EA10065_1333-03E_RAT230_2_A905GDKS_03E	Microarray Analysis	GeneChip Rat Genome 230 2.0	Affymetrix	study 2 with treatment Oxaliplatin (30 minute infusion) followed by F68/PG/PEG400 (po) on sample EA10065_1333-03E_RAT230_2_A905GDKS_03E	GSM3358919	Gene Expression Omnibus	GSE119135	http://identifiers.org/geo:GSE119135	heart	2
EA10065_1333-03F_RAT230_2_A905GDKS_03F	Microarray Analysis	GeneChip Rat Genome 230 2.0	Affymetrix	study 2 with treatment Oxaliplatin (30 minute infusion) followed by F68/PG/PEG400 (po) on sample EA10065_1333-03F_RAT230_2_A905GDKS_03F	GSM3358830	Gene Expression Omnibus	GSE119135	http://identifiers.org/geo:GSE119135	heart	2
EA10065_1333-03G_RAT230_2_A905GDKS_03G	Microarray Analysis	GeneChip Rat Genome 230 2.0	Affymetrix	study 2 with treatment Oxaliplatin (30 minute infusion) followed by F68/PG/PEG400 (po) on sample EA10065_1333-03G_RAT230_2_A905GDKS_03G	GSM3359030	Gene Expression Omnibus	GSE119135	http://identifiers.org/geo:GSE119135	heart	2
EA10065_1333-03H_RAT230_2_A905GDKS_03H	Microarray Analysis	GeneChip Rat Genome 230 2.0	Affymetrix	study 2 with treatment Oxaliplatin (30 minute infusion) followed by F68/PG/PEG400 (po) on sample EA10065_1333-03H_RAT230_2_A905GDKS_03H	GSM3358944	Gene Expression Omnibus	GSE119135	http://identifiers.org/geo:GSE119135	heart	2
EA10065_1333-07E_RAT230_2_A905GDKS_07E	Microarray Analysis	GeneChip Rat Genome 230 2.0	Affymetrix	study 2 with treatment Oxaliplatin (30 minute infusion) followed by F68/PG/PEG400 (po) on sample EA10065_1333-07E_RAT230_2_A905GDKS_07E	GSM3358929	Gene Expression Omnibus	GSE119135	http://identifiers.org/geo:GSE119135	heart	2
EA10065_1333-07F_RAT230_2_A905GDKS_07F	Microarray Analysis	GeneChip Rat Genome 230 2.0	Affymetrix	study 2 with treatment Oxaliplatin (30 minute infusion) followed by F68/PG/PEG400 (po) on sample EA10065_1333-07F_RAT230_2_A905GDKS_07F	GSM3358841	Gene Expression Omnibus	GSE119135	http://identifiers.org/geo:GSE119135	heart	2
EA10065_1333-07G_RAT230_2_A905GDKS_07G	Microarray Analysis	GeneChip Rat Genome 230 2.0	Affymetrix	study 2 with treatment Oxaliplatin (30 minute infusion) followed by F68/PG/PEG400 (po) on sample EA10065_1333-07G_RAT230_2_A905GDKS_07G	GSM3359040	Gene Expression Omnibus	GSE119135	http://identifiers.org/geo:GSE119135	heart	2
EA10065_1333-07H_RAT230_2_A905GDKS_07H	Microarray Analysis	GeneChip Rat Genome 230 2.0	Affymetrix	study 2 with treatment Oxaliplatin (30 minute infusion) followed by F68/PG/PEG400 (po) on sample EA10065_1333-07H_RAT230_2_A905GDKS_07H	GSM3358954	Gene Expression Omnibus	GSE119135	http://identifiers.org/geo:GSE119135	heart	2
EA10065_1334-03E_RAT230_2_A905GDKR_03E	Microarray Analysis	GeneChip Rat Genome 230 2.0	Affymetrix	study 2 with treatment Oxaliplatin (30 minute infusion) followed by F68/PG/PEG400 (po) on sample EA10065_1334-03E_RAT230_2_A905GDKR_03E	GSM3358965	Gene Expression Omnibus	GSE119135	http://identifiers.org/geo:GSE119135	heart	2
EA10065_1334-03F_RAT230_2_A905GDKR_03F	Microarray Analysis	GeneChip Rat Genome 230 2.0	Affymetrix	study 2 with treatment Oxaliplatin (30 minute infusion) followed by F68/PG/PEG400 (po) on sample EA10065_1334-03F_RAT230_2_A905GDKR_03F	GSM3358877	Gene Expression Omnibus	GSE119135	http://identifiers.org/geo:GSE119135	heart	2
EA10065_1334-03G_RAT230_2_A905GDKR_03G	Microarray Analysis	GeneChip Rat Genome 230 2.0	Affymetrix	study 2 with treatment Oxaliplatin (30 minute infusion) followed by F68/PG/PEG400 (po) on sample EA10065_1334-03G_RAT230_2_A905GDKR_03G	GSM3359076	Gene Expression Omnibus	GSE119135	http://identifiers.org/geo:GSE119135	heart	2
EA10065_1334-03H_RAT230_2_A905GDKR_03H	Microarray Analysis	GeneChip Rat Genome 230 2.0	Affymetrix	study 2 with treatment Oxaliplatin (30 minute infusion) followed by F68/PG/PEG400 (po) on sample EA10065_1334-03H_RAT230_2_A905GDKR_03H	GSM3358990	Gene Expression Omnibus	GSE119135	http://identifiers.org/geo:GSE119135	heart	2
EA10065_1333-02A_RAT230_2_A905GDKS_02A	Microarray Analysis	GeneChip Rat Genome 230 2.0	Affymetrix	study 2 with treatment Oxaliplatin (30 minute infusion) followed by Sunitinib (po) on sample EA10065_1333-02A_RAT230_2_A905GDKS_02A	GSM3358908	Gene Expression Omnibus	GSE119135	http://identifiers.org/geo:GSE119135	heart	2
EA10065_1333-02B_RAT230_2_A905GDKS_02B	Microarray Analysis	GeneChip Rat Genome 230 2.0	Affymetrix	study 2 with treatment Oxaliplatin (30 minute infusion) followed by Sunitinib (po) on sample EA10065_1333-02B_RAT230_2_A905GDKS_02B	GSM3358820	Gene Expression Omnibus	GSE119135	http://identifiers.org/geo:GSE119135	heart	2
EA10065_1333-02C_RAT230_2_A905GDKS_02C	Microarray Analysis	GeneChip Rat Genome 230 2.0	Affymetrix	study 2 with treatment Oxaliplatin (30 minute infusion) followed by Sunitinib (po) on sample EA10065_1333-02C_RAT230_2_A905GDKS_02C	GSM3359019	Gene Expression Omnibus	GSE119135	http://identifiers.org/geo:GSE119135	heart	2
EA10065_1333-02D_RAT230_2_A905GDKS_02D	Microarray Analysis	GeneChip Rat Genome 230 2.0	Affymetrix	study 2 with treatment Oxaliplatin (30 minute infusion) followed by Sunitinib (po) on sample EA10065_1333-02D_RAT230_2_A905GDKS_02D	GSM3358933	Gene Expression Omnibus	GSE119135	http://identifiers.org/geo:GSE119135	heart	2
EA10065_1333-06A_RAT230_2_A905GDKS_06A	Microarray Analysis	GeneChip Rat Genome 230 2.0	Affymetrix	study 2 with treatment Oxaliplatin (30 minute infusion) followed by Sunitinib (po) on sample EA10065_1333-06A_RAT230_2_A905GDKS_06A	GSM3358918	Gene Expression Omnibus	GSE119135	http://identifiers.org/geo:GSE119135	heart	2
EA10065_1333-06B_RAT230_2_A905GDKS_06B	Microarray Analysis	GeneChip Rat Genome 230 2.0	Affymetrix	study 2 with treatment Oxaliplatin (30 minute infusion) followed by Sunitinib (po) on sample EA10065_1333-06B_RAT230_2_A905GDKS_06B	GSM3358828	Gene Expression Omnibus	GSE119135	http://identifiers.org/geo:GSE119135	heart	2
EA10065_1333-06C_RAT230_2_A905GDKS_06C	Microarray Analysis	GeneChip Rat Genome 230 2.0	Affymetrix	study 2 with treatment Oxaliplatin (30 minute infusion) followed by Sunitinib (po) on sample EA10065_1333-06C_RAT230_2_A905GDKS_06C	GSM3359028	Gene Expression Omnibus	GSE119135	http://identifiers.org/geo:GSE119135	heart	2
EA10065_1333-06D_RAT230_2_A905GDKS_06D	Microarray Analysis	GeneChip Rat Genome 230 2.0	Affymetrix	study 2 with treatment Oxaliplatin (30 minute infusion) followed by Sunitinib (po) on sample EA10065_1333-06D_RAT230_2_A905GDKS_06D	GSM3358942	Gene Expression Omnibus	GSE119135	http://identifiers.org/geo:GSE119135	heart	2
EA10065_1334-02A_RAT230_2_A905GDKR_02A	Microarray Analysis	GeneChip Rat Genome 230 2.0	Affymetrix	study 2 with treatment Oxaliplatin (30 minute infusion) followed by Sunitinib (po) on sample EA10065_1334-02A_RAT230_2_A905GDKR_02A	GSM3358955	Gene Expression Omnibus	GSE119135	http://identifiers.org/geo:GSE119135	heart	2
EA10065_1334-02B_RAT230_2_A905GDKR_02B	Microarray Analysis	GeneChip Rat Genome 230 2.0	Affymetrix	study 2 with treatment Oxaliplatin (30 minute infusion) followed by Sunitinib (po) on sample EA10065_1334-02B_RAT230_2_A905GDKR_02B	GSM3358867	Gene Expression Omnibus	GSE119135	http://identifiers.org/geo:GSE119135	heart	2
EA10065_1334-02C_RAT230_2_A905GDKR_02C	Microarray Analysis	GeneChip Rat Genome 230 2.0	Affymetrix	study 2 with treatment Oxaliplatin (30 minute infusion) followed by Sunitinib (po) on sample EA10065_1334-02C_RAT230_2_A905GDKR_02C	GSM3359067	Gene Expression Omnibus	GSE119135	http://identifiers.org/geo:GSE119135	heart	2
EA10065_1334-02D_RAT230_2_A905GDKR_02D	Microarray Analysis	GeneChip Rat Genome 230 2.0	Affymetrix	study 2 with treatment Oxaliplatin (30 minute infusion) followed by Sunitinib (po) on sample EA10065_1334-02D_RAT230_2_A905GDKR_02D	GSM3358979	Gene Expression Omnibus	GSE119135	http://identifiers.org/geo:GSE119135	heart	2
EA10065_1333-04A_RAT230_2_A905GDKS_04A	Microarray Analysis	GeneChip Rat Genome 230 2.0	Affymetrix	study 2 with treatment Oxaliplatin (30 minute infusion) followed by Sorafenib (po) on sample EA10065_1333-04A_RAT230_2_A905GDKS_04A	GSM3359056	Gene Expression Omnibus	GSE119135	http://identifiers.org/geo:GSE119135	heart	2
EA10065_1333-04B_RAT230_2_A905GDKS_04B	Microarray Analysis	GeneChip Rat Genome 230 2.0	Affymetrix	study 2 with treatment Oxaliplatin (30 minute infusion) followed by Sorafenib (po) on sample EA10065_1333-04B_RAT230_2_A905GDKS_04B	GSM3358969	Gene Expression Omnibus	GSE119135	http://identifiers.org/geo:GSE119135	heart	2
EA10065_1333-04C_RAT230_2_A905GDKS_04C	Microarray Analysis	GeneChip Rat Genome 230 2.0	Affymetrix	study 2 with treatment Oxaliplatin (30 minute infusion) followed by Sorafenib (po) on sample EA10065_1333-04C_RAT230_2_A905GDKS_04C	GSM3358882	Gene Expression Omnibus	GSE119135	http://identifiers.org/geo:GSE119135	heart	2
EA10065_1333-04D_RAT230_2_A905GDKS_04D	Microarray Analysis	GeneChip Rat Genome 230 2.0	Affymetrix	study 2 with treatment Oxaliplatin (30 minute infusion) followed by Sorafenib (po) on sample EA10065_1333-04D_RAT230_2_A905GDKS_04D	GSM3359080	Gene Expression Omnibus	GSE119135	http://identifiers.org/geo:GSE119135	heart	2
EA10065_1333-08A_RAT230_2_A905GDKS_08A	Microarray Analysis	GeneChip Rat Genome 230 2.0	Affymetrix	study 2 with treatment Oxaliplatin (30 minute infusion) followed by Sorafenib (po) on sample EA10065_1333-08A_RAT230_2_A905GDKS_08A	GSM3359066	Gene Expression Omnibus	GSE119135	http://identifiers.org/geo:GSE119135	heart	2
EA10065_1333-08B_RAT230_2_A905GDKS_08B	Microarray Analysis	GeneChip Rat Genome 230 2.0	Affymetrix	study 2 with treatment Oxaliplatin (30 minute infusion) followed by Sorafenib (po) on sample EA10065_1333-08B_RAT230_2_A905GDKS_08B	GSM3358978	Gene Expression Omnibus	GSE119135	http://identifiers.org/geo:GSE119135	heart	2
EA10065_1333-08C_RAT230_2_A905GDKS_08C	Microarray Analysis	GeneChip Rat Genome 230 2.0	Affymetrix	study 2 with treatment Oxaliplatin (30 minute infusion) followed by Sorafenib (po) on sample EA10065_1333-08C_RAT230_2_A905GDKS_08C	GSM3358891	Gene Expression Omnibus	GSE119135	http://identifiers.org/geo:GSE119135	heart	2
EA10065_1333-08D_RAT230_2_A905GDKS_08D	Microarray Analysis	GeneChip Rat Genome 230 2.0	Affymetrix	study 2 with treatment Oxaliplatin (30 minute infusion) followed by Sorafenib (po) on sample EA10065_1333-08D_RAT230_2_A905GDKS_08D	GSM3359090	Gene Expression Omnibus	GSE119135	http://identifiers.org/geo:GSE119135	heart	2
EA10065_1334-04A_RAT230_2_A905GDKR_04A	Microarray Analysis	GeneChip Rat Genome 230 2.0	Affymetrix	study 2 with treatment Oxaliplatin (30 minute infusion) followed by Sorafenib (po) on sample EA10065_1334-04A_RAT230_2_A905GDKR_04A	GSM3358813	Gene Expression Omnibus	GSE119135	http://identifiers.org/geo:GSE119135	heart	2
EA10065_1334-04B_RAT230_2_A905GDKR_04B	Microarray Analysis	GeneChip Rat Genome 230 2.0	Affymetrix	study 2 with treatment Oxaliplatin (30 minute infusion) followed by Sorafenib (po) on sample EA10065_1334-04B_RAT230_2_A905GDKR_04B	GSM3359012	Gene Expression Omnibus	GSE119135	http://identifiers.org/geo:GSE119135	heart	2
EA10065_1334-04C_RAT230_2_A905GDKR_04C	Microarray Analysis	GeneChip Rat Genome 230 2.0	Affymetrix	study 2 with treatment Oxaliplatin (30 minute infusion) followed by Sorafenib (po) on sample EA10065_1334-04C_RAT230_2_A905GDKR_04C	GSM3358927	Gene Expression Omnibus	GSE119135	http://identifiers.org/geo:GSE119135	heart	2
EA10065_1334-04D_RAT230_2_A905GDKR_04D	Microarray Analysis	GeneChip Rat Genome 230 2.0	Affymetrix	study 2 with treatment Oxaliplatin (30 minute infusion) followed by Sorafenib (po) on sample EA10065_1334-04D_RAT230_2_A905GDKR_04D	GSM3358839	Gene Expression Omnibus	GSE119135	http://identifiers.org/geo:GSE119135	heart	2
EA10065_1333-02E_RAT230_2_A905GDKS_02E	Microarray Analysis	GeneChip Rat Genome 230 2.0	Affymetrix	study 2 with treatment D5W (30 minute infusion) followed by Sunitinib (po) on sample EA10065_1333-02E_RAT230_2_A905GDKS_02E	GSM3358845	Gene Expression Omnibus	GSE119135	http://identifiers.org/geo:GSE119135	heart	2
EA10065_1333-02F_RAT230_2_A905GDKS_02F	Microarray Analysis	GeneChip Rat Genome 230 2.0	Affymetrix	study 2 with treatment D5W (30 minute infusion) followed by Sunitinib (po) on sample EA10065_1333-02F_RAT230_2_A905GDKS_02F	GSM3359044	Gene Expression Omnibus	GSE119135	http://identifiers.org/geo:GSE119135	heart	2
EA10065_1333-02G_RAT230_2_A905GDKS_02G	Microarray Analysis	GeneChip Rat Genome 230 2.0	Affymetrix	study 2 with treatment D5W (30 minute infusion) followed by Sunitinib (po) on sample EA10065_1333-02G_RAT230_2_A905GDKS_02G	GSM3358958	Gene Expression Omnibus	GSE119135	http://identifiers.org/geo:GSE119135	heart	2
EA10065_1333-02H_RAT230_2_A905GDKS_02H	Microarray Analysis	GeneChip Rat Genome 230 2.0	Affymetrix	study 2 with treatment D5W (30 minute infusion) followed by Sunitinib (po) on sample EA10065_1333-02H_RAT230_2_A905GDKS_02H	GSM3358870	Gene Expression Omnibus	GSE119135	http://identifiers.org/geo:GSE119135	heart	2
EA10065_1333-06E_RAT230_2_A905GDKS_06E	Microarray Analysis	GeneChip Rat Genome 230 2.0	Affymetrix	study 2 with treatment D5W (30 minute infusion) followed by Sunitinib (po) on sample EA10065_1333-06E_RAT230_2_A905GDKS_06E	GSM3358856	Gene Expression Omnibus	GSE119135	http://identifiers.org/geo:GSE119135	heart	2
EA10065_1333-06F_RAT230_2_A905GDKS_06F	Microarray Analysis	GeneChip Rat Genome 230 2.0	Affymetrix	study 2 with treatment D5W (30 minute infusion) followed by Sunitinib (po) on sample EA10065_1333-06F_RAT230_2_A905GDKS_06F	GSM3359054	Gene Expression Omnibus	GSE119135	http://identifiers.org/geo:GSE119135	heart	2
EA10065_1333-06G_RAT230_2_A905GDKS_06G	Microarray Analysis	GeneChip Rat Genome 230 2.0	Affymetrix	study 2 with treatment D5W (30 minute infusion) followed by Sunitinib (po) on sample EA10065_1333-06G_RAT230_2_A905GDKS_06G	GSM3358967	Gene Expression Omnibus	GSE119135	http://identifiers.org/geo:GSE119135	heart	2
EA10065_1333-06H_RAT230_2_A905GDKS_06H	Microarray Analysis	GeneChip Rat Genome 230 2.0	Affymetrix	study 2 with treatment D5W (30 minute infusion) followed by Sunitinib (po) on sample EA10065_1333-06H_RAT230_2_A905GDKS_06H	GSM3358879	Gene Expression Omnibus	GSE119135	http://identifiers.org/geo:GSE119135	heart	2
EA10065_1334-02E_RAT230_2_A905GDKR_02E	Microarray Analysis	GeneChip Rat Genome 230 2.0	Affymetrix	study 2 with treatment D5W (30 minute infusion) followed by Sunitinib (po) on sample EA10065_1334-02E_RAT230_2_A905GDKR_02E	GSM3358890	Gene Expression Omnibus	GSE119135	http://identifiers.org/geo:GSE119135	heart	2
EA10065_1334-02F_RAT230_2_A905GDKR_02F	Microarray Analysis	GeneChip Rat Genome 230 2.0	Affymetrix	study 2 with treatment D5W (30 minute infusion) followed by Sunitinib (po) on sample EA10065_1334-02F_RAT230_2_A905GDKR_02F	GSM3359089	Gene Expression Omnibus	GSE119135	http://identifiers.org/geo:GSE119135	heart	2
EA10065_1334-02G_RAT230_2_A905GDKR_02G	Microarray Analysis	GeneChip Rat Genome 230 2.0	Affymetrix	study 2 with treatment D5W (30 minute infusion) followed by Sunitinib (po) on sample EA10065_1334-02G_RAT230_2_A905GDKR_02G	GSM3359004	Gene Expression Omnibus	GSE119135	http://identifiers.org/geo:GSE119135	heart	2
EA10065_1334-02H_RAT230_2_A905GDKR_02H	Microarray Analysis	GeneChip Rat Genome 230 2.0	Affymetrix	study 2 with treatment D5W (30 minute infusion) followed by Sunitinib (po) on sample EA10065_1334-02H_RAT230_2_A905GDKR_02H	GSM3358917	Gene Expression Omnibus	GSE119135	http://identifiers.org/geo:GSE119135	heart	2
EA10065_1333-04E_RAT230_2_A905GDKS_04E	Microarray Analysis	GeneChip Rat Genome 230 2.0	Affymetrix	study 2 with treatment D5W (30 minute infusion) followed by Sorafenib (po) on sample EA10065_1333-04E_RAT230_2_A905GDKS_04E	GSM3358994	Gene Expression Omnibus	GSE119135	http://identifiers.org/geo:GSE119135	heart	2
EA10065_1333-04F_RAT230_2_A905GDKS_04F	Microarray Analysis	GeneChip Rat Genome 230 2.0	Affymetrix	study 2 with treatment D5W (30 minute infusion) followed by Sorafenib (po) on sample EA10065_1333-04F_RAT230_2_A905GDKS_04F	GSM3358905	Gene Expression Omnibus	GSE119135	http://identifiers.org/geo:GSE119135	heart	2
EA10065_1333-04G_RAT230_2_A905GDKS_04G	Microarray Analysis	GeneChip Rat Genome 230 2.0	Affymetrix	study 2 with treatment D5W (30 minute infusion) followed by Sorafenib (po) on sample EA10065_1333-04G_RAT230_2_A905GDKS_04G	GSM3358817	Gene Expression Omnibus	GSE119135	http://identifiers.org/geo:GSE119135	heart	2
EA10065_1333-04H_RAT230_2_A905GDKS_04H	Microarray Analysis	GeneChip Rat Genome 230 2.0	Affymetrix	study 2 with treatment D5W (30 minute infusion) followed by Sorafenib (po) on sample EA10065_1333-04H_RAT230_2_A905GDKS_04H	GSM3359016	Gene Expression Omnibus	GSE119135	http://identifiers.org/geo:GSE119135	heart	2
EA10065_1333-08E_RAT230_2_A905GDKS_08E	Microarray Analysis	GeneChip Rat Genome 230 2.0	Affymetrix	study 2 with treatment D5W (30 minute infusion) followed by Sorafenib (po) on sample EA10065_1333-08E_RAT230_2_A905GDKS_08E	GSM3359003	Gene Expression Omnibus	GSE119135	http://identifiers.org/geo:GSE119135	heart	2
EA10065_1333-08F_RAT230_2_A905GDKS_08F	Microarray Analysis	GeneChip Rat Genome 230 2.0	Affymetrix	study 2 with treatment D5W (30 minute infusion) followed by Sorafenib (po) on sample EA10065_1333-08F_RAT230_2_A905GDKS_08F	GSM3358916	Gene Expression Omnibus	GSE119135	http://identifiers.org/geo:GSE119135	heart	2
EA10065_1333-08G_RAT230_2_A905GDKS_08G	Microarray Analysis	GeneChip Rat Genome 230 2.0	Affymetrix	study 2 with treatment D5W (30 minute infusion) followed by Sorafenib (po) on sample EA10065_1333-08G_RAT230_2_A905GDKS_08G	GSM3358827	Gene Expression Omnibus	GSE119135	http://identifiers.org/geo:GSE119135	heart	2
EA10065_1333-08H_RAT230_2_A905GDKS_08H	Microarray Analysis	GeneChip Rat Genome 230 2.0	Affymetrix	study 2 with treatment D5W (30 minute infusion) followed by Sorafenib (po) on sample EA10065_1333-08H_RAT230_2_A905GDKS_08H	GSM3359027	Gene Expression Omnibus	GSE119135	http://identifiers.org/geo:GSE119135	heart	2
EA10065_1334-04E_RAT230_2_A905GDKR_04E	Microarray Analysis	GeneChip Rat Genome 230 2.0	Affymetrix	study 2 with treatment D5W (30 minute infusion) followed by Sorafenib (po) on sample EA10065_1334-04E_RAT230_2_A905GDKR_04E	GSM3359038	Gene Expression Omnibus	GSE119135	http://identifiers.org/geo:GSE119135	heart	2
EA10065_1334-04F_RAT230_2_A905GDKR_04F	Microarray Analysis	GeneChip Rat Genome 230 2.0	Affymetrix	study 2 with treatment D5W (30 minute infusion) followed by Sorafenib (po) on sample EA10065_1334-04F_RAT230_2_A905GDKR_04F	GSM3358952	Gene Expression Omnibus	GSE119135	http://identifiers.org/geo:GSE119135	heart	2
EA10065_1334-04G_RAT230_2_A905GDKR_04G	Microarray Analysis	GeneChip Rat Genome 230 2.0	Affymetrix	study 2 with treatment D5W (30 minute infusion) followed by Sorafenib (po) on sample EA10065_1334-04G_RAT230_2_A905GDKR_04G	GSM3358865	Gene Expression Omnibus	GSE119135	http://identifiers.org/geo:GSE119135	heart	2
EA10065_1334-04H_RAT230_2_A905GDKR_04H	Microarray Analysis	GeneChip Rat Genome 230 2.0	Affymetrix	study 2 with treatment D5W (30 minute infusion) followed by Sorafenib (po) on sample EA10065_1334-04H_RAT230_2_A905GDKR_04H	GSM3359064	Gene Expression Omnibus	GSE119135	http://identifiers.org/geo:GSE119135	heart	2
EA10065_1336-01B_RAT230_2_A905GDKO_01B	Microarray Analysis	GeneChip Rat Genome 230 2.0	Affymetrix	study 2 with treatment D5W (30 minute infusion) followed by sterile water (po) on sample EA10065_1336-01B_RAT230_2_A905GDKO_01B	GSM3358806	Gene Expression Omnibus	GSE119135	http://identifiers.org/geo:GSE119135	kidney	2
EA10065_1335-01A_RAT230_2_A905GDKP_01A	Microarray Analysis	GeneChip Rat Genome 230 2.0	Affymetrix	study 2 with treatment D5W (30 minute infusion) followed by sterile water (po) on sample EA10065_1335-01A_RAT230_2_A905GDKP_01A	GSM3358853	Gene Expression Omnibus	GSE119135	http://identifiers.org/geo:GSE119135	kidney	2
EA10065_1336-01C_RAT230_2_A905GDKO_01C	Microarray Analysis	GeneChip Rat Genome 230 2.0	Affymetrix	study 2 with treatment D5W (30 minute infusion) followed by sterile water (po) on sample EA10065_1336-01C_RAT230_2_A905GDKO_01C	GSM3359007	Gene Expression Omnibus	GSE119135	http://identifiers.org/geo:GSE119135	kidney	2
EA10065_1336-01D_RAT230_2_A905GDKO_01D	Microarray Analysis	GeneChip Rat Genome 230 2.0	Affymetrix	study 2 with treatment D5W (30 minute infusion) followed by sterile water (po) on sample EA10065_1336-01D_RAT230_2_A905GDKO_01D	GSM3358920	Gene Expression Omnibus	GSE119135	http://identifiers.org/geo:GSE119135	kidney	2
EA10065_1335-01B_RAT230_2_A905GDKP_01B	Microarray Analysis	GeneChip Rat Genome 230 2.0	Affymetrix	study 2 with treatment D5W (30 minute infusion) followed by sterile water (po) on sample EA10065_1335-01B_RAT230_2_A905GDKP_01B	GSM3359051	Gene Expression Omnibus	GSE119135	http://identifiers.org/geo:GSE119135	kidney	2
EA10065_1335-01C_RAT230_2_A905GDKP_01C	Microarray Analysis	GeneChip Rat Genome 230 2.0	Affymetrix	study 2 with treatment D5W (30 minute infusion) followed by sterile water (po) on sample EA10065_1335-01C_RAT230_2_A905GDKP_01C	GSM3358964	Gene Expression Omnibus	GSE119135	http://identifiers.org/geo:GSE119135	kidney	2
EA10065_1335-01D_RAT230_2_A905GDKP_01D	Microarray Analysis	GeneChip Rat Genome 230 2.0	Affymetrix	study 2 with treatment D5W (30 minute infusion) followed by sterile water (po) on sample EA10065_1335-01D_RAT230_2_A905GDKP_01D	GSM3358876	Gene Expression Omnibus	GSE119135	http://identifiers.org/geo:GSE119135	kidney	2
EA10065_1335-05A_RAT230_2_A905GDKP_05A	Microarray Analysis	GeneChip Rat Genome 230 2.0	Affymetrix	study 2 with treatment D5W (30 minute infusion) followed by sterile water (po) on sample EA10065_1335-05A_RAT230_2_A905GDKP_05A	GSM3358862	Gene Expression Omnibus	GSE119135	http://identifiers.org/geo:GSE119135	kidney	2
EA10065_1335-05B_RAT230_2_A905GDKP_05B	Microarray Analysis	GeneChip Rat Genome 230 2.0	Affymetrix	study 2 with treatment D5W (30 minute infusion) followed by sterile water (po) on sample EA10065_1335-05B_RAT230_2_A905GDKP_05B	GSM3359060	Gene Expression Omnibus	GSE119135	http://identifiers.org/geo:GSE119135	kidney	2
EA10065_1335-05C_RAT230_2_A905GDKP_05C	Microarray Analysis	GeneChip Rat Genome 230 2.0	Affymetrix	study 2 with treatment D5W (30 minute infusion) followed by sterile water (po) on sample EA10065_1335-05C_RAT230_2_A905GDKP_05C	GSM3358973	Gene Expression Omnibus	GSE119135	http://identifiers.org/geo:GSE119135	kidney	2
EA10065_1335-05D_RAT230_2_A905GDKP_05D	Microarray Analysis	GeneChip Rat Genome 230 2.0	Affymetrix	study 2 with treatment D5W (30 minute infusion) followed by sterile water (po) on sample EA10065_1335-05D_RAT230_2_A905GDKP_05D	GSM3358886	Gene Expression Omnibus	GSE119135	http://identifiers.org/geo:GSE119135	kidney	2
EA10065_1336-01A_RAT230_2_A905GDKO_01A	Microarray Analysis	GeneChip Rat Genome 230 2.0	Affymetrix	study 2 with treatment D5W (30 minute infusion) followed by sterile water (po) on sample EA10065_1336-01A_RAT230_2_A905GDKO_01A	GSM3358895	Gene Expression Omnibus	GSE119135	http://identifiers.org/geo:GSE119135	kidney	2
EA10065_1335-03A_RAT230_2_A905GDKP_03A	Microarray Analysis	GeneChip Rat Genome 230 2.0	Affymetrix	study 2 with treatment D5W (30 minute infusion) followed by F68/PG/PEG400 (po) on sample EA10065_1335-03A_RAT230_2_A905GDKP_03A	GSM3359001	Gene Expression Omnibus	GSE119135	http://identifiers.org/geo:GSE119135	kidney	2
EA10065_1335-03B_RAT230_2_A905GDKP_03B	Microarray Analysis	GeneChip Rat Genome 230 2.0	Affymetrix	study 2 with treatment D5W (30 minute infusion) followed by F68/PG/PEG400 (po) on sample EA10065_1335-03B_RAT230_2_A905GDKP_03B	GSM3358913	Gene Expression Omnibus	GSE119135	http://identifiers.org/geo:GSE119135	kidney	2
EA10065_1335-03C_RAT230_2_A905GDKP_03C	Microarray Analysis	GeneChip Rat Genome 230 2.0	Affymetrix	study 2 with treatment D5W (30 minute infusion) followed by F68/PG/PEG400 (po) on sample EA10065_1335-03C_RAT230_2_A905GDKP_03C	GSM3358824	Gene Expression Omnibus	GSE119135	http://identifiers.org/geo:GSE119135	kidney	2
EA10065_1335-03D_RAT230_2_A905GDKP_03D	Microarray Analysis	GeneChip Rat Genome 230 2.0	Affymetrix	study 2 with treatment D5W (30 minute infusion) followed by F68/PG/PEG400 (po) on sample EA10065_1335-03D_RAT230_2_A905GDKP_03D	GSM3359023	Gene Expression Omnibus	GSE119135	http://identifiers.org/geo:GSE119135	kidney	2
EA10065_1335-07A_RAT230_2_A905GDKP_07A_at_T2	Microarray Analysis	GeneChip Rat Genome 230 2.0	Affymetrix	study 2 with treatment D5W (30 minute infusion) followed by F68/PG/PEG400 (po) on sample EA10065_1335-07A_RAT230_2_A905GDKP_07A@T2	GSM3358814	Gene Expression Omnibus	GSE119135	http://identifiers.org/geo:GSE119135	kidney	2
EA10065_1335-07B_RAT230_2_A905GDKP_07B	Microarray Analysis	GeneChip Rat Genome 230 2.0	Affymetrix	study 2 with treatment D5W (30 minute infusion) followed by F68/PG/PEG400 (po) on sample EA10065_1335-07B_RAT230_2_A905GDKP_07B	GSM3358921	Gene Expression Omnibus	GSE119135	http://identifiers.org/geo:GSE119135	kidney	2
EA10065_1335-07C_RAT230_2_A905GDKP_07C	Microarray Analysis	GeneChip Rat Genome 230 2.0	Affymetrix	study 2 with treatment D5W (30 minute infusion) followed by F68/PG/PEG400 (po) on sample EA10065_1335-07C_RAT230_2_A905GDKP_07C	GSM3358831	Gene Expression Omnibus	GSE119135	http://identifiers.org/geo:GSE119135	kidney	2
EA10065_1335-07D_RAT230_2_A905GDKP_07D	Microarray Analysis	GeneChip Rat Genome 230 2.0	Affymetrix	study 2 with treatment D5W (30 minute infusion) followed by F68/PG/PEG400 (po) on sample EA10065_1335-07D_RAT230_2_A905GDKP_07D	GSM3359031	Gene Expression Omnibus	GSE119135	http://identifiers.org/geo:GSE119135	kidney	2
EA10065_1336-03A_RAT230_2_A905GDKO_03A	Microarray Analysis	GeneChip Rat Genome 230 2.0	Affymetrix	study 2 with treatment D5W (30 minute infusion) followed by F68/PG/PEG400 (po) on sample EA10065_1336-03A_RAT230_2_A905GDKO_03A	GSM3359043	Gene Expression Omnibus	GSE119135	http://identifiers.org/geo:GSE119135	kidney	2
EA10065_1336-03B_RAT230_2_A905GDKO_03B	Microarray Analysis	GeneChip Rat Genome 230 2.0	Affymetrix	study 2 with treatment D5W (30 minute infusion) followed by F68/PG/PEG400 (po) on sample EA10065_1336-03B_RAT230_2_A905GDKO_03B	GSM3358957	Gene Expression Omnibus	GSE119135	http://identifiers.org/geo:GSE119135	kidney	2
EA10065_1336-03C_RAT230_2_A905GDKO_03C	Microarray Analysis	GeneChip Rat Genome 230 2.0	Affymetrix	study 2 with treatment D5W (30 minute infusion) followed by F68/PG/PEG400 (po) on sample EA10065_1336-03C_RAT230_2_A905GDKO_03C	GSM3358869	Gene Expression Omnibus	GSE119135	http://identifiers.org/geo:GSE119135	kidney	2
EA10065_1336-03D_RAT230_2_A905GDKO_03D	Microarray Analysis	GeneChip Rat Genome 230 2.0	Affymetrix	study 2 with treatment D5W (30 minute infusion) followed by F68/PG/PEG400 (po) on sample EA10065_1336-03D_RAT230_2_A905GDKO_03D	GSM3359069	Gene Expression Omnibus	GSE119135	http://identifiers.org/geo:GSE119135	kidney	2
EA10065_1335-01E_RAT230_2_A905GDKP_01E	Microarray Analysis	GeneChip Rat Genome 230 2.0	Affymetrix	study 2 with treatment Oxaliplatin (30 minute infusion) followed by sterile water (po) on sample EA10065_1335-01E_RAT230_2_A905GDKP_01E	GSM3359075	Gene Expression Omnibus	GSE119135	http://identifiers.org/geo:GSE119135	kidney	2
EA10065_1335-01F_RAT230_2_A905GDKP_01F	Microarray Analysis	GeneChip Rat Genome 230 2.0	Affymetrix	study 2 with treatment Oxaliplatin (30 minute infusion) followed by sterile water (po) on sample EA10065_1335-01F_RAT230_2_A905GDKP_01F	GSM3358989	Gene Expression Omnibus	GSE119135	http://identifiers.org/geo:GSE119135	kidney	2
EA10065_1335-01G_RAT230_2_A905GDKP_01G	Microarray Analysis	GeneChip Rat Genome 230 2.0	Affymetrix	study 2 with treatment Oxaliplatin (30 minute infusion) followed by sterile water (po) on sample EA10065_1335-01G_RAT230_2_A905GDKP_01G	GSM3358901	Gene Expression Omnibus	GSE119135	http://identifiers.org/geo:GSE119135	kidney	2
EA10065_1335-01H_RAT230_2_A905GDKP_01H	Microarray Analysis	GeneChip Rat Genome 230 2.0	Affymetrix	study 2 with treatment Oxaliplatin (30 minute infusion) followed by sterile water (po) on sample EA10065_1335-01H_RAT230_2_A905GDKP_01H	GSM3358812	Gene Expression Omnibus	GSE119135	http://identifiers.org/geo:GSE119135	kidney	2
EA10065_1335-05E_RAT230_2_A905GDKP_05E	Microarray Analysis	GeneChip Rat Genome 230 2.0	Affymetrix	study 2 with treatment Oxaliplatin (30 minute infusion) followed by sterile water (po) on sample EA10065_1335-05E_RAT230_2_A905GDKP_05E	GSM3359085	Gene Expression Omnibus	GSE119135	http://identifiers.org/geo:GSE119135	kidney	2
EA10065_1335-05F_RAT230_2_A905GDKP_05F	Microarray Analysis	GeneChip Rat Genome 230 2.0	Affymetrix	study 2 with treatment Oxaliplatin (30 minute infusion) followed by sterile water (po) on sample EA10065_1335-05F_RAT230_2_A905GDKP_05F	GSM3358998	Gene Expression Omnibus	GSE119135	http://identifiers.org/geo:GSE119135	kidney	2
EA10065_1335-05G_RAT230_2_A905GDKP_05G	Microarray Analysis	GeneChip Rat Genome 230 2.0	Affymetrix	study 2 with treatment Oxaliplatin (30 minute infusion) followed by sterile water (po) on sample EA10065_1335-05G_RAT230_2_A905GDKP_05G	GSM3358910	Gene Expression Omnibus	GSE119135	http://identifiers.org/geo:GSE119135	kidney	2
EA10065_1335-05H_RAT230_2_A905GDKP_05H	Microarray Analysis	GeneChip Rat Genome 230 2.0	Affymetrix	study 2 with treatment Oxaliplatin (30 minute infusion) followed by sterile water (po) on sample EA10065_1335-05H_RAT230_2_A905GDKP_05H	GSM3358822	Gene Expression Omnibus	GSE119135	http://identifiers.org/geo:GSE119135	kidney	2
EA10065_1336-01E_RAT230_2_A905GDKO_01E	Microarray Analysis	GeneChip Rat Genome 230 2.0	Affymetrix	study 2 with treatment Oxaliplatin (30 minute infusion) followed by sterile water (po) on sample EA10065_1336-01E_RAT230_2_A905GDKO_01E	GSM3358832	Gene Expression Omnibus	GSE119135	http://identifiers.org/geo:GSE119135	kidney	2
EA10065_1336-01F_RAT230_2_A905GDKO_01F	Microarray Analysis	GeneChip Rat Genome 230 2.0	Affymetrix	study 2 with treatment Oxaliplatin (30 minute infusion) followed by sterile water (po) on sample EA10065_1336-01F_RAT230_2_A905GDKO_01F	GSM3359032	Gene Expression Omnibus	GSE119135	http://identifiers.org/geo:GSE119135	kidney	2
EA10065_1336-01G_RAT230_2_A905GDKO_01G	Microarray Analysis	GeneChip Rat Genome 230 2.0	Affymetrix	study 2 with treatment Oxaliplatin (30 minute infusion) followed by sterile water (po) on sample EA10065_1336-01G_RAT230_2_A905GDKO_01G	GSM3358946	Gene Expression Omnibus	GSE119135	http://identifiers.org/geo:GSE119135	kidney	2
EA10065_1336-01H_RAT230_2_A905GDKO_01H	Microarray Analysis	GeneChip Rat Genome 230 2.0	Affymetrix	study 2 with treatment Oxaliplatin (30 minute infusion) followed by sterile water (po) on sample EA10065_1336-01H_RAT230_2_A905GDKO_01H	GSM3358859	Gene Expression Omnibus	GSE119135	http://identifiers.org/geo:GSE119135	kidney	2
EA10065_1335-03E_RAT230_2_A905GDKP_03E	Microarray Analysis	GeneChip Rat Genome 230 2.0	Affymetrix	study 2 with treatment Oxaliplatin (30 minute infusion) followed by F68/PG/PEG400 (po) on sample EA10065_1335-03E_RAT230_2_A905GDKP_03E	GSM3358937	Gene Expression Omnibus	GSE119135	http://identifiers.org/geo:GSE119135	kidney	2
EA10065_1335-03F_RAT230_2_A905GDKP_03F	Microarray Analysis	GeneChip Rat Genome 230 2.0	Affymetrix	study 2 with treatment Oxaliplatin (30 minute infusion) followed by F68/PG/PEG400 (po) on sample EA10065_1335-03F_RAT230_2_A905GDKP_03F	GSM3358850	Gene Expression Omnibus	GSE119135	http://identifiers.org/geo:GSE119135	kidney	2
EA10065_1335-03G_RAT230_2_A905GDKP_03G	Microarray Analysis	GeneChip Rat Genome 230 2.0	Affymetrix	study 2 with treatment Oxaliplatin (30 minute infusion) followed by F68/PG/PEG400 (po) on sample EA10065_1335-03G_RAT230_2_A905GDKP_03G	GSM3359048	Gene Expression Omnibus	GSE119135	http://identifiers.org/geo:GSE119135	kidney	2
EA10065_1335-03H_RAT230_2_A905GDKP_03H	Microarray Analysis	GeneChip Rat Genome 230 2.0	Affymetrix	study 2 with treatment Oxaliplatin (30 minute infusion) followed by F68/PG/PEG400 (po) on sample EA10065_1335-03H_RAT230_2_A905GDKP_03H	GSM3358962	Gene Expression Omnibus	GSE119135	http://identifiers.org/geo:GSE119135	kidney	2
EA10065_1335-07E_RAT230_2_A905GDKP_07E	Microarray Analysis	GeneChip Rat Genome 230 2.0	Affymetrix	study 2 with treatment Oxaliplatin (30 minute infusion) followed by F68/PG/PEG400 (po) on sample EA10065_1335-07E_RAT230_2_A905GDKP_07E	GSM3358945	Gene Expression Omnibus	GSE119135	http://identifiers.org/geo:GSE119135	kidney	2
EA10065_1335-07F_RAT230_2_A905GDKP_07F	Microarray Analysis	GeneChip Rat Genome 230 2.0	Affymetrix	study 2 with treatment Oxaliplatin (30 minute infusion) followed by F68/PG/PEG400 (po) on sample EA10065_1335-07F_RAT230_2_A905GDKP_07F	GSM3358858	Gene Expression Omnibus	GSE119135	http://identifiers.org/geo:GSE119135	kidney	2
EA10065_1335-07G_RAT230_2_A905GDKP_07G	Microarray Analysis	GeneChip Rat Genome 230 2.0	Affymetrix	study 2 with treatment Oxaliplatin (30 minute infusion) followed by F68/PG/PEG400 (po) on sample EA10065_1335-07G_RAT230_2_A905GDKP_07G	GSM3359057	Gene Expression Omnibus	GSE119135	http://identifiers.org/geo:GSE119135	kidney	2
EA10065_1335-07H_RAT230_2_A905GDKP_07H	Microarray Analysis	GeneChip Rat Genome 230 2.0	Affymetrix	study 2 with treatment Oxaliplatin (30 minute infusion) followed by F68/PG/PEG400 (po) on sample EA10065_1335-07H_RAT230_2_A905GDKP_07H	GSM3358970	Gene Expression Omnibus	GSE119135	http://identifiers.org/geo:GSE119135	kidney	2
EA10065_1336-03E_RAT230_2_A905GDKO_03E	Microarray Analysis	GeneChip Rat Genome 230 2.0	Affymetrix	study 2 with treatment Oxaliplatin (30 minute infusion) followed by F68/PG/PEG400 (po) on sample EA10065_1336-03E_RAT230_2_A905GDKO_03E	GSM3358981	Gene Expression Omnibus	GSE119135	http://identifiers.org/geo:GSE119135	kidney	2
EA10065_1336-03F_RAT230_2_A905GDKO_03F	Microarray Analysis	GeneChip Rat Genome 230 2.0	Affymetrix	study 2 with treatment Oxaliplatin (30 minute infusion) followed by F68/PG/PEG400 (po) on sample EA10065_1336-03F_RAT230_2_A905GDKO_03F	GSM3358893	Gene Expression Omnibus	GSE119135	http://identifiers.org/geo:GSE119135	kidney	2
EA10065_1336-03G_RAT230_2_A905GDKO_03G	Microarray Analysis	GeneChip Rat Genome 230 2.0	Affymetrix	study 2 with treatment Oxaliplatin (30 minute infusion) followed by F68/PG/PEG400 (po) on sample EA10065_1336-03G_RAT230_2_A905GDKO_03G	GSM3358804	Gene Expression Omnibus	GSE119135	http://identifiers.org/geo:GSE119135	kidney	2
EA10065_1336-03H_RAT230_2_A905GDKO_03H	Microarray Analysis	GeneChip Rat Genome 230 2.0	Affymetrix	study 2 with treatment Oxaliplatin (30 minute infusion) followed by F68/PG/PEG400 (po) on sample EA10065_1336-03H_RAT230_2_A905GDKO_03H	GSM3359005	Gene Expression Omnibus	GSE119135	http://identifiers.org/geo:GSE119135	kidney	2
EA10065_1335-02A_RAT230_2_A905GDKP_02A	Microarray Analysis	GeneChip Rat Genome 230 2.0	Affymetrix	study 2 with treatment Oxaliplatin (30 minute infusion) followed by Sunitinib (po) on sample EA10065_1335-02A_RAT230_2_A905GDKP_02A	GSM3358926	Gene Expression Omnibus	GSE119135	http://identifiers.org/geo:GSE119135	kidney	2
EA10065_1335-02B_RAT230_2_A905GDKP_02B	Microarray Analysis	GeneChip Rat Genome 230 2.0	Affymetrix	study 2 with treatment Oxaliplatin (30 minute infusion) followed by Sunitinib (po) on sample EA10065_1335-02B_RAT230_2_A905GDKP_02B	GSM3358838	Gene Expression Omnibus	GSE119135	http://identifiers.org/geo:GSE119135	kidney	2
EA10065_1335-02C_RAT230_2_A905GDKP_02C	Microarray Analysis	GeneChip Rat Genome 230 2.0	Affymetrix	study 2 with treatment Oxaliplatin (30 minute infusion) followed by Sunitinib (po) on sample EA10065_1335-02C_RAT230_2_A905GDKP_02C	GSM3359037	Gene Expression Omnibus	GSE119135	http://identifiers.org/geo:GSE119135	kidney	2
EA10065_1335-02D_RAT230_2_A905GDKP_02D	Microarray Analysis	GeneChip Rat Genome 230 2.0	Affymetrix	study 2 with treatment Oxaliplatin (30 minute infusion) followed by Sunitinib (po) on sample EA10065_1335-02D_RAT230_2_A905GDKP_02D	GSM3358951	Gene Expression Omnibus	GSE119135	http://identifiers.org/geo:GSE119135	kidney	2
EA10065_1335-06A_RAT230_2_A905GDKP_06A	Microarray Analysis	GeneChip Rat Genome 230 2.0	Affymetrix	study 2 with treatment Oxaliplatin (30 minute infusion) followed by Sunitinib (po) on sample EA10065_1335-06A_RAT230_2_A905GDKP_06A	GSM3358935	Gene Expression Omnibus	GSE119135	http://identifiers.org/geo:GSE119135	kidney	2
EA10065_1335-06B_RAT230_2_A905GDKP_06B	Microarray Analysis	GeneChip Rat Genome 230 2.0	Affymetrix	study 2 with treatment Oxaliplatin (30 minute infusion) followed by Sunitinib (po) on sample EA10065_1335-06B_RAT230_2_A905GDKP_06B	GSM3358847	Gene Expression Omnibus	GSE119135	http://identifiers.org/geo:GSE119135	kidney	2
EA10065_1335-06C_RAT230_2_A905GDKP_06C	Microarray Analysis	GeneChip Rat Genome 230 2.0	Affymetrix	study 2 with treatment Oxaliplatin (30 minute infusion) followed by Sunitinib (po) on sample EA10065_1335-06C_RAT230_2_A905GDKP_06C	GSM3359045	Gene Expression Omnibus	GSE119135	http://identifiers.org/geo:GSE119135	kidney	2
EA10065_1335-06D_RAT230_2_A905GDKP_06D	Microarray Analysis	GeneChip Rat Genome 230 2.0	Affymetrix	study 2 with treatment Oxaliplatin (30 minute infusion) followed by Sunitinib (po) on sample EA10065_1335-06D_RAT230_2_A905GDKP_06D	GSM3358959	Gene Expression Omnibus	GSE119135	http://identifiers.org/geo:GSE119135	kidney	2
EA10065_1336-02A_RAT230_2_A905GDKO_02A	Microarray Analysis	GeneChip Rat Genome 230 2.0	Affymetrix	study 2 with treatment Oxaliplatin (30 minute infusion) followed by Sunitinib (po) on sample EA10065_1336-02A_RAT230_2_A905GDKO_02A	GSM3358971	Gene Expression Omnibus	GSE119135	http://identifiers.org/geo:GSE119135	kidney	2
EA10065_1336-02B_RAT230_2_A905GDKO_02B	Microarray Analysis	GeneChip Rat Genome 230 2.0	Affymetrix	study 2 with treatment Oxaliplatin (30 minute infusion) followed by Sunitinib (po) on sample EA10065_1336-02B_RAT230_2_A905GDKO_02B	GSM3358883	Gene Expression Omnibus	GSE119135	http://identifiers.org/geo:GSE119135	kidney	2
EA10065_1336-02C_RAT230_2_A905GDKO_02C	Microarray Analysis	GeneChip Rat Genome 230 2.0	Affymetrix	study 2 with treatment Oxaliplatin (30 minute infusion) followed by Sunitinib (po) on sample EA10065_1336-02C_RAT230_2_A905GDKO_02C	GSM3359082	Gene Expression Omnibus	GSE119135	http://identifiers.org/geo:GSE119135	kidney	2
EA10065_1336-02D_RAT230_2_A905GDKO_02D	Microarray Analysis	GeneChip Rat Genome 230 2.0	Affymetrix	study 2 with treatment Oxaliplatin (30 minute infusion) followed by Sunitinib (po) on sample EA10065_1336-02D_RAT230_2_A905GDKO_02D	GSM3358996	Gene Expression Omnibus	GSE119135	http://identifiers.org/geo:GSE119135	kidney	2
EA10065_1335-04A_RAT230_2_A905GDKP_04A	Microarray Analysis	GeneChip Rat Genome 230 2.0	Affymetrix	study 2 with treatment Oxaliplatin (30 minute infusion) followed by Sorafenib (po) on sample EA10065_1335-04A_RAT230_2_A905GDKP_04A	GSM3359073	Gene Expression Omnibus	GSE119135	http://identifiers.org/geo:GSE119135	kidney	2
EA10065_1335-04B_RAT230_2_A905GDKP_04B	Microarray Analysis	GeneChip Rat Genome 230 2.0	Affymetrix	study 2 with treatment Oxaliplatin (30 minute infusion) followed by Sorafenib (po) on sample EA10065_1335-04B_RAT230_2_A905GDKP_04B	GSM3358986	Gene Expression Omnibus	GSE119135	http://identifiers.org/geo:GSE119135	kidney	2
EA10065_1335-04C_RAT230_2_A905GDKP_04C	Microarray Analysis	GeneChip Rat Genome 230 2.0	Affymetrix	study 2 with treatment Oxaliplatin (30 minute infusion) followed by Sorafenib (po) on sample EA10065_1335-04C_RAT230_2_A905GDKP_04C	GSM3358898	Gene Expression Omnibus	GSE119135	http://identifiers.org/geo:GSE119135	kidney	2
EA10065_1335-04D_RAT230_2_A905GDKP_04D	Microarray Analysis	GeneChip Rat Genome 230 2.0	Affymetrix	study 2 with treatment Oxaliplatin (30 minute infusion) followed by Sorafenib (po) on sample EA10065_1335-04D_RAT230_2_A905GDKP_04D	GSM3358809	Gene Expression Omnibus	GSE119135	http://identifiers.org/geo:GSE119135	kidney	2
EA10065_1335-08A_RAT230_2_A905GDKP_08A	Microarray Analysis	GeneChip Rat Genome 230 2.0	Affymetrix	study 2 with treatment Oxaliplatin (30 minute infusion) followed by Sorafenib (po) on sample EA10065_1335-08A_RAT230_2_A905GDKP_08A	GSM3359081	Gene Expression Omnibus	GSE119135	http://identifiers.org/geo:GSE119135	kidney	2
EA10065_1335-08B_RAT230_2_A905GDKP_08B	Microarray Analysis	GeneChip Rat Genome 230 2.0	Affymetrix	study 2 with treatment Oxaliplatin (30 minute infusion) followed by Sorafenib (po) on sample EA10065_1335-08B_RAT230_2_A905GDKP_08B	GSM3358995	Gene Expression Omnibus	GSE119135	http://identifiers.org/geo:GSE119135	kidney	2
EA10065_1335-08C_RAT230_2_A905GDKP_08C	Microarray Analysis	GeneChip Rat Genome 230 2.0	Affymetrix	study 2 with treatment Oxaliplatin (30 minute infusion) followed by Sorafenib (po) on sample EA10065_1335-08C_RAT230_2_A905GDKP_08C	GSM3358907	Gene Expression Omnibus	GSE119135	http://identifiers.org/geo:GSE119135	kidney	2
EA10065_1335-08D_RAT230_2_A905GDKP_08D	Microarray Analysis	GeneChip Rat Genome 230 2.0	Affymetrix	study 2 with treatment Oxaliplatin (30 minute infusion) followed by Sorafenib (po) on sample EA10065_1335-08D_RAT230_2_A905GDKP_08D	GSM3358819	Gene Expression Omnibus	GSE119135	http://identifiers.org/geo:GSE119135	kidney	2
EA10065_1336-04A_RAT230_2_A905GDKO_04A	Microarray Analysis	GeneChip Rat Genome 230 2.0	Affymetrix	study 2 with treatment Oxaliplatin (30 minute infusion) followed by Sorafenib (po) on sample EA10065_1336-04A_RAT230_2_A905GDKO_04A	GSM3358829	Gene Expression Omnibus	GSE119135	http://identifiers.org/geo:GSE119135	kidney	2
EA10065_1336-04B_RAT230_2_A905GDKO_04B	Microarray Analysis	GeneChip Rat Genome 230 2.0	Affymetrix	study 2 with treatment Oxaliplatin (30 minute infusion) followed by Sorafenib (po) on sample EA10065_1336-04B_RAT230_2_A905GDKO_04B	GSM3359029	Gene Expression Omnibus	GSE119135	http://identifiers.org/geo:GSE119135	kidney	2
EA10065_1336-04C_RAT230_2_A905GDKO_04C	Microarray Analysis	GeneChip Rat Genome 230 2.0	Affymetrix	study 2 with treatment Oxaliplatin (30 minute infusion) followed by Sorafenib (po) on sample EA10065_1336-04C_RAT230_2_A905GDKO_04C	GSM3358943	Gene Expression Omnibus	GSE119135	http://identifiers.org/geo:GSE119135	kidney	2
EA10065_1336-04D_RAT230_2_A905GDKO_04D	Microarray Analysis	GeneChip Rat Genome 230 2.0	Affymetrix	study 2 with treatment Oxaliplatin (30 minute infusion) followed by Sorafenib (po) on sample EA10065_1336-04D_RAT230_2_A905GDKO_04D	GSM3358857	Gene Expression Omnibus	GSE119135	http://identifiers.org/geo:GSE119135	kidney	2
EA10065_1335-02E_RAT230_2_A905GDKP_02E	Microarray Analysis	GeneChip Rat Genome 230 2.0	Affymetrix	study 2 with treatment D5W (30 minute infusion) followed by Sunitinib (po) on sample EA10065_1335-02E_RAT230_2_A905GDKP_02E	GSM3358864	Gene Expression Omnibus	GSE119135	http://identifiers.org/geo:GSE119135	kidney	2
EA10065_1335-02F_RAT230_2_A905GDKP_02F	Microarray Analysis	GeneChip Rat Genome 230 2.0	Affymetrix	study 2 with treatment D5W (30 minute infusion) followed by Sunitinib (po) on sample EA10065_1335-02F_RAT230_2_A905GDKP_02F	GSM3359063	Gene Expression Omnibus	GSE119135	http://identifiers.org/geo:GSE119135	kidney	2
EA10065_1335-02G_RAT230_2_A905GDKP_02G	Microarray Analysis	GeneChip Rat Genome 230 2.0	Affymetrix	study 2 with treatment D5W (30 minute infusion) followed by Sunitinib (po) on sample EA10065_1335-02G_RAT230_2_A905GDKP_02G	GSM3358976	Gene Expression Omnibus	GSE119135	http://identifiers.org/geo:GSE119135	kidney	2
EA10065_1335-02H_RAT230_2_A905GDKP_02H	Microarray Analysis	GeneChip Rat Genome 230 2.0	Affymetrix	study 2 with treatment D5W (30 minute infusion) followed by Sunitinib (po) on sample EA10065_1335-02H_RAT230_2_A905GDKP_02H	GSM3358889	Gene Expression Omnibus	GSE119135	http://identifiers.org/geo:GSE119135	kidney	2
EA10065_1335-06E_RAT230_2_A905GDKP_06E	Microarray Analysis	GeneChip Rat Genome 230 2.0	Affymetrix	study 2 with treatment D5W (30 minute infusion) followed by Sunitinib (po) on sample EA10065_1335-06E_RAT230_2_A905GDKP_06E	GSM3358871	Gene Expression Omnibus	GSE119135	http://identifiers.org/geo:GSE119135	kidney	2
EA10065_1335-06F_RAT230_2_A905GDKP_06F	Microarray Analysis	GeneChip Rat Genome 230 2.0	Affymetrix	study 2 with treatment D5W (30 minute infusion) followed by Sunitinib (po) on sample EA10065_1335-06F_RAT230_2_A905GDKP_06F	GSM3359070	Gene Expression Omnibus	GSE119135	http://identifiers.org/geo:GSE119135	kidney	2
EA10065_1335-06G_RAT230_2_A905GDKP_06G	Microarray Analysis	GeneChip Rat Genome 230 2.0	Affymetrix	study 2 with treatment D5W (30 minute infusion) followed by Sunitinib (po) on sample EA10065_1335-06G_RAT230_2_A905GDKP_06G	GSM3358983	Gene Expression Omnibus	GSE119135	http://identifiers.org/geo:GSE119135	kidney	2
EA10065_1335-06H_RAT230_2_A905GDKP_06H	Microarray Analysis	GeneChip Rat Genome 230 2.0	Affymetrix	study 2 with treatment D5W (30 minute infusion) followed by Sunitinib (po) on sample EA10065_1335-06H_RAT230_2_A905GDKP_06H	GSM3358896	Gene Expression Omnibus	GSE119135	http://identifiers.org/geo:GSE119135	kidney	2
EA10065_1336-02E_RAT230_2_A905GDKO_02E	Microarray Analysis	GeneChip Rat Genome 230 2.0	Affymetrix	study 2 with treatment D5W (30 minute infusion) followed by Sunitinib (po) on sample EA10065_1336-02E_RAT230_2_A905GDKO_02E	GSM3358906	Gene Expression Omnibus	GSE119135	http://identifiers.org/geo:GSE119135	kidney	2
EA10065_1336-02F_RAT230_2_A905GDKO_02F	Microarray Analysis	GeneChip Rat Genome 230 2.0	Affymetrix	study 2 with treatment D5W (30 minute infusion) followed by Sunitinib (po) on sample EA10065_1336-02F_RAT230_2_A905GDKO_02F	GSM3358818	Gene Expression Omnibus	GSE119135	http://identifiers.org/geo:GSE119135	kidney	2
EA10065_1336-02G_RAT230_2_A905GDKO_02G	Microarray Analysis	GeneChip Rat Genome 230 2.0	Affymetrix	study 2 with treatment D5W (30 minute infusion) followed by Sunitinib (po) on sample EA10065_1336-02G_RAT230_2_A905GDKO_02G	GSM3359017	Gene Expression Omnibus	GSE119135	http://identifiers.org/geo:GSE119135	kidney	2
EA10065_1336-02H_RAT230_2_A905GDKO_02H	Microarray Analysis	GeneChip Rat Genome 230 2.0	Affymetrix	study 2 with treatment D5W (30 minute infusion) followed by Sunitinib (po) on sample EA10065_1336-02H_RAT230_2_A905GDKO_02H	GSM3358931	Gene Expression Omnibus	GSE119135	http://identifiers.org/geo:GSE119135	kidney	2
EA10065_1335-04E_RAT230_2_A905GDKP_04E	Microarray Analysis	GeneChip Rat Genome 230 2.0	Affymetrix	study 2 with treatment D5W (30 minute infusion) followed by Sorafenib (po) on sample EA10065_1335-04E_RAT230_2_A905GDKP_04E	GSM3359009	Gene Expression Omnibus	GSE119135	http://identifiers.org/geo:GSE119135	kidney	2
EA10065_1335-04F_RAT230_2_A905GDKP_04F	Microarray Analysis	GeneChip Rat Genome 230 2.0	Affymetrix	study 2 with treatment D5W (30 minute infusion) followed by Sorafenib (po) on sample EA10065_1335-04F_RAT230_2_A905GDKP_04F	GSM3358923	Gene Expression Omnibus	GSE119135	http://identifiers.org/geo:GSE119135	kidney	2
EA10065_1335-04G_RAT230_2_A905GDKP_04G	Microarray Analysis	GeneChip Rat Genome 230 2.0	Affymetrix	study 2 with treatment D5W (30 minute infusion) followed by Sorafenib (po) on sample EA10065_1335-04G_RAT230_2_A905GDKP_04G	GSM3358835	Gene Expression Omnibus	GSE119135	http://identifiers.org/geo:GSE119135	kidney	2
EA10065_1335-04H_RAT230_2_A905GDKP_04H	Microarray Analysis	GeneChip Rat Genome 230 2.0	Affymetrix	study 2 with treatment D5W (30 minute infusion) followed by Sorafenib (po) on sample EA10065_1335-04H_RAT230_2_A905GDKP_04H	GSM3359035	Gene Expression Omnibus	GSE119135	http://identifiers.org/geo:GSE119135	kidney	2
EA10065_1335-08E_RAT230_2_A905GDKP_08E	Microarray Analysis	GeneChip Rat Genome 230 2.0	Affymetrix	study 2 with treatment D5W (30 minute infusion) followed by Sorafenib (po) on sample EA10065_1335-08E_RAT230_2_A905GDKP_08E	GSM3359018	Gene Expression Omnibus	GSE119135	http://identifiers.org/geo:GSE119135	kidney	2
EA10065_1335-08F_RAT230_2_A905GDKP_08F	Microarray Analysis	GeneChip Rat Genome 230 2.0	Affymetrix	study 2 with treatment D5W (30 minute infusion) followed by Sorafenib (po) on sample EA10065_1335-08F_RAT230_2_A905GDKP_08F	GSM3358932	Gene Expression Omnibus	GSE119135	http://identifiers.org/geo:GSE119135	kidney	2
EA10065_1335-08G_RAT230_2_A905GDKP_08G	Microarray Analysis	GeneChip Rat Genome 230 2.0	Affymetrix	study 2 with treatment D5W (30 minute infusion) followed by Sorafenib (po) on sample EA10065_1335-08G_RAT230_2_A905GDKP_08G	GSM3358844	Gene Expression Omnibus	GSE119135	http://identifiers.org/geo:GSE119135	kidney	2
EA10065_1335-08H_RAT230_2_A905GDKP_08H	Microarray Analysis	GeneChip Rat Genome 230 2.0	Affymetrix	study 2 with treatment D5W (30 minute infusion) followed by Sorafenib (po) on sample EA10065_1335-08H_RAT230_2_A905GDKP_08H	GSM3359042	Gene Expression Omnibus	GSE119135	http://identifiers.org/geo:GSE119135	kidney	2
EA10065_1336-04E_RAT230_2_A905GDKO_04E	Microarray Analysis	GeneChip Rat Genome 230 2.0	Affymetrix	study 2 with treatment D5W (30 minute infusion) followed by Sorafenib (po) on sample EA10065_1336-04E_RAT230_2_A905GDKO_04E	GSM3359055	Gene Expression Omnibus	GSE119135	http://identifiers.org/geo:GSE119135	kidney	2
EA10065_1336-04F_RAT230_2_A905GDKO_04F	Microarray Analysis	GeneChip Rat Genome 230 2.0	Affymetrix	study 2 with treatment D5W (30 minute infusion) followed by Sorafenib (po) on sample EA10065_1336-04F_RAT230_2_A905GDKO_04F	GSM3358968	Gene Expression Omnibus	GSE119135	http://identifiers.org/geo:GSE119135	kidney	2
EA10065_1336-04G_RAT230_2_A905GDKO_04G	Microarray Analysis	GeneChip Rat Genome 230 2.0	Affymetrix	study 2 with treatment D5W (30 minute infusion) followed by Sorafenib (po) on sample EA10065_1336-04G_RAT230_2_A905GDKO_04G	GSM3358881	Gene Expression Omnibus	GSE119135	http://identifiers.org/geo:GSE119135	kidney	2
EA10065_1336-04H_RAT230_2_A905GDKO_04H	Microarray Analysis	GeneChip Rat Genome 230 2.0	Affymetrix	study 2 with treatment D5W (30 minute infusion) followed by Sorafenib (po) on sample EA10065_1336-04H_RAT230_2_A905GDKO_04H	GSM3359079	Gene Expression Omnibus	GSE119135	http://identifiers.org/geo:GSE119135	kidney	2
EA10065_1337-01A_RAT230_2_A905GDKN_01A	Microarray Analysis	GeneChip Rat Genome 230 2.0	Affymetrix	study 2 with treatment D5W (30 minute infusion) followed by sterile water (po) on sample EA10065_1337-01A_RAT230_2_A905GDKN_01A	GSM3358941	Gene Expression Omnibus	GSE119135	http://identifiers.org/geo:GSE119135	liver	2
EA10065_1338-01B_RAT230_2_A905GDKL_01B	Microarray Analysis	GeneChip Rat Genome 230 2.0	Affymetrix	study 2 with treatment D5W (30 minute infusion) followed by sterile water (po) on sample EA10065_1338-01B_RAT230_2_A905GDKL_01B	GSM3358825	Gene Expression Omnibus	GSE119135	http://identifiers.org/geo:GSE119135	liver	2
EA10065_1338-01C_RAT230_2_A905GDKL_01C	Microarray Analysis	GeneChip Rat Genome 230 2.0	Affymetrix	study 2 with treatment D5W (30 minute infusion) followed by sterile water (po) on sample EA10065_1338-01C_RAT230_2_A905GDKL_01C	GSM3359024	Gene Expression Omnibus	GSE119135	http://identifiers.org/geo:GSE119135	liver	2
EA10065_1338-01D_RAT230_2_A905GDKL_01D	Microarray Analysis	GeneChip Rat Genome 230 2.0	Affymetrix	study 2 with treatment D5W (30 minute infusion) followed by sterile water (po) on sample EA10065_1338-01D_RAT230_2_A905GDKL_01D	GSM3358938	Gene Expression Omnibus	GSE119135	http://identifiers.org/geo:GSE119135	liver	2
EA10065_1337-01B_RAT230_2_A905GDKN_01B	Microarray Analysis	GeneChip Rat Genome 230 2.0	Affymetrix	study 2 with treatment D5W (30 minute infusion) followed by sterile water (po) on sample EA10065_1337-01B_RAT230_2_A905GDKN_01B	GSM3358855	Gene Expression Omnibus	GSE119135	http://identifiers.org/geo:GSE119135	liver	2
EA10065_1337-01C_RAT230_2_A905GDKN_01C	Microarray Analysis	GeneChip Rat Genome 230 2.0	Affymetrix	study 2 with treatment D5W (30 minute infusion) followed by sterile water (po) on sample EA10065_1337-01C_RAT230_2_A905GDKN_01C	GSM3359053	Gene Expression Omnibus	GSE119135	http://identifiers.org/geo:GSE119135	liver	2
EA10065_1337-01D_RAT230_2_A905GDKN_01D	Microarray Analysis	GeneChip Rat Genome 230 2.0	Affymetrix	study 2 with treatment D5W (30 minute infusion) followed by sterile water (po) on sample EA10065_1337-01D_RAT230_2_A905GDKN_01D	GSM3358966	Gene Expression Omnibus	GSE119135	http://identifiers.org/geo:GSE119135	liver	2
EA10065_1337-05A_RAT230_2_A905GDKN_05A	Microarray Analysis	GeneChip Rat Genome 230 2.0	Affymetrix	study 2 with treatment D5W (30 minute infusion) followed by sterile water (po) on sample EA10065_1337-05A_RAT230_2_A905GDKN_05A	GSM3358950	Gene Expression Omnibus	GSE119135	http://identifiers.org/geo:GSE119135	liver	2
EA10065_1337-05B_RAT230_2_A905GDKN_05B	Microarray Analysis	GeneChip Rat Genome 230 2.0	Affymetrix	study 2 with treatment D5W (30 minute infusion) followed by sterile water (po) on sample EA10065_1337-05B_RAT230_2_A905GDKN_05B	GSM3358863	Gene Expression Omnibus	GSE119135	http://identifiers.org/geo:GSE119135	liver	2
EA10065_1337-05C_RAT230_2_A905GDKN_05C	Microarray Analysis	GeneChip Rat Genome 230 2.0	Affymetrix	study 2 with treatment D5W (30 minute infusion) followed by sterile water (po) on sample EA10065_1337-05C_RAT230_2_A905GDKN_05C	GSM3359062	Gene Expression Omnibus	GSE119135	http://identifiers.org/geo:GSE119135	liver	2
EA10065_1337-05D_RAT230_2_A905GDKN_05D	Microarray Analysis	GeneChip Rat Genome 230 2.0	Affymetrix	study 2 with treatment D5W (30 minute infusion) followed by sterile water (po) on sample EA10065_1337-05D_RAT230_2_A905GDKN_05D	GSM3358975	Gene Expression Omnibus	GSE119135	http://identifiers.org/geo:GSE119135	liver	2
EA10065_1338-01A_RAT230_2_A905GDKL_01A	Microarray Analysis	GeneChip Rat Genome 230 2.0	Affymetrix	study 2 with treatment D5W (30 minute infusion) followed by sterile water (po) on sample EA10065_1338-01A_RAT230_2_A905GDKL_01A	GSM3358914	Gene Expression Omnibus	GSE119135	http://identifiers.org/geo:GSE119135	liver	2
EA10065_1337-03A_RAT230_2_A905GDKN_03A	Microarray Analysis	GeneChip Rat Genome 230 2.0	Affymetrix	study 2 with treatment D5W (30 minute infusion) followed by F68/PG/PEG400 (po) on sample EA10065_1337-03A_RAT230_2_A905GDKN_03A	GSM3359088	Gene Expression Omnibus	GSE119135	http://identifiers.org/geo:GSE119135	liver	2
EA10065_1337-03B_RAT230_2_A905GDKN_03B	Microarray Analysis	GeneChip Rat Genome 230 2.0	Affymetrix	study 2 with treatment D5W (30 minute infusion) followed by F68/PG/PEG400 (po) on sample EA10065_1337-03B_RAT230_2_A905GDKN_03B	GSM3359002	Gene Expression Omnibus	GSE119135	http://identifiers.org/geo:GSE119135	liver	2
EA10065_1337-03C_RAT230_2_A905GDKN_03C	Microarray Analysis	GeneChip Rat Genome 230 2.0	Affymetrix	study 2 with treatment D5W (30 minute infusion) followed by F68/PG/PEG400 (po) on sample EA10065_1337-03C_RAT230_2_A905GDKN_03C	GSM3358915	Gene Expression Omnibus	GSE119135	http://identifiers.org/geo:GSE119135	liver	2
EA10065_1337-03D_RAT230_2_A905GDKN_03D	Microarray Analysis	GeneChip Rat Genome 230 2.0	Affymetrix	study 2 with treatment D5W (30 minute infusion) followed by F68/PG/PEG400 (po) on sample EA10065_1337-03D_RAT230_2_A905GDKN_03D	GSM3358826	Gene Expression Omnibus	GSE119135	http://identifiers.org/geo:GSE119135	liver	2
EA10065_1337-07A_RAT230_2_A905GDKN_07A	Microarray Analysis	GeneChip Rat Genome 230 2.0	Affymetrix	study 2 with treatment D5W (30 minute infusion) followed by F68/PG/PEG400 (po) on sample EA10065_1337-07A_RAT230_2_A905GDKN_07A	GSM3358808	Gene Expression Omnibus	GSE119135	http://identifiers.org/geo:GSE119135	liver	2
EA10065_1337-07B_RAT230_2_A905GDKN_07B	Microarray Analysis	GeneChip Rat Genome 230 2.0	Affymetrix	study 2 with treatment D5W (30 minute infusion) followed by F68/PG/PEG400 (po) on sample EA10065_1337-07B_RAT230_2_A905GDKN_07B	GSM3359008	Gene Expression Omnibus	GSE119135	http://identifiers.org/geo:GSE119135	liver	2
EA10065_1337-07C_RAT230_2_A905GDKN_07C	Microarray Analysis	GeneChip Rat Genome 230 2.0	Affymetrix	study 2 with treatment D5W (30 minute infusion) followed by F68/PG/PEG400 (po) on sample EA10065_1337-07C_RAT230_2_A905GDKN_07C	GSM3358922	Gene Expression Omnibus	GSE119135	http://identifiers.org/geo:GSE119135	liver	2
EA10065_1337-07D_RAT230_2_A905GDKN_07D	Microarray Analysis	GeneChip Rat Genome 230 2.0	Affymetrix	study 2 with treatment D5W (30 minute infusion) followed by F68/PG/PEG400 (po) on sample EA10065_1337-07D_RAT230_2_A905GDKN_07D	GSM3358834	Gene Expression Omnibus	GSE119135	http://identifiers.org/geo:GSE119135	liver	2
EA10065_1338-03A_RAT230_2_A905GDKL_03A	Microarray Analysis	GeneChip Rat Genome 230 2.0	Affymetrix	study 2 with treatment D5W (30 minute infusion) followed by F68/PG/PEG400 (po) on sample EA10065_1338-03A_RAT230_2_A905GDKL_03A	GSM3359061	Gene Expression Omnibus	GSE119135	http://identifiers.org/geo:GSE119135	liver	2
EA10065_1338-03B_RAT230_2_A905GDKL_03B	Microarray Analysis	GeneChip Rat Genome 230 2.0	Affymetrix	study 2 with treatment D5W (30 minute infusion) followed by F68/PG/PEG400 (po) on sample EA10065_1338-03B_RAT230_2_A905GDKL_03B	GSM3358974	Gene Expression Omnibus	GSE119135	http://identifiers.org/geo:GSE119135	liver	2
EA10065_1338-03C_RAT230_2_A905GDKL_03C	Microarray Analysis	GeneChip Rat Genome 230 2.0	Affymetrix	study 2 with treatment D5W (30 minute infusion) followed by F68/PG/PEG400 (po) on sample EA10065_1338-03C_RAT230_2_A905GDKL_03C	GSM3358887	Gene Expression Omnibus	GSE119135	http://identifiers.org/geo:GSE119135	liver	2
EA10065_1338-03D_RAT230_2_A905GDKL_03D	Microarray Analysis	GeneChip Rat Genome 230 2.0	Affymetrix	study 2 with treatment D5W (30 minute infusion) followed by F68/PG/PEG400 (po) on sample EA10065_1338-03D_RAT230_2_A905GDKL_03D	GSM3359086	Gene Expression Omnibus	GSE119135	http://identifiers.org/geo:GSE119135	liver	2
EA10065_1337-01E_RAT230_2_A905GDKN_01E	Microarray Analysis	GeneChip Rat Genome 230 2.0	Affymetrix	study 2 with treatment Oxaliplatin (30 minute infusion) followed by sterile water (po) on sample EA10065_1337-01E_RAT230_2_A905GDKN_01E	GSM3358878	Gene Expression Omnibus	GSE119135	http://identifiers.org/geo:GSE119135	liver	2
EA10065_1337-01F_RAT230_2_A905GDKN_01F	Microarray Analysis	GeneChip Rat Genome 230 2.0	Affymetrix	study 2 with treatment Oxaliplatin (30 minute infusion) followed by sterile water (po) on sample EA10065_1337-01F_RAT230_2_A905GDKN_01F	GSM3359077	Gene Expression Omnibus	GSE119135	http://identifiers.org/geo:GSE119135	liver	2
EA10065_1337-01G_RAT230_2_A905GDKN_01G	Microarray Analysis	GeneChip Rat Genome 230 2.0	Affymetrix	study 2 with treatment Oxaliplatin (30 minute infusion) followed by sterile water (po) on sample EA10065_1337-01G_RAT230_2_A905GDKN_01G	GSM3358991	Gene Expression Omnibus	GSE119135	http://identifiers.org/geo:GSE119135	liver	2
EA10065_1337-01H_RAT230_2_A905GDKN_01H	Microarray Analysis	GeneChip Rat Genome 230 2.0	Affymetrix	study 2 with treatment Oxaliplatin (30 minute infusion) followed by sterile water (po) on sample EA10065_1337-01H_RAT230_2_A905GDKN_01H	GSM3358902	Gene Expression Omnibus	GSE119135	http://identifiers.org/geo:GSE119135	liver	2
EA10065_1337-05E_RAT230_2_A905GDKN_05E	Microarray Analysis	GeneChip Rat Genome 230 2.0	Affymetrix	study 2 with treatment Oxaliplatin (30 minute infusion) followed by sterile water (po) on sample EA10065_1337-05E_RAT230_2_A905GDKN_05E	GSM3358888	Gene Expression Omnibus	GSE119135	http://identifiers.org/geo:GSE119135	liver	2
EA10065_1337-05F_RAT230_2_A905GDKN_05F	Microarray Analysis	GeneChip Rat Genome 230 2.0	Affymetrix	study 2 with treatment Oxaliplatin (30 minute infusion) followed by sterile water (po) on sample EA10065_1337-05F_RAT230_2_A905GDKN_05F	GSM3359087	Gene Expression Omnibus	GSE119135	http://identifiers.org/geo:GSE119135	liver	2
EA10065_1337-05G_RAT230_2_A905GDKN_05G	Microarray Analysis	GeneChip Rat Genome 230 2.0	Affymetrix	study 2 with treatment Oxaliplatin (30 minute infusion) followed by sterile water (po) on sample EA10065_1337-05G_RAT230_2_A905GDKN_05G	GSM3359000	Gene Expression Omnibus	GSE119135	http://identifiers.org/geo:GSE119135	liver	2
EA10065_1337-05H_RAT230_2_A905GDKN_05H	Microarray Analysis	GeneChip Rat Genome 230 2.0	Affymetrix	study 2 with treatment Oxaliplatin (30 minute infusion) followed by sterile water (po) on sample EA10065_1337-05H_RAT230_2_A905GDKN_05H	GSM3358912	Gene Expression Omnibus	GSE119135	http://identifiers.org/geo:GSE119135	liver	2
EA10065_1338-01E_RAT230_2_A905GDKL_01E	Microarray Analysis	GeneChip Rat Genome 230 2.0	Affymetrix	study 2 with treatment Oxaliplatin (30 minute infusion) followed by sterile water (po) on sample EA10065_1338-01E_RAT230_2_A905GDKL_01E	GSM3358851	Gene Expression Omnibus	GSE119135	http://identifiers.org/geo:GSE119135	liver	2
EA10065_1338-01F_RAT230_2_A905GDKL_01F	Microarray Analysis	GeneChip Rat Genome 230 2.0	Affymetrix	study 2 with treatment Oxaliplatin (30 minute infusion) followed by sterile water (po) on sample EA10065_1338-01F_RAT230_2_A905GDKL_01F	GSM3359049	Gene Expression Omnibus	GSE119135	http://identifiers.org/geo:GSE119135	liver	2
EA10065_1338-01G_RAT230_2_A905GDKL_01G	Microarray Analysis	GeneChip Rat Genome 230 2.0	Affymetrix	study 2 with treatment Oxaliplatin (30 minute infusion) followed by sterile water (po) on sample EA10065_1338-01G_RAT230_2_A905GDKL_01G	GSM3358963	Gene Expression Omnibus	GSE119135	http://identifiers.org/geo:GSE119135	liver	2
EA10065_1338-01H_RAT230_2_A905GDKL_01H	Microarray Analysis	GeneChip Rat Genome 230 2.0	Affymetrix	study 2 with treatment Oxaliplatin (30 minute infusion) followed by sterile water (po) on sample EA10065_1338-01H_RAT230_2_A905GDKL_01H	GSM3358874	Gene Expression Omnibus	GSE119135	http://identifiers.org/geo:GSE119135	liver	2
EA10065_1337-03E_RAT230_2_A905GDKN_03E	Microarray Analysis	GeneChip Rat Genome 230 2.0	Affymetrix	study 2 with treatment Oxaliplatin (30 minute infusion) followed by F68/PG/PEG400 (po) on sample EA10065_1337-03E_RAT230_2_A905GDKN_03E	GSM3359025	Gene Expression Omnibus	GSE119135	http://identifiers.org/geo:GSE119135	liver	2
EA10065_1337-03F_RAT230_2_A905GDKN_03F	Microarray Analysis	GeneChip Rat Genome 230 2.0	Affymetrix	study 2 with treatment Oxaliplatin (30 minute infusion) followed by F68/PG/PEG400 (po) on sample EA10065_1337-03F_RAT230_2_A905GDKN_03F	GSM3358939	Gene Expression Omnibus	GSE119135	http://identifiers.org/geo:GSE119135	liver	2
EA10065_1337-03G_RAT230_2_A905GDKN_03G	Microarray Analysis	GeneChip Rat Genome 230 2.0	Affymetrix	study 2 with treatment Oxaliplatin (30 minute infusion) followed by F68/PG/PEG400 (po) on sample EA10065_1337-03G_RAT230_2_A905GDKN_03G	GSM3358852	Gene Expression Omnibus	GSE119135	http://identifiers.org/geo:GSE119135	liver	2
EA10065_1337-03H_RAT230_2_A905GDKN_03H	Microarray Analysis	GeneChip Rat Genome 230 2.0	Affymetrix	study 2 with treatment Oxaliplatin (30 minute infusion) followed by F68/PG/PEG400 (po) on sample EA10065_1337-03H_RAT230_2_A905GDKN_03H	GSM3359050	Gene Expression Omnibus	GSE119135	http://identifiers.org/geo:GSE119135	liver	2
EA10065_1337-07E_RAT230_2_A905GDKN_07E	Microarray Analysis	GeneChip Rat Genome 230 2.0	Affymetrix	study 2 with treatment Oxaliplatin (30 minute infusion) followed by F68/PG/PEG400 (po) on sample EA10065_1337-07E_RAT230_2_A905GDKN_07E	GSM3359034	Gene Expression Omnibus	GSE119135	http://identifiers.org/geo:GSE119135	liver	2
EA10065_1337-07F_RAT230_2_A905GDKN_07F	Microarray Analysis	GeneChip Rat Genome 230 2.0	Affymetrix	study 2 with treatment Oxaliplatin (30 minute infusion) followed by F68/PG/PEG400 (po) on sample EA10065_1337-07F_RAT230_2_A905GDKN_07F	GSM3358948	Gene Expression Omnibus	GSE119135	http://identifiers.org/geo:GSE119135	liver	2
EA10065_1337-07G_RAT230_2_A905GDKN_07G	Microarray Analysis	GeneChip Rat Genome 230 2.0	Affymetrix	study 2 with treatment Oxaliplatin (30 minute infusion) followed by F68/PG/PEG400 (po) on sample EA10065_1337-07G_RAT230_2_A905GDKN_07G	GSM3358861	Gene Expression Omnibus	GSE119135	http://identifiers.org/geo:GSE119135	liver	2
EA10065_1337-07H_RAT230_2_A905GDKN_07H	Microarray Analysis	GeneChip Rat Genome 230 2.0	Affymetrix	study 2 with treatment Oxaliplatin (30 minute infusion) followed by F68/PG/PEG400 (po) on sample EA10065_1337-07H_RAT230_2_A905GDKN_07H	GSM3359059	Gene Expression Omnibus	GSE119135	http://identifiers.org/geo:GSE119135	liver	2
EA10065_1338-03E_RAT230_2_A905GDKL_03E	Microarray Analysis	GeneChip Rat Genome 230 2.0	Affymetrix	study 2 with treatment Oxaliplatin (30 minute infusion) followed by F68/PG/PEG400 (po) on sample EA10065_1338-03E_RAT230_2_A905GDKL_03E	GSM3358999	Gene Expression Omnibus	GSE119135	http://identifiers.org/geo:GSE119135	liver	2
EA10065_1338-03F_RAT230_2_A905GDKL_03F	Microarray Analysis	GeneChip Rat Genome 230 2.0	Affymetrix	study 2 with treatment Oxaliplatin (30 minute infusion) followed by F68/PG/PEG400 (po) on sample EA10065_1338-03F_RAT230_2_A905GDKL_03F	GSM3358911	Gene Expression Omnibus	GSE119135	http://identifiers.org/geo:GSE119135	liver	2
EA10065_1338-03G_RAT230_2_A905GDKL_03G	Microarray Analysis	GeneChip Rat Genome 230 2.0	Affymetrix	study 2 with treatment Oxaliplatin (30 minute infusion) followed by F68/PG/PEG400 (po) on sample EA10065_1338-03G_RAT230_2_A905GDKL_03G	GSM3358823	Gene Expression Omnibus	GSE119135	http://identifiers.org/geo:GSE119135	liver	2
EA10065_1338-03H_RAT230_2_A905GDKL_03H	Microarray Analysis	GeneChip Rat Genome 230 2.0	Affymetrix	study 2 with treatment Oxaliplatin (30 minute infusion) followed by F68/PG/PEG400 (po) on sample EA10065_1338-03H_RAT230_2_A905GDKL_03H	GSM3359021	Gene Expression Omnibus	GSE119135	http://identifiers.org/geo:GSE119135	liver	2
EA10065_1337-02A_RAT230_2_A905GDKN_02A	Microarray Analysis	GeneChip Rat Genome 230 2.0	Affymetrix	study 2 with treatment Oxaliplatin (30 minute infusion) followed by Sunitinib (po) on sample EA10065_1337-02A_RAT230_2_A905GDKN_02A	GSM3359013	Gene Expression Omnibus	GSE119135	http://identifiers.org/geo:GSE119135	liver	2
EA10065_1337-02B_RAT230_2_A905GDKN_02B	Microarray Analysis	GeneChip Rat Genome 230 2.0	Affymetrix	study 2 with treatment Oxaliplatin (30 minute infusion) followed by Sunitinib (po) on sample EA10065_1337-02B_RAT230_2_A905GDKN_02B	GSM3358928	Gene Expression Omnibus	GSE119135	http://identifiers.org/geo:GSE119135	liver	2
EA10065_1337-02C_RAT230_2_A905GDKN_02C	Microarray Analysis	GeneChip Rat Genome 230 2.0	Affymetrix	study 2 with treatment Oxaliplatin (30 minute infusion) followed by Sunitinib (po) on sample EA10065_1337-02C_RAT230_2_A905GDKN_02C	GSM3358840	Gene Expression Omnibus	GSE119135	http://identifiers.org/geo:GSE119135	liver	2
EA10065_1337-02D_RAT230_2_A905GDKN_02D	Microarray Analysis	GeneChip Rat Genome 230 2.0	Affymetrix	study 2 with treatment Oxaliplatin (30 minute infusion) followed by Sunitinib (po) on sample EA10065_1337-02D_RAT230_2_A905GDKN_02D	GSM3359039	Gene Expression Omnibus	GSE119135	http://identifiers.org/geo:GSE119135	liver	2
EA10065_1337-06A_RAT230_2_A905GDKN_06A	Microarray Analysis	GeneChip Rat Genome 230 2.0	Affymetrix	study 2 with treatment Oxaliplatin (30 minute infusion) followed by Sunitinib (po) on sample EA10065_1337-06A_RAT230_2_A905GDKN_06A	GSM3359022	Gene Expression Omnibus	GSE119135	http://identifiers.org/geo:GSE119135	liver	2
EA10065_1337-06B_RAT230_2_A905GDKN_06B	Microarray Analysis	GeneChip Rat Genome 230 2.0	Affymetrix	study 2 with treatment Oxaliplatin (30 minute infusion) followed by Sunitinib (po) on sample EA10065_1337-06B_RAT230_2_A905GDKN_06B	GSM3358936	Gene Expression Omnibus	GSE119135	http://identifiers.org/geo:GSE119135	liver	2
EA10065_1337-06C_RAT230_2_A905GDKN_06C	Microarray Analysis	GeneChip Rat Genome 230 2.0	Affymetrix	study 2 with treatment Oxaliplatin (30 minute infusion) followed by Sunitinib (po) on sample EA10065_1337-06C_RAT230_2_A905GDKN_06C	GSM3358849	Gene Expression Omnibus	GSE119135	http://identifiers.org/geo:GSE119135	liver	2
EA10065_1337-06D_RAT230_2_A905GDKN_06D	Microarray Analysis	GeneChip Rat Genome 230 2.0	Affymetrix	study 2 with treatment Oxaliplatin (30 minute infusion) followed by Sunitinib (po) on sample EA10065_1337-06D_RAT230_2_A905GDKN_06D	GSM3359047	Gene Expression Omnibus	GSE119135	http://identifiers.org/geo:GSE119135	liver	2
EA10065_1338-02A_RAT230_2_A905GDKL_02A	Microarray Analysis	GeneChip Rat Genome 230 2.0	Affymetrix	study 2 with treatment Oxaliplatin (30 minute infusion) followed by Sunitinib (po) on sample EA10065_1338-02A_RAT230_2_A905GDKL_02A	GSM3358987	Gene Expression Omnibus	GSE119135	http://identifiers.org/geo:GSE119135	liver	2
EA10065_1338-02B_RAT230_2_A905GDKL_02B	Microarray Analysis	GeneChip Rat Genome 230 2.0	Affymetrix	study 2 with treatment Oxaliplatin (30 minute infusion) followed by Sunitinib (po) on sample EA10065_1338-02B_RAT230_2_A905GDKL_02B	GSM3358899	Gene Expression Omnibus	GSE119135	http://identifiers.org/geo:GSE119135	liver	2
EA10065_1338-02C_RAT230_2_A905GDKL_02C	Microarray Analysis	GeneChip Rat Genome 230 2.0	Affymetrix	study 2 with treatment Oxaliplatin (30 minute infusion) followed by Sunitinib (po) on sample EA10065_1338-02C_RAT230_2_A905GDKL_02C	GSM3358810	Gene Expression Omnibus	GSE119135	http://identifiers.org/geo:GSE119135	liver	2
EA10065_1338-02D_RAT230_2_A905GDKL_02D	Microarray Analysis	GeneChip Rat Genome 230 2.0	Affymetrix	study 2 with treatment Oxaliplatin (30 minute infusion) followed by Sunitinib (po) on sample EA10065_1338-02D_RAT230_2_A905GDKL_02D	GSM3359010	Gene Expression Omnibus	GSE119135	http://identifiers.org/geo:GSE119135	liver	2
EA10065_1337-04A_RAT230_2_A905GDKN_04A	Microarray Analysis	GeneChip Rat Genome 230 2.0	Affymetrix	study 2 with treatment Oxaliplatin (30 minute infusion) followed by Sorafenib (po) on sample EA10065_1337-04A_RAT230_2_A905GDKN_04A	GSM3358875	Gene Expression Omnibus	GSE119135	http://identifiers.org/geo:GSE119135	liver	2
EA10065_1337-04B_RAT230_2_A905GDKN_04B	Microarray Analysis	GeneChip Rat Genome 230 2.0	Affymetrix	study 2 with treatment Oxaliplatin (30 minute infusion) followed by Sorafenib (po) on sample EA10065_1337-04B_RAT230_2_A905GDKN_04B	GSM3359074	Gene Expression Omnibus	GSE119135	http://identifiers.org/geo:GSE119135	liver	2
EA10065_1337-04C_RAT230_2_A905GDKN_04C	Microarray Analysis	GeneChip Rat Genome 230 2.0	Affymetrix	study 2 with treatment Oxaliplatin (30 minute infusion) followed by Sorafenib (po) on sample EA10065_1337-04C_RAT230_2_A905GDKN_04C	GSM3358988	Gene Expression Omnibus	GSE119135	http://identifiers.org/geo:GSE119135	liver	2
EA10065_1337-04D_RAT230_2_A905GDKN_04D	Microarray Analysis	GeneChip Rat Genome 230 2.0	Affymetrix	study 2 with treatment Oxaliplatin (30 minute infusion) followed by Sorafenib (po) on sample EA10065_1337-04D_RAT230_2_A905GDKN_04D	GSM3358900	Gene Expression Omnibus	GSE119135	http://identifiers.org/geo:GSE119135	liver	2
EA10065_1337-08A_RAT230_2_A905GDKN_08A	Microarray Analysis	GeneChip Rat Genome 230 2.0	Affymetrix	study 2 with treatment Oxaliplatin (30 minute infusion) followed by Sorafenib (po) on sample EA10065_1337-08A_RAT230_2_A905GDKN_08A	GSM3358885	Gene Expression Omnibus	GSE119135	http://identifiers.org/geo:GSE119135	liver	2
EA10065_1337-08B_RAT230_2_A905GDKN_08B	Microarray Analysis	GeneChip Rat Genome 230 2.0	Affymetrix	study 2 with treatment Oxaliplatin (30 minute infusion) followed by Sorafenib (po) on sample EA10065_1337-08B_RAT230_2_A905GDKN_08B	GSM3359084	Gene Expression Omnibus	GSE119135	http://identifiers.org/geo:GSE119135	liver	2
EA10065_1337-08C_RAT230_2_A905GDKN_08C	Microarray Analysis	GeneChip Rat Genome 230 2.0	Affymetrix	study 2 with treatment Oxaliplatin (30 minute infusion) followed by Sorafenib (po) on sample EA10065_1337-08C_RAT230_2_A905GDKN_08C	GSM3358997	Gene Expression Omnibus	GSE119135	http://identifiers.org/geo:GSE119135	liver	2
EA10065_1337-08D_RAT230_2_A905GDKN_08D	Microarray Analysis	GeneChip Rat Genome 230 2.0	Affymetrix	study 2 with treatment Oxaliplatin (30 minute infusion) followed by Sorafenib (po) on sample EA10065_1337-08D_RAT230_2_A905GDKN_08D	GSM3358909	Gene Expression Omnibus	GSE119135	http://identifiers.org/geo:GSE119135	liver	2
EA10065_1338-04A_RAT230_2_A905GDKL_04A	Microarray Analysis	GeneChip Rat Genome 230 2.0	Affymetrix	study 2 with treatment Oxaliplatin (30 minute infusion) followed by Sorafenib (po) on sample EA10065_1338-04A_RAT230_2_A905GDKL_04A	GSM3358848	Gene Expression Omnibus	GSE119135	http://identifiers.org/geo:GSE119135	liver	2
EA10065_1338-04B_RAT230_2_A905GDKL_04B	Microarray Analysis	GeneChip Rat Genome 230 2.0	Affymetrix	study 2 with treatment Oxaliplatin (30 minute infusion) followed by Sorafenib (po) on sample EA10065_1338-04B_RAT230_2_A905GDKL_04B	GSM3359046	Gene Expression Omnibus	GSE119135	http://identifiers.org/geo:GSE119135	liver	2
EA10065_1338-04C_RAT230_2_A905GDKL_04C	Microarray Analysis	GeneChip Rat Genome 230 2.0	Affymetrix	study 2 with treatment Oxaliplatin (30 minute infusion) followed by Sorafenib (po) on sample EA10065_1338-04C_RAT230_2_A905GDKL_04C	GSM3358960	Gene Expression Omnibus	GSE119135	http://identifiers.org/geo:GSE119135	liver	2
EA10065_1338-04D_RAT230_2_A905GDKL_04D	Microarray Analysis	GeneChip Rat Genome 230 2.0	Affymetrix	study 2 with treatment Oxaliplatin (30 minute infusion) followed by Sorafenib (po) on sample EA10065_1338-04D_RAT230_2_A905GDKL_04D	GSM3358872	Gene Expression Omnibus	GSE119135	http://identifiers.org/geo:GSE119135	liver	2
EA10065_1337-02E_RAT230_2_A905GDKN_02E	Microarray Analysis	GeneChip Rat Genome 230 2.0	Affymetrix	study 2 with treatment D5W (30 minute infusion) followed by Sunitinib (po) on sample EA10065_1337-02E_RAT230_2_A905GDKN_02E	GSM3358953	Gene Expression Omnibus	GSE119135	http://identifiers.org/geo:GSE119135	liver	2
EA10065_1337-02F_RAT230_2_A905GDKN_02F	Microarray Analysis	GeneChip Rat Genome 230 2.0	Affymetrix	study 2 with treatment D5W (30 minute infusion) followed by Sunitinib (po) on sample EA10065_1337-02F_RAT230_2_A905GDKN_02F	GSM3358866	Gene Expression Omnibus	GSE119135	http://identifiers.org/geo:GSE119135	liver	2
EA10065_1337-02G_RAT230_2_A905GDKN_02G	Microarray Analysis	GeneChip Rat Genome 230 2.0	Affymetrix	study 2 with treatment D5W (30 minute infusion) followed by Sunitinib (po) on sample EA10065_1337-02G_RAT230_2_A905GDKN_02G	GSM3359065	Gene Expression Omnibus	GSE119135	http://identifiers.org/geo:GSE119135	liver	2
EA10065_1337-02H_RAT230_2_A905GDKN_02H	Microarray Analysis	GeneChip Rat Genome 230 2.0	Affymetrix	study 2 with treatment D5W (30 minute infusion) followed by Sunitinib (po) on sample EA10065_1337-02H_RAT230_2_A905GDKN_02H	GSM3358977	Gene Expression Omnibus	GSE119135	http://identifiers.org/geo:GSE119135	liver	2
EA10065_1337-06E_RAT230_2_A905GDKN_06E	Microarray Analysis	GeneChip Rat Genome 230 2.0	Affymetrix	study 2 with treatment D5W (30 minute infusion) followed by Sunitinib (po) on sample EA10065_1337-06E_RAT230_2_A905GDKN_06E	GSM3358961	Gene Expression Omnibus	GSE119135	http://identifiers.org/geo:GSE119135	liver	2
EA10065_1337-06F_RAT230_2_A905GDKN_06F	Microarray Analysis	GeneChip Rat Genome 230 2.0	Affymetrix	study 2 with treatment D5W (30 minute infusion) followed by Sunitinib (po) on sample EA10065_1337-06F_RAT230_2_A905GDKN_06F	GSM3358873	Gene Expression Omnibus	GSE119135	http://identifiers.org/geo:GSE119135	liver	2
EA10065_1337-06G_RAT230_2_A905GDKN_06G	Microarray Analysis	GeneChip Rat Genome 230 2.0	Affymetrix	study 2 with treatment D5W (30 minute infusion) followed by Sunitinib (po) on sample EA10065_1337-06G_RAT230_2_A905GDKN_06G	GSM3359072	Gene Expression Omnibus	GSE119135	http://identifiers.org/geo:GSE119135	liver	2
EA10065_1337-06H_RAT230_2_A905GDKN_06H	Microarray Analysis	GeneChip Rat Genome 230 2.0	Affymetrix	study 2 with treatment D5W (30 minute infusion) followed by Sunitinib (po) on sample EA10065_1337-06H_RAT230_2_A905GDKN_06H	GSM3358985	Gene Expression Omnibus	GSE119135	http://identifiers.org/geo:GSE119135	liver	2
EA10065_1338-02E_RAT230_2_A905GDKL_02E	Microarray Analysis	GeneChip Rat Genome 230 2.0	Affymetrix	study 2 with treatment D5W (30 minute infusion) followed by Sunitinib (po) on sample EA10065_1338-02E_RAT230_2_A905GDKL_02E	GSM3358924	Gene Expression Omnibus	GSE119135	http://identifiers.org/geo:GSE119135	liver	2
EA10065_1338-02F_RAT230_2_A905GDKL_02F	Microarray Analysis	GeneChip Rat Genome 230 2.0	Affymetrix	study 2 with treatment D5W (30 minute infusion) followed by Sunitinib (po) on sample EA10065_1338-02F_RAT230_2_A905GDKL_02F	GSM3358836	Gene Expression Omnibus	GSE119135	http://identifiers.org/geo:GSE119135	liver	2
EA10065_1338-02G_RAT230_2_A905GDKL_02G	Microarray Analysis	GeneChip Rat Genome 230 2.0	Affymetrix	study 2 with treatment D5W (30 minute infusion) followed by Sunitinib (po) on sample EA10065_1338-02G_RAT230_2_A905GDKL_02G	GSM3359036	Gene Expression Omnibus	GSE119135	http://identifiers.org/geo:GSE119135	liver	2
EA10065_1338-02H_RAT230_2_A905GDKL_02H	Microarray Analysis	GeneChip Rat Genome 230 2.0	Affymetrix	study 2 with treatment D5W (30 minute infusion) followed by Sunitinib (po) on sample EA10065_1338-02H_RAT230_2_A905GDKL_02H	GSM3358949	Gene Expression Omnibus	GSE119135	http://identifiers.org/geo:GSE119135	liver	2
EA10065_1337-04E_RAT230_2_A905GDKN_04E	Microarray Analysis	GeneChip Rat Genome 230 2.0	Affymetrix	study 2 with treatment D5W (30 minute infusion) followed by Sorafenib (po) on sample EA10065_1337-04E_RAT230_2_A905GDKN_04E	GSM3358811	Gene Expression Omnibus	GSE119135	http://identifiers.org/geo:GSE119135	liver	2
EA10065_1337-04F_RAT230_2_A905GDKN_04F	Microarray Analysis	GeneChip Rat Genome 230 2.0	Affymetrix	study 2 with treatment D5W (30 minute infusion) followed by Sorafenib (po) on sample EA10065_1337-04F_RAT230_2_A905GDKN_04F	GSM3359011	Gene Expression Omnibus	GSE119135	http://identifiers.org/geo:GSE119135	liver	2
EA10065_1337-04G_RAT230_2_A905GDKN_04G	Microarray Analysis	GeneChip Rat Genome 230 2.0	Affymetrix	study 2 with treatment D5W (30 minute infusion) followed by Sorafenib (po) on sample EA10065_1337-04G_RAT230_2_A905GDKN_04G	GSM3358925	Gene Expression Omnibus	GSE119135	http://identifiers.org/geo:GSE119135	liver	2
EA10065_1337-04H_RAT230_2_A905GDKN_04H	Microarray Analysis	GeneChip Rat Genome 230 2.0	Affymetrix	study 2 with treatment D5W (30 minute infusion) followed by Sorafenib (po) on sample EA10065_1337-04H_RAT230_2_A905GDKN_04H	GSM3358837	Gene Expression Omnibus	GSE119135	http://identifiers.org/geo:GSE119135	liver	2
EA10065_1337-08E_RAT230_2_A905GDKN_08E	Microarray Analysis	GeneChip Rat Genome 230 2.0	Affymetrix	study 2 with treatment D5W (30 minute infusion) followed by Sorafenib (po) on sample EA10065_1337-08E_RAT230_2_A905GDKN_08E	GSM3358821	Gene Expression Omnibus	GSE119135	http://identifiers.org/geo:GSE119135	liver	2
EA10065_1337-08F_RAT230_2_A905GDKN_08F	Microarray Analysis	GeneChip Rat Genome 230 2.0	Affymetrix	study 2 with treatment D5W (30 minute infusion) followed by Sorafenib (po) on sample EA10065_1337-08F_RAT230_2_A905GDKN_08F	GSM3359020	Gene Expression Omnibus	GSE119135	http://identifiers.org/geo:GSE119135	liver	2
EA10065_1337-08G_RAT230_2_A905GDKN_08G	Microarray Analysis	GeneChip Rat Genome 230 2.0	Affymetrix	study 2 with treatment D5W (30 minute infusion) followed by Sorafenib (po) on sample EA10065_1337-08G_RAT230_2_A905GDKN_08G	GSM3358934	Gene Expression Omnibus	GSE119135	http://identifiers.org/geo:GSE119135	liver	2
EA10065_1337-08H_RAT230_2_A905GDKN_08H	Microarray Analysis	GeneChip Rat Genome 230 2.0	Affymetrix	study 2 with treatment D5W (30 minute infusion) followed by Sorafenib (po) on sample EA10065_1337-08H_RAT230_2_A905GDKN_08H	GSM3358846	Gene Expression Omnibus	GSE119135	http://identifiers.org/geo:GSE119135	liver	2
EA10065_1338-04E_RAT230_2_A905GDKL_04E	Microarray Analysis	GeneChip Rat Genome 230 2.0	Affymetrix	study 2 with treatment D5W (30 minute infusion) followed by Sorafenib (po) on sample EA10065_1338-04E_RAT230_2_A905GDKL_04E	GSM3359071	Gene Expression Omnibus	GSE119135	http://identifiers.org/geo:GSE119135	liver	2
EA10065_1338-04F_RAT230_2_A905GDKL_04F	Microarray Analysis	GeneChip Rat Genome 230 2.0	Affymetrix	study 2 with treatment D5W (30 minute infusion) followed by Sorafenib (po) on sample EA10065_1338-04F_RAT230_2_A905GDKL_04F	GSM3358984	Gene Expression Omnibus	GSE119135	http://identifiers.org/geo:GSE119135	liver	2
EA10065_1338-04G_RAT230_2_A905GDKL_04G	Microarray Analysis	GeneChip Rat Genome 230 2.0	Affymetrix	study 2 with treatment D5W (30 minute infusion) followed by Sorafenib (po) on sample EA10065_1338-04G_RAT230_2_A905GDKL_04G	GSM3358897	Gene Expression Omnibus	GSE119135	http://identifiers.org/geo:GSE119135	liver	2
EA10065_1338-04H_RAT230_2_A905GDKL_04H	Microarray Analysis	GeneChip Rat Genome 230 2.0	Affymetrix	study 2 with treatment D5W (30 minute infusion) followed by Sorafenib (po) on sample EA10065_1338-04H_RAT230_2_A905GDKL_04H	GSM3358807	Gene Expression Omnibus	GSE119135	http://identifiers.org/geo:GSE119135	liver	2
EA10065_1198-01B_RAT230_2_1M1	Microarray Analysis	GeneChip Rat Genome 230 2.0	Affymetrix	study 3 with treatment 0.9 percent saline (iv) followed by 0.5 percent CMC (po) on sample EA10065_1198-01B_RAT230_2_1M1	GSM3359314	Gene Expression Omnibus	GSE119135	http://identifiers.org/geo:GSE119135	heart	3
EA10065_1198-01E_RAT230_2_1M2	Microarray Analysis	GeneChip Rat Genome 230 2.0	Affymetrix	study 3 with treatment 0.9 percent saline (iv) followed by 0.5 percent CMC (po) on sample EA10065_1198-01E_RAT230_2_1M2	GSM3359160	Gene Expression Omnibus	GSE119135	http://identifiers.org/geo:GSE119135	heart	3
EA10065_1200-02A_RAT230_2_1M10	Microarray Analysis	GeneChip Rat Genome 230 2.0	Affymetrix	study 3 with treatment 0.9 percent saline (iv) followed by 0.5 percent CMC (po) on sample EA10065_1200-02A_RAT230_2_1M10	GSM3359304	Gene Expression Omnibus	GSE119135	http://identifiers.org/geo:GSE119135	heart	3
EA10065_1200-07F_RAT230_2_1M11	Microarray Analysis	GeneChip Rat Genome 230 2.0	Affymetrix	study 3 with treatment 0.9 percent saline (iv) followed by 0.5 percent CMC (po) on sample EA10065_1200-07F_RAT230_2_1M11	GSM3359195	Gene Expression Omnibus	GSE119135	http://identifiers.org/geo:GSE119135	heart	3
EA10065_1200-08A_RAT230_2_1M12	Microarray Analysis	GeneChip Rat Genome 230 2.0	Affymetrix	study 3 with treatment 0.9 percent saline (iv) followed by 0.5 percent CMC (po) on sample EA10065_1200-08A_RAT230_2_1M12	GSM3359259	Gene Expression Omnibus	GSE119135	http://identifiers.org/geo:GSE119135	heart	3
EA10065_1198-07B_RAT230_2_1M3	Microarray Analysis	GeneChip Rat Genome 230 2.0	Affymetrix	study 3 with treatment 0.9 percent saline (iv) followed by 0.5 percent CMC (po) on sample EA10065_1198-07B_RAT230_2_1M3	GSM3359384	Gene Expression Omnibus	GSE119135	http://identifiers.org/geo:GSE119135	heart	3
EA10065_1198-07E_RAT230_2_1M4	Microarray Analysis	GeneChip Rat Genome 230 2.0	Affymetrix	study 3 with treatment 0.9 percent saline (iv) followed by 0.5 percent CMC (po) on sample EA10065_1198-07E_RAT230_2_1M4	GSM3359234	Gene Expression Omnibus	GSE119135	http://identifiers.org/geo:GSE119135	heart	3
EA10065_1199-01D_RAT230_2_1M5	Microarray Analysis	GeneChip Rat Genome 230 2.0	Affymetrix	study 3 with treatment 0.9 percent saline (iv) followed by 0.5 percent CMC (po) on sample EA10065_1199-01D_RAT230_2_1M5	GSM3359351	Gene Expression Omnibus	GSE119135	http://identifiers.org/geo:GSE119135	heart	3
EA10065_1199-01G_RAT230_2_1M6	Microarray Analysis	GeneChip Rat Genome 230 2.0	Affymetrix	study 3 with treatment 0.9 percent saline (iv) followed by 0.5 percent CMC (po) on sample EA10065_1199-01G_RAT230_2_1M6	GSM3359158	Gene Expression Omnibus	GSE119135	http://identifiers.org/geo:GSE119135	heart	3
EA10065_1199-07D_RAT230_2_1M7	Microarray Analysis	GeneChip Rat Genome 230 2.0	Affymetrix	study 3 with treatment 0.9 percent saline (iv) followed by 0.5 percent CMC (po) on sample EA10065_1199-07D_RAT230_2_1M7	GSM3359157	Gene Expression Omnibus	GSE119135	http://identifiers.org/geo:GSE119135	heart	3
EA10065_1199-07G_RAT230_2_1M8	Microarray Analysis	GeneChip Rat Genome 230 2.0	Affymetrix	study 3 with treatment 0.9 percent saline (iv) followed by 0.5 percent CMC (po) on sample EA10065_1199-07G_RAT230_2_1M8	GSM3359301	Gene Expression Omnibus	GSE119135	http://identifiers.org/geo:GSE119135	heart	3
EA10065_1200-01F_RAT230_2_1M9	Microarray Analysis	GeneChip Rat Genome 230 2.0	Affymetrix	study 3 with treatment 0.9 percent saline (iv) followed by 0.5 percent CMC (po) on sample EA10065_1200-01F_RAT230_2_1M9	GSM3359378	Gene Expression Omnibus	GSE119135	http://identifiers.org/geo:GSE119135	heart	3
EA10065_1198-01H_RAT230_2_2M13	Microarray Analysis	GeneChip Rat Genome 230 2.0	Affymetrix	study 3 with treatment 0.9 percent saline (iv) followed by F68/PG/PEG400 (po) on sample EA10065_1198-01H_RAT230_2_2M13	GSM3359171	Gene Expression Omnibus	GSE119135	http://identifiers.org/geo:GSE119135	heart	3
EA10065_1198-02C_RAT230_2_2M14	Microarray Analysis	GeneChip Rat Genome 230 2.0	Affymetrix	study 3 with treatment 0.9 percent saline (iv) followed by F68/PG/PEG400 (po) on sample EA10065_1198-02C_RAT230_2_2M14	GSM3359343	Gene Expression Omnibus	GSE119135	http://identifiers.org/geo:GSE119135	heart	3
EA10065_1198-07H_RAT230_2_2M15	Microarray Analysis	GeneChip Rat Genome 230 2.0	Affymetrix	study 3 with treatment 0.9 percent saline (iv) followed by F68/PG/PEG400 (po) on sample EA10065_1198-07H_RAT230_2_2M15	GSM3359294	Gene Expression Omnibus	GSE119135	http://identifiers.org/geo:GSE119135	heart	3
EA10065_1198-08C_RAT230_2_2M16	Microarray Analysis	GeneChip Rat Genome 230 2.0	Affymetrix	study 3 with treatment 0.9 percent saline (iv) followed by F68/PG/PEG400 (po) on sample EA10065_1198-08C_RAT230_2_2M16	GSM3359175	Gene Expression Omnibus	GSE119135	http://identifiers.org/geo:GSE119135	heart	3
EA10065_1199-02B_RAT230_2_2M17	Microarray Analysis	GeneChip Rat Genome 230 2.0	Affymetrix	study 3 with treatment 0.9 percent saline (iv) followed by F68/PG/PEG400 (po) on sample EA10065_1199-02B_RAT230_2_2M17	GSM3359191	Gene Expression Omnibus	GSE119135	http://identifiers.org/geo:GSE119135	heart	3
EA10065_1199-02E_RAT230_2_2M18	Microarray Analysis	GeneChip Rat Genome 230 2.0	Affymetrix	study 3 with treatment 0.9 percent saline (iv) followed by F68/PG/PEG400 (po) on sample EA10065_1199-02E_RAT230_2_2M18	GSM3359316	Gene Expression Omnibus	GSE119135	http://identifiers.org/geo:GSE119135	heart	3
EA10065_1199-08B_RAT230_2_2M19	Microarray Analysis	GeneChip Rat Genome 230 2.0	Affymetrix	study 3 with treatment 0.9 percent saline (iv) followed by F68/PG/PEG400 (po) on sample EA10065_1199-08B_RAT230_2_2M19	GSM3359392	Gene Expression Omnibus	GSE119135	http://identifiers.org/geo:GSE119135	heart	3
EA10065_1199-08E_RAT230_2_2M20	Microarray Analysis	GeneChip Rat Genome 230 2.0	Affymetrix	study 3 with treatment 0.9 percent saline (iv) followed by F68/PG/PEG400 (po) on sample EA10065_1199-08E_RAT230_2_2M20	GSM3359177	Gene Expression Omnibus	GSE119135	http://identifiers.org/geo:GSE119135	heart	3
EA10065_1200-02D_RAT230_2_2M21	Microarray Analysis	GeneChip Rat Genome 230 2.0	Affymetrix	study 3 with treatment 0.9 percent saline (iv) followed by F68/PG/PEG400 (po) on sample EA10065_1200-02D_RAT230_2_2M21	GSM3359257	Gene Expression Omnibus	GSE119135	http://identifiers.org/geo:GSE119135	heart	3
EA10065_1200-02G_RAT230_2_2M22	Microarray Analysis	GeneChip Rat Genome 230 2.0	Affymetrix	study 3 with treatment 0.9 percent saline (iv) followed by F68/PG/PEG400 (po) on sample EA10065_1200-02G_RAT230_2_2M22	GSM3359209	Gene Expression Omnibus	GSE119135	http://identifiers.org/geo:GSE119135	heart	3
EA10065_1200-08D_RAT230_2_2M23	Microarray Analysis	GeneChip Rat Genome 230 2.0	Affymetrix	study 3 with treatment 0.9 percent saline (iv) followed by F68/PG/PEG400 (po) on sample EA10065_1200-08D_RAT230_2_2M23	GSM3359404	Gene Expression Omnibus	GSE119135	http://identifiers.org/geo:GSE119135	heart	3
EA10065_1200-08G_RAT230_2_2M24	Microarray Analysis	GeneChip Rat Genome 230 2.0	Affymetrix	study 3 with treatment 0.9 percent saline (iv) followed by F68/PG/PEG400 (po) on sample EA10065_1200-08G_RAT230_2_2M24	GSM3359254	Gene Expression Omnibus	GSE119135	http://identifiers.org/geo:GSE119135	heart	3
EA10065_1198-02F_RAT230_2_3M25	Microarray Analysis	GeneChip Rat Genome 230 2.0	Affymetrix	study 3 with treatment Gemcitabine (iv) followed by 0.5 percent CMC (po) on sample EA10065_1198-02F_RAT230_2_3M25	GSM3359292	Gene Expression Omnibus	GSE119135	http://identifiers.org/geo:GSE119135	heart	3
EA10065_1198-03A_RAT230_2_3M26	Microarray Analysis	GeneChip Rat Genome 230 2.0	Affymetrix	study 3 with treatment Gemcitabine (iv) followed by 0.5 percent CMC (po) on sample EA10065_1198-03A_RAT230_2_3M26	GSM3359172	Gene Expression Omnibus	GSE119135	http://identifiers.org/geo:GSE119135	heart	3
EA10065_1198-08F_RAT230_2_3M27	Microarray Analysis	GeneChip Rat Genome 230 2.0	Affymetrix	study 3 with treatment Gemcitabine (iv) followed by 0.5 percent CMC (po) on sample EA10065_1198-08F_RAT230_2_3M27	GSM3359122	Gene Expression Omnibus	GSE119135	http://identifiers.org/geo:GSE119135	heart	3
EA10065_1198-09A_RAT230_2_3M28	Microarray Analysis	GeneChip Rat Genome 230 2.0	Affymetrix	study 3 with treatment Gemcitabine (iv) followed by 0.5 percent CMC (po) on sample EA10065_1198-09A_RAT230_2_3M28	GSM3359295	Gene Expression Omnibus	GSE119135	http://identifiers.org/geo:GSE119135	heart	3
EA10065_1199-02H_RAT230_2_3M29	Microarray Analysis	GeneChip Rat Genome 230 2.0	Affymetrix	study 3 with treatment Gemcitabine (iv) followed by 0.5 percent CMC (po) on sample EA10065_1199-02H_RAT230_2_3M29	GSM3359184	Gene Expression Omnibus	GSE119135	http://identifiers.org/geo:GSE119135	heart	3
EA10065_1199-03C_RAT230_2_3M30	Microarray Analysis	GeneChip Rat Genome 230 2.0	Affymetrix	study 3 with treatment Gemcitabine (iv) followed by 0.5 percent CMC (po) on sample EA10065_1199-03C_RAT230_2_3M30	GSM3359223	Gene Expression Omnibus	GSE119135	http://identifiers.org/geo:GSE119135	heart	3
EA10065_1199-08H_RAT230_2_3M31	Microarray Analysis	GeneChip Rat Genome 230 2.0	Affymetrix	study 3 with treatment Gemcitabine (iv) followed by 0.5 percent CMC (po) on sample EA10065_1199-08H_RAT230_2_3M31	GSM3359124	Gene Expression Omnibus	GSE119135	http://identifiers.org/geo:GSE119135	heart	3
EA10065_1199-09C_RAT230_2_3M32	Microarray Analysis	GeneChip Rat Genome 230 2.0	Affymetrix	study 3 with treatment Gemcitabine (iv) followed by 0.5 percent CMC (po) on sample EA10065_1199-09C_RAT230_2_3M32	GSM3359298	Gene Expression Omnibus	GSE119135	http://identifiers.org/geo:GSE119135	heart	3
EA10065_1200-03B_RAT230_2_3M33	Microarray Analysis	GeneChip Rat Genome 230 2.0	Affymetrix	study 3 with treatment Gemcitabine (iv) followed by 0.5 percent CMC (po) on sample EA10065_1200-03B_RAT230_2_3M33	GSM3359374	Gene Expression Omnibus	GSE119135	http://identifiers.org/geo:GSE119135	heart	3
EA10065_1200-03E_RAT230_2_3M34	Microarray Analysis	GeneChip Rat Genome 230 2.0	Affymetrix	study 3 with treatment Gemcitabine (iv) followed by 0.5 percent CMC (po) on sample EA10065_1200-03E_RAT230_2_3M34	GSM3359328	Gene Expression Omnibus	GSE119135	http://identifiers.org/geo:GSE119135	heart	3
EA10065_1200-09B_RAT230_2_3M35	Microarray Analysis	GeneChip Rat Genome 230 2.0	Affymetrix	study 3 with treatment Gemcitabine (iv) followed by 0.5 percent CMC (po) on sample EA10065_1200-09B_RAT230_2_3M35	GSM3359341	Gene Expression Omnibus	GSE119135	http://identifiers.org/geo:GSE119135	heart	3
EA10065_1200-09E_RAT230_2_3M36	Microarray Analysis	GeneChip Rat Genome 230 2.0	Affymetrix	study 3 with treatment Gemcitabine (iv) followed by 0.5 percent CMC (po) on sample EA10065_1200-09E_RAT230_2_3M36	GSM3359185	Gene Expression Omnibus	GSE119135	http://identifiers.org/geo:GSE119135	heart	3
EA10065_1198-03D_RAT230_2_4M37	Microarray Analysis	GeneChip Rat Genome 230 2.0	Affymetrix	study 3 with treatment Gemcitabine (iv) followed by F68/PG/PEG400 (po) on sample EA10065_1198-03D_RAT230_2_4M37	GSM3359119	Gene Expression Omnibus	GSE119135	http://identifiers.org/geo:GSE119135	heart	3
EA10065_1198-03G_RAT230_2_4M38	Microarray Analysis	GeneChip Rat Genome 230 2.0	Affymetrix	study 3 with treatment Gemcitabine (iv) followed by F68/PG/PEG400 (po) on sample EA10065_1198-03G_RAT230_2_4M38	GSM3359362	Gene Expression Omnibus	GSE119135	http://identifiers.org/geo:GSE119135	heart	3
EA10065_1198-09D_RAT230_2_4M39	Microarray Analysis	GeneChip Rat Genome 230 2.0	Affymetrix	study 3 with treatment Gemcitabine (iv) followed by F68/PG/PEG400 (po) on sample EA10065_1198-09D_RAT230_2_4M39	GSM3359251	Gene Expression Omnibus	GSE119135	http://identifiers.org/geo:GSE119135	heart	3
EA10065_1198-09G_RAT230_2_4M40	Microarray Analysis	GeneChip Rat Genome 230 2.0	Affymetrix	study 3 with treatment Gemcitabine (iv) followed by F68/PG/PEG400 (po) on sample EA10065_1198-09G_RAT230_2_4M40	GSM3359324	Gene Expression Omnibus	GSE119135	http://identifiers.org/geo:GSE119135	heart	3
EA10065_1199-03F_RAT230_2_4M41	Microarray Analysis	GeneChip Rat Genome 230 2.0	Affymetrix	study 3 with treatment Gemcitabine (iv) followed by F68/PG/PEG400 (po) on sample EA10065_1199-03F_RAT230_2_4M41	GSM3359369	Gene Expression Omnibus	GSE119135	http://identifiers.org/geo:GSE119135	heart	3
EA10065_1199-04A_RAT230_2_4M42	Microarray Analysis	GeneChip Rat Genome 230 2.0	Affymetrix	study 3 with treatment Gemcitabine (iv) followed by F68/PG/PEG400 (po) on sample EA10065_1199-04A_RAT230_2_4M42	GSM3359149	Gene Expression Omnibus	GSE119135	http://identifiers.org/geo:GSE119135	heart	3
EA10065_1199-09F_RAT230_2_4M43	Microarray Analysis	GeneChip Rat Genome 230 2.0	Affymetrix	study 3 with treatment Gemcitabine (iv) followed by F68/PG/PEG400 (po) on sample EA10065_1199-09F_RAT230_2_4M43	GSM3359252	Gene Expression Omnibus	GSE119135	http://identifiers.org/geo:GSE119135	heart	3
EA10065_1199-10A_RAT230_2_4M44	Microarray Analysis	GeneChip Rat Genome 230 2.0	Affymetrix	study 3 with treatment Gemcitabine (iv) followed by F68/PG/PEG400 (po) on sample EA10065_1199-10A_RAT230_2_4M44	GSM3359200	Gene Expression Omnibus	GSE119135	http://identifiers.org/geo:GSE119135	heart	3
EA10065_1200-03H_RAT230_2_4M45	Microarray Analysis	GeneChip Rat Genome 230 2.0	Affymetrix	study 3 with treatment Gemcitabine (iv) followed by F68/PG/PEG400 (po) on sample EA10065_1200-03H_RAT230_2_4M45	GSM3359284	Gene Expression Omnibus	GSE119135	http://identifiers.org/geo:GSE119135	heart	3
EA10065_1200-04C_RAT230_2_4M46	Microarray Analysis	GeneChip Rat Genome 230 2.0	Affymetrix	study 3 with treatment Gemcitabine (iv) followed by F68/PG/PEG400 (po) on sample EA10065_1200-04C_RAT230_2_4M46	GSM3359152	Gene Expression Omnibus	GSE119135	http://identifiers.org/geo:GSE119135	heart	3
EA10065_1200-09H_RAT230_2_4M47	Microarray Analysis	GeneChip Rat Genome 230 2.0	Affymetrix	study 3 with treatment Gemcitabine (iv) followed by F68/PG/PEG400 (po) on sample EA10065_1200-09H_RAT230_2_4M47	GSM3359333	Gene Expression Omnibus	GSE119135	http://identifiers.org/geo:GSE119135	heart	3
EA10065_1200-10C_RAT230_2_4M48	Microarray Analysis	GeneChip Rat Genome 230 2.0	Affymetrix	study 3 with treatment Gemcitabine (iv) followed by F68/PG/PEG400 (po) on sample EA10065_1200-10C_RAT230_2_4M48	GSM3359382	Gene Expression Omnibus	GSE119135	http://identifiers.org/geo:GSE119135	heart	3
EA10065_1198-04B_RAT230_2_5M49	Microarray Analysis	GeneChip Rat Genome 230 2.0	Affymetrix	study 3 with treatment Gemcitabine (iv) followed by Erlotinib (po) on sample EA10065_1198-04B_RAT230_2_5M49	GSM3359248	Gene Expression Omnibus	GSE119135	http://identifiers.org/geo:GSE119135	heart	3
EA10065_1198-04E_RAT230_2_5M50	Microarray Analysis	GeneChip Rat Genome 230 2.0	Affymetrix	study 3 with treatment Gemcitabine (iv) followed by Erlotinib (po) on sample EA10065_1198-04E_RAT230_2_5M50	GSM3359319	Gene Expression Omnibus	GSE119135	http://identifiers.org/geo:GSE119135	heart	3
EA10065_1198-10B_RAT230_2_5M51	Microarray Analysis	GeneChip Rat Genome 230 2.0	Affymetrix	study 3 with treatment Gemcitabine (iv) followed by Erlotinib (po) on sample EA10065_1198-10B_RAT230_2_5M51	GSM3359268	Gene Expression Omnibus	GSE119135	http://identifiers.org/geo:GSE119135	heart	3
EA10065_1198-10E_RAT230_2_5M52	Microarray Analysis	GeneChip Rat Genome 230 2.0	Affymetrix	study 3 with treatment Gemcitabine (iv) followed by Erlotinib (po) on sample EA10065_1198-10E_RAT230_2_5M52	GSM3359219	Gene Expression Omnibus	GSE119135	http://identifiers.org/geo:GSE119135	heart	3
EA10065_1199-04D_RAT230_2_5M53	Microarray Analysis	GeneChip Rat Genome 230 2.0	Affymetrix	study 3 with treatment Gemcitabine (iv) followed by Erlotinib (po) on sample EA10065_1199-04D_RAT230_2_5M53	GSM3359307	Gene Expression Omnibus	GSE119135	http://identifiers.org/geo:GSE119135	heart	3
EA10065_1199-04G_RAT230_2_5M54	Microarray Analysis	GeneChip Rat Genome 230 2.0	Affymetrix	study 3 with treatment Gemcitabine (iv) followed by Erlotinib (po) on sample EA10065_1199-04G_RAT230_2_5M54	GSM3359140	Gene Expression Omnibus	GSE119135	http://identifiers.org/geo:GSE119135	heart	3
EA10065_1199-10D_RAT230_2_5M55	Microarray Analysis	GeneChip Rat Genome 230 2.0	Affymetrix	study 3 with treatment Gemcitabine (iv) followed by Erlotinib (po) on sample EA10065_1199-10D_RAT230_2_5M55	GSM3359138	Gene Expression Omnibus	GSE119135	http://identifiers.org/geo:GSE119135	heart	3
EA10065_1199-10G_RAT230_2_5M56	Microarray Analysis	GeneChip Rat Genome 230 2.0	Affymetrix	study 3 with treatment Gemcitabine (iv) followed by Erlotinib (po) on sample EA10065_1199-10G_RAT230_2_5M56	GSM3359381	Gene Expression Omnibus	GSE119135	http://identifiers.org/geo:GSE119135	heart	3
EA10065_1200-04F_RAT230_2_5M57	Microarray Analysis	GeneChip Rat Genome 230 2.0	Affymetrix	study 3 with treatment Gemcitabine (iv) followed by Erlotinib (po) on sample EA10065_1200-04F_RAT230_2_5M57	GSM3359400	Gene Expression Omnibus	GSE119135	http://identifiers.org/geo:GSE119135	heart	3
EA10065_1200-05A_RAT230_2_5M58	Microarray Analysis	GeneChip Rat Genome 230 2.0	Affymetrix	study 3 with treatment Gemcitabine (iv) followed by Erlotinib (po) on sample EA10065_1200-05A_RAT230_2_5M58	GSM3359283	Gene Expression Omnibus	GSE119135	http://identifiers.org/geo:GSE119135	heart	3
EA10065_1200-10F_RAT230_2_5M59	Microarray Analysis	GeneChip Rat Genome 230 2.0	Affymetrix	study 3 with treatment Gemcitabine (iv) followed by Erlotinib (po) on sample EA10065_1200-10F_RAT230_2_5M59	GSM3359246	Gene Expression Omnibus	GSE119135	http://identifiers.org/geo:GSE119135	heart	3
EA10065_1200-11A_RAT230_2_5M60	Microarray Analysis	GeneChip Rat Genome 230 2.0	Affymetrix	study 3 with treatment Gemcitabine (iv) followed by Erlotinib (po) on sample EA10065_1200-11A_RAT230_2_5M60	GSM3359225	Gene Expression Omnibus	GSE119135	http://identifiers.org/geo:GSE119135	heart	3
EA10065_1198-04H_RAT230_2_6M61	Microarray Analysis	GeneChip Rat Genome 230 2.0	Affymetrix	study 3 with treatment Gemcitabine (iv) followed by Sorafenib (po) on sample EA10065_1198-04H_RAT230_2_6M61	GSM3359276	Gene Expression Omnibus	GSE119135	http://identifiers.org/geo:GSE119135	heart	3
EA10065_1198-05C_RAT230_2_6M62	Microarray Analysis	GeneChip Rat Genome 230 2.0	Affymetrix	study 3 with treatment Gemcitabine (iv) followed by Sorafenib (po) on sample EA10065_1198-05C_RAT230_2_6M62	GSM3359150	Gene Expression Omnibus	GSE119135	http://identifiers.org/geo:GSE119135	heart	3
EA10065_1198-10H_RAT230_2_6M63	Microarray Analysis	GeneChip Rat Genome 230 2.0	Affymetrix	study 3 with treatment Gemcitabine (iv) followed by Sorafenib (po) on sample EA10065_1198-10H_RAT230_2_6M63	GSM3359167	Gene Expression Omnibus	GSE119135	http://identifiers.org/geo:GSE119135	heart	3
EA10065_1198-11C_RAT230_2_6M64	Microarray Analysis	GeneChip Rat Genome 230 2.0	Affymetrix	study 3 with treatment Gemcitabine (iv) followed by Sorafenib (po) on sample EA10065_1198-11C_RAT230_2_6M64	GSM3359339	Gene Expression Omnibus	GSE119135	http://identifiers.org/geo:GSE119135	heart	3
EA10065_1199-05B_RAT230_2_6M65	Microarray Analysis	GeneChip Rat Genome 230 2.0	Affymetrix	study 3 with treatment Gemcitabine (iv) followed by Sorafenib (po) on sample EA10065_1199-05B_RAT230_2_6M65	GSM3359236	Gene Expression Omnibus	GSE119135	http://identifiers.org/geo:GSE119135	heart	3
EA10065_1199-05E_RAT230_2_6M66	Microarray Analysis	GeneChip Rat Genome 230 2.0	Affymetrix	study 3 with treatment Gemcitabine (iv) followed by Sorafenib (po) on sample EA10065_1199-05E_RAT230_2_6M66	GSM3359364	Gene Expression Omnibus	GSE119135	http://identifiers.org/geo:GSE119135	heart	3
EA10065_1199-11B_RAT230_2_6M67	Microarray Analysis	GeneChip Rat Genome 230 2.0	Affymetrix	study 3 with treatment Gemcitabine (iv) followed by Sorafenib (po) on sample EA10065_1199-11B_RAT230_2_6M67	GSM3359264	Gene Expression Omnibus	GSE119135	http://identifiers.org/geo:GSE119135	heart	3
EA10065_1199-11E_RAT230_2_6M68	Microarray Analysis	GeneChip Rat Genome 230 2.0	Affymetrix	study 3 with treatment Gemcitabine (iv) followed by Sorafenib (po) on sample EA10065_1199-11E_RAT230_2_6M68	GSM3359216	Gene Expression Omnibus	GSE119135	http://identifiers.org/geo:GSE119135	heart	3
EA10065_1200-05D_RAT230_2_6M69	Microarray Analysis	GeneChip Rat Genome 230 2.0	Affymetrix	study 3 with treatment Gemcitabine (iv) followed by Sorafenib (po) on sample EA10065_1200-05D_RAT230_2_6M69	GSM3359231	Gene Expression Omnibus	GSE119135	http://identifiers.org/geo:GSE119135	heart	3
EA10065_1200-05G_RAT230_2_6M70	Microarray Analysis	GeneChip Rat Genome 230 2.0	Affymetrix	study 3 with treatment Gemcitabine (iv) followed by Sorafenib (po) on sample EA10065_1200-05G_RAT230_2_6M70	GSM3359309	Gene Expression Omnibus	GSE119135	http://identifiers.org/geo:GSE119135	heart	3
EA10065_1200-11D_RAT230_2_6M71	Microarray Analysis	GeneChip Rat Genome 230 2.0	Affymetrix	study 3 with treatment Gemcitabine (iv) followed by Sorafenib (po) on sample EA10065_1200-11D_RAT230_2_6M71	GSM3359146	Gene Expression Omnibus	GSE119135	http://identifiers.org/geo:GSE119135	heart	3
EA10065_1200-11G_RAT230_2_6M72	Microarray Analysis	GeneChip Rat Genome 230 2.0	Affymetrix	study 3 with treatment Gemcitabine (iv) followed by Sorafenib (po) on sample EA10065_1200-11G_RAT230_2_6M72	GSM3359281	Gene Expression Omnibus	GSE119135	http://identifiers.org/geo:GSE119135	heart	3
EA10065_1198-05F_RAT230_2_7M73	Microarray Analysis	GeneChip Rat Genome 230 2.0	Affymetrix	study 3 with treatment 0.9 percent saline (iv) followed by Erlotinib (po) on sample EA10065_1198-05F_RAT230_2_7M73	GSM3359397	Gene Expression Omnibus	GSE119135	http://identifiers.org/geo:GSE119135	heart	3
EA10065_1198-06A_RAT230_2_7M74	Microarray Analysis	GeneChip Rat Genome 230 2.0	Affymetrix	study 3 with treatment 0.9 percent saline (iv) followed by Erlotinib (po) on sample EA10065_1198-06A_RAT230_2_7M74	GSM3359275	Gene Expression Omnibus	GSE119135	http://identifiers.org/geo:GSE119135	heart	3
EA10065_1198-11F_RAT230_2_7M76	Microarray Analysis	GeneChip Rat Genome 230 2.0	Affymetrix	study 3 with treatment 0.9 percent saline (iv) followed by Erlotinib (po) on sample EA10065_1198-11F_RAT230_2_7M76	GSM3359161	Gene Expression Omnibus	GSE119135	http://identifiers.org/geo:GSE119135	heart	3
EA10065_1199-05H_RAT230_2_7M77	Microarray Analysis	GeneChip Rat Genome 230 2.0	Affymetrix	study 3 with treatment 0.9 percent saline (iv) followed by Erlotinib (po) on sample EA10065_1199-05H_RAT230_2_7M77	GSM3359230	Gene Expression Omnibus	GSE119135	http://identifiers.org/geo:GSE119135	heart	3
EA10065_1199-06C_RAT230_2_7M78	Microarray Analysis	GeneChip Rat Genome 230 2.0	Affymetrix	study 3 with treatment 0.9 percent saline (iv) followed by Erlotinib (po) on sample EA10065_1199-06C_RAT230_2_7M78	GSM3359235	Gene Expression Omnibus	GSE119135	http://identifiers.org/geo:GSE119135	heart	3
EA10065_1199-11H_RAT230_2_7M79	Microarray Analysis	GeneChip Rat Genome 230 2.0	Affymetrix	study 3 with treatment 0.9 percent saline (iv) followed by Erlotinib (po) on sample EA10065_1199-11H_RAT230_2_7M79	GSM3359163	Gene Expression Omnibus	GSE119135	http://identifiers.org/geo:GSE119135	heart	3
EA10065_1199-12C_RAT230_2_7M80	Microarray Analysis	GeneChip Rat Genome 230 2.0	Affymetrix	study 3 with treatment 0.9 percent saline (iv) followed by Erlotinib (po) on sample EA10065_1199-12C_RAT230_2_7M80	GSM3359169	Gene Expression Omnibus	GSE119135	http://identifiers.org/geo:GSE119135	heart	3
EA10065_1200-06B_RAT230_2_7M81	Microarray Analysis	GeneChip Rat Genome 230 2.0	Affymetrix	study 3 with treatment 0.9 percent saline (iv) followed by Erlotinib (po) on sample EA10065_1200-06B_RAT230_2_7M81	GSM3359196	Gene Expression Omnibus	GSE119135	http://identifiers.org/geo:GSE119135	heart	3
EA10065_1200-06E_RAT230_2_7M82	Microarray Analysis	GeneChip Rat Genome 230 2.0	Affymetrix	study 3 with treatment 0.9 percent saline (iv) followed by Erlotinib (po) on sample EA10065_1200-06E_RAT230_2_7M82	GSM3359135	Gene Expression Omnibus	GSE119135	http://identifiers.org/geo:GSE119135	heart	3
EA10065_1200-12B_RAT230_2_7M83	Microarray Analysis	GeneChip Rat Genome 230 2.0	Affymetrix	study 3 with treatment 0.9 percent saline (iv) followed by Erlotinib (po) on sample EA10065_1200-12B_RAT230_2_7M83	GSM3359366	Gene Expression Omnibus	GSE119135	http://identifiers.org/geo:GSE119135	heart	3
EA10065_1200-12E_RAT230_2_7M84	Microarray Analysis	GeneChip Rat Genome 230 2.0	Affymetrix	study 3 with treatment 0.9 percent saline (iv) followed by Erlotinib (po) on sample EA10065_1200-12E_RAT230_2_7M84	GSM3359214	Gene Expression Omnibus	GSE119135	http://identifiers.org/geo:GSE119135	heart	3
EA10065_1198-12A_RAT230_2_7M97	Microarray Analysis	GeneChip Rat Genome 230 2.0	Affymetrix	study 3 with treatment 0.9 percent saline (iv) followed by Erlotinib (po) on sample EA10065_1198-12A_RAT230_2_7M97	GSM3359393	Gene Expression Omnibus	GSE119135	http://identifiers.org/geo:GSE119135	heart	3
EA10065_1198-06D_RAT230_2_8M85	Microarray Analysis	GeneChip Rat Genome 230 2.0	Affymetrix	study 3 with treatment 0.9 percent saline followed by Sorafenib (po) on sample EA10065_1198-06D_RAT230_2_8M85	GSM3359228	Gene Expression Omnibus	GSE119135	http://identifiers.org/geo:GSE119135	heart	3
EA10065_1198-06G_RAT230_2_8M86	Microarray Analysis	GeneChip Rat Genome 230 2.0	Affymetrix	study 3 with treatment 0.9 percent saline followed by Sorafenib (po) on sample EA10065_1198-06G_RAT230_2_8M86	GSM3359179	Gene Expression Omnibus	GSE119135	http://identifiers.org/geo:GSE119135	heart	3
EA10065_1198-12D_RAT230_2_8M87	Microarray Analysis	GeneChip Rat Genome 230 2.0	Affymetrix	study 3 with treatment 0.9 percent saline followed by Sorafenib (po) on sample EA10065_1198-12D_RAT230_2_8M87	GSM3359117	Gene Expression Omnibus	GSE119135	http://identifiers.org/geo:GSE119135	heart	3
EA10065_1199-01A_RAT230_2_8M88	Microarray Analysis	GeneChip Rat Genome 230 2.0	Affymetrix	study 3 with treatment 0.9 percent saline followed by Sorafenib (po) on sample EA10065_1199-01A_RAT230_2_8M88	GSM3359361	Gene Expression Omnibus	GSE119135	http://identifiers.org/geo:GSE119135	heart	3
EA10065_1199-06F_RAT230_2_8M89	Microarray Analysis	GeneChip Rat Genome 230 2.0	Affymetrix	study 3 with treatment 0.9 percent saline followed by Sorafenib (po) on sample EA10065_1199-06F_RAT230_2_8M89	GSM3359155	Gene Expression Omnibus	GSE119135	http://identifiers.org/geo:GSE119135	heart	3
EA10065_1199-07A_RAT230_2_8M90	Microarray Analysis	GeneChip Rat Genome 230 2.0	Affymetrix	study 3 with treatment 0.9 percent saline followed by Sorafenib (po) on sample EA10065_1199-07A_RAT230_2_8M90	GSM3359205	Gene Expression Omnibus	GSE119135	http://identifiers.org/geo:GSE119135	heart	3
EA10065_1199-12F_RAT230_2_8M91	Microarray Analysis	GeneChip Rat Genome 230 2.0	Affymetrix	study 3 with treatment 0.9 percent saline followed by Sorafenib (po) on sample EA10065_1199-12F_RAT230_2_8M91	GSM3359118	Gene Expression Omnibus	GSE119135	http://identifiers.org/geo:GSE119135	heart	3
EA10065_1200-01C_RAT230_2_8M92	Microarray Analysis	GeneChip Rat Genome 230 2.0	Affymetrix	study 3 with treatment 0.9 percent saline followed by Sorafenib (po) on sample EA10065_1200-01C_RAT230_2_8M92	GSM3359130	Gene Expression Omnibus	GSE119135	http://identifiers.org/geo:GSE119135	heart	3
EA10065_1200-06H_RAT230_2_8M93	Microarray Analysis	GeneChip Rat Genome 230 2.0	Affymetrix	study 3 with treatment 0.9 percent saline followed by Sorafenib (po) on sample EA10065_1200-06H_RAT230_2_8M93	GSM3359380	Gene Expression Omnibus	GSE119135	http://identifiers.org/geo:GSE119135	heart	3
EA10065_1200-07C_RAT230_2_8M94	Microarray Analysis	GeneChip Rat Genome 230 2.0	Affymetrix	study 3 with treatment 0.9 percent saline followed by Sorafenib (po) on sample EA10065_1200-07C_RAT230_2_8M94	GSM3359261	Gene Expression Omnibus	GSE119135	http://identifiers.org/geo:GSE119135	heart	3
EA10065_1201-01B_RAT230_2_8M95	Microarray Analysis	GeneChip Rat Genome 230 2.0	Affymetrix	study 3 with treatment 0.9 percent saline followed by Sorafenib (po) on sample EA10065_1201-01B_RAT230_2_8M95	GSM3359368	Gene Expression Omnibus	GSE119135	http://identifiers.org/geo:GSE119135	heart	3
EA10065_1201-01E_RAT230_2_8M96	Microarray Analysis	GeneChip Rat Genome 230 2.0	Affymetrix	study 3 with treatment 0.9 percent saline followed by Sorafenib (po) on sample EA10065_1201-01E_RAT230_2_8M96	GSM3359215	Gene Expression Omnibus	GSE119135	http://identifiers.org/geo:GSE119135	heart	3
EA10065_1198-01C_RAT230_2_1M1	Microarray Analysis	GeneChip Rat Genome 230 2.0	Affymetrix	study 3 with treatment 0.9 percent saline (iv) followed by 0.5 percent CMC (po) on sample EA10065_1198-01C_RAT230_2_1M1	GSM3359260	Gene Expression Omnibus	GSE119135	http://identifiers.org/geo:GSE119135	liver	3
EA10065_1198-01F_RAT230_2_1M2	Microarray Analysis	GeneChip Rat Genome 230 2.0	Affymetrix	study 3 with treatment 0.9 percent saline (iv) followed by 0.5 percent CMC (po) on sample EA10065_1198-01F_RAT230_2_1M2	GSM3359399	Gene Expression Omnibus	GSE119135	http://identifiers.org/geo:GSE119135	liver	3
EA10065_1200-02B_RAT230_2_1M10	Microarray Analysis	GeneChip Rat Genome 230 2.0	Affymetrix	study 3 with treatment 0.9 percent saline (iv) followed by 0.5 percent CMC (po) on sample EA10065_1200-02B_RAT230_2_1M10	GSM3359188	Gene Expression Omnibus	GSE119135	http://identifiers.org/geo:GSE119135	liver	3
EA10065_1200-07G_RAT230_2_1M11	Microarray Analysis	GeneChip Rat Genome 230 2.0	Affymetrix	study 3 with treatment 0.9 percent saline (iv) followed by 0.5 percent CMC (po) on sample EA10065_1200-07G_RAT230_2_1M11	GSM3359280	Gene Expression Omnibus	GSE119135	http://identifiers.org/geo:GSE119135	liver	3
EA10065_1200-08B_RAT230_2_1M12	Microarray Analysis	GeneChip Rat Genome 230 2.0	Affymetrix	study 3 with treatment 0.9 percent saline (iv) followed by 0.5 percent CMC (po) on sample EA10065_1200-08B_RAT230_2_1M12	GSM3359349	Gene Expression Omnibus	GSE119135	http://identifiers.org/geo:GSE119135	liver	3
EA10065_1198-07C_RAT230_2_1M3	Microarray Analysis	GeneChip Rat Genome 230 2.0	Affymetrix	study 3 with treatment 0.9 percent saline (iv) followed by 0.5 percent CMC (po) on sample EA10065_1198-07C_RAT230_2_1M3	GSM3359331	Gene Expression Omnibus	GSE119135	http://identifiers.org/geo:GSE119135	liver	3
EA10065_1198-07F_RAT230_2_1M4	Microarray Analysis	GeneChip Rat Genome 230 2.0	Affymetrix	study 3 with treatment 0.9 percent saline (iv) followed by 0.5 percent CMC (po) on sample EA10065_1198-07F_RAT230_2_1M4	GSM3359182	Gene Expression Omnibus	GSE119135	http://identifiers.org/geo:GSE119135	liver	3
EA10065_1199-01E_RAT230_2_1M5	Microarray Analysis	GeneChip Rat Genome 230 2.0	Affymetrix	study 3 with treatment 0.9 percent saline (iv) followed by 0.5 percent CMC (po) on sample EA10065_1199-01E_RAT230_2_1M5	GSM3359131	Gene Expression Omnibus	GSE119135	http://identifiers.org/geo:GSE119135	liver	3
EA10065_1199-01H_RAT230_2_1M6	Microarray Analysis	GeneChip Rat Genome 230 2.0	Affymetrix	study 3 with treatment 0.9 percent saline (iv) followed by 0.5 percent CMC (po) on sample EA10065_1199-01H_RAT230_2_1M6	GSM3359242	Gene Expression Omnibus	GSE119135	http://identifiers.org/geo:GSE119135	liver	3
EA10065_1199-07E_RAT230_2_1M7	Microarray Analysis	GeneChip Rat Genome 230 2.0	Affymetrix	study 3 with treatment 0.9 percent saline (iv) followed by 0.5 percent CMC (po) on sample EA10065_1199-07E_RAT230_2_1M7	GSM3359395	Gene Expression Omnibus	GSE119135	http://identifiers.org/geo:GSE119135	liver	3
EA10065_1199-07H_RAT230_2_1M8	Microarray Analysis	GeneChip Rat Genome 230 2.0	Affymetrix	study 3 with treatment 0.9 percent saline (iv) followed by 0.5 percent CMC (po) on sample EA10065_1199-07H_RAT230_2_1M8	GSM3359244	Gene Expression Omnibus	GSE119135	http://identifiers.org/geo:GSE119135	liver	3
EA10065_1200-01G_RAT230_2_1M9	Microarray Analysis	GeneChip Rat Genome 230 2.0	Affymetrix	study 3 with treatment 0.9 percent saline (iv) followed by 0.5 percent CMC (po) on sample EA10065_1200-01G_RAT230_2_1M9	GSM3359323	Gene Expression Omnibus	GSE119135	http://identifiers.org/geo:GSE119135	liver	3
EA10065_1198-02A_RAT230_2_2M13_at_N2	Microarray Analysis	GeneChip Rat Genome 230 2.0	Affymetrix	study 3 with treatment 0.9 percent saline (iv) followed by F68/PG/PEG400 (po) on sample EA10065_1198-02A_RAT230_2_2M13@N2	GSM3359359	Gene Expression Omnibus	GSE119135	http://identifiers.org/geo:GSE119135	liver	3
EA10065_1198-02A_RAT230_2_2M13	Microarray Analysis	GeneChip Rat Genome 230 2.0	Affymetrix	study 3 with treatment 0.9 percent saline (iv) followed by F68/PG/PEG400 (po) on sample EA10065_1198-02A_RAT230_2_2M13	GSM3359206	Gene Expression Omnibus	GSE119135	http://identifiers.org/geo:GSE119135	liver	3
EA10065_1198-02D_RAT230_2_2M14	Microarray Analysis	GeneChip Rat Genome 230 2.0	Affymetrix	study 3 with treatment 0.9 percent saline (iv) followed by F68/PG/PEG400 (po) on sample EA10065_1198-02D_RAT230_2_2M14	GSM3359224	Gene Expression Omnibus	GSE119135	http://identifiers.org/geo:GSE119135	liver	3
EA10065_1198-08A_RAT230_2_2M15	Microarray Analysis	GeneChip Rat Genome 230 2.0	Affymetrix	study 3 with treatment 0.9 percent saline (iv) followed by F68/PG/PEG400 (po) on sample EA10065_1198-08A_RAT230_2_2M15	GSM3359396	Gene Expression Omnibus	GSE119135	http://identifiers.org/geo:GSE119135	liver	3
EA10065_1198-08D_RAT230_2_2M16	Microarray Analysis	GeneChip Rat Genome 230 2.0	Affymetrix	study 3 with treatment 0.9 percent saline (iv) followed by F68/PG/PEG400 (po) on sample EA10065_1198-08D_RAT230_2_2M16	GSM3359347	Gene Expression Omnibus	GSE119135	http://identifiers.org/geo:GSE119135	liver	3
EA10065_1199-02C_RAT230_2_2M17	Microarray Analysis	GeneChip Rat Genome 230 2.0	Affymetrix	study 3 with treatment 0.9 percent saline (iv) followed by F68/PG/PEG400 (po) on sample EA10065_1199-02C_RAT230_2_2M17	GSM3359278	Gene Expression Omnibus	GSE119135	http://identifiers.org/geo:GSE119135	liver	3
EA10065_1199-02F_RAT230_2_2M18	Microarray Analysis	GeneChip Rat Genome 230 2.0	Affymetrix	study 3 with treatment 0.9 percent saline (iv) followed by F68/PG/PEG400 (po) on sample EA10065_1199-02F_RAT230_2_2M18	GSM3359403	Gene Expression Omnibus	GSE119135	http://identifiers.org/geo:GSE119135	liver	3
EA10065_1199-08C_RAT230_2_2M19	Microarray Analysis	GeneChip Rat Genome 230 2.0	Affymetrix	study 3 with treatment 0.9 percent saline (iv) followed by F68/PG/PEG400 (po) on sample EA10065_1199-08C_RAT230_2_2M19	GSM3359272	Gene Expression Omnibus	GSE119135	http://identifiers.org/geo:GSE119135	liver	3
EA10065_1199-08F_RAT230_2_2M20	Microarray Analysis	GeneChip Rat Genome 230 2.0	Affymetrix	study 3 with treatment 0.9 percent saline (iv) followed by F68/PG/PEG400 (po) on sample EA10065_1199-08F_RAT230_2_2M20	GSM3359348	Gene Expression Omnibus	GSE119135	http://identifiers.org/geo:GSE119135	liver	3
EA10065_1200-02E_RAT230_2_2M21	Microarray Analysis	GeneChip Rat Genome 230 2.0	Affymetrix	study 3 with treatment 0.9 percent saline (iv) followed by F68/PG/PEG400 (po) on sample EA10065_1200-02E_RAT230_2_2M21	GSM3359129	Gene Expression Omnibus	GSE119135	http://identifiers.org/geo:GSE119135	liver	3
EA10065_1200-02H_RAT230_2_2M22	Microarray Analysis	GeneChip Rat Genome 230 2.0	Affymetrix	study 3 with treatment 0.9 percent saline (iv) followed by F68/PG/PEG400 (po) on sample EA10065_1200-02H_RAT230_2_2M22	GSM3359373	Gene Expression Omnibus	GSE119135	http://identifiers.org/geo:GSE119135	liver	3
EA10065_1200-08E_RAT230_2_2M23	Microarray Analysis	GeneChip Rat Genome 230 2.0	Affymetrix	study 3 with treatment 0.9 percent saline (iv) followed by F68/PG/PEG400 (po) on sample EA10065_1200-08E_RAT230_2_2M23	GSM3359213	Gene Expression Omnibus	GSE119135	http://identifiers.org/geo:GSE119135	liver	3
EA10065_1200-08H_RAT230_2_2M24	Microarray Analysis	GeneChip Rat Genome 230 2.0	Affymetrix	study 3 with treatment 0.9 percent saline (iv) followed by F68/PG/PEG400 (po) on sample EA10065_1200-08H_RAT230_2_2M24	GSM3359340	Gene Expression Omnibus	GSE119135	http://identifiers.org/geo:GSE119135	liver	3
EA10065_1198-02G_RAT230_2_3M25	Microarray Analysis	GeneChip Rat Genome 230 2.0	Affymetrix	study 3 with treatment Gemcitabine (iv) followed by 0.5 percent CMC (po) on sample EA10065_1198-02G_RAT230_2_3M25	GSM3359174	Gene Expression Omnibus	GSE119135	http://identifiers.org/geo:GSE119135	liver	3
EA10065_1198-03B_RAT230_2_3M26	Microarray Analysis	GeneChip Rat Genome 230 2.0	Affymetrix	study 3 with treatment Gemcitabine (iv) followed by 0.5 percent CMC (po) on sample EA10065_1198-03B_RAT230_2_3M26	GSM3359345	Gene Expression Omnibus	GSE119135	http://identifiers.org/geo:GSE119135	liver	3
EA10065_1198-08G_RAT230_2_3M27	Microarray Analysis	GeneChip Rat Genome 230 2.0	Affymetrix	study 3 with treatment Gemcitabine (iv) followed by 0.5 percent CMC (po) on sample EA10065_1198-08G_RAT230_2_3M27	GSM3359299	Gene Expression Omnibus	GSE119135	http://identifiers.org/geo:GSE119135	liver	3
EA10065_1198-09B_RAT230_2_3M28	Microarray Analysis	GeneChip Rat Genome 230 2.0	Affymetrix	study 3 with treatment Gemcitabine (iv) followed by 0.5 percent CMC (po) on sample EA10065_1198-09B_RAT230_2_3M28	GSM3359178	Gene Expression Omnibus	GSE119135	http://identifiers.org/geo:GSE119135	liver	3
EA10065_1199-03A_RAT230_2_3M29	Microarray Analysis	GeneChip Rat Genome 230 2.0	Affymetrix	study 3 with treatment Gemcitabine (iv) followed by 0.5 percent CMC (po) on sample EA10065_1199-03A_RAT230_2_3M29	GSM3359211	Gene Expression Omnibus	GSE119135	http://identifiers.org/geo:GSE119135	liver	3
EA10065_1199-03D_RAT230_2_3M30	Microarray Analysis	GeneChip Rat Genome 230 2.0	Affymetrix	study 3 with treatment Gemcitabine (iv) followed by 0.5 percent CMC (po) on sample EA10065_1199-03D_RAT230_2_3M30	GSM3359311	Gene Expression Omnibus	GSE119135	http://identifiers.org/geo:GSE119135	liver	3
EA10065_1199-09A_RAT230_2_3M31	Microarray Analysis	GeneChip Rat Genome 230 2.0	Affymetrix	study 3 with treatment Gemcitabine (iv) followed by 0.5 percent CMC (po) on sample EA10065_1199-09A_RAT230_2_3M31	GSM3359229	Gene Expression Omnibus	GSE119135	http://identifiers.org/geo:GSE119135	liver	3
EA10065_1199-09D_RAT230_2_3M32	Microarray Analysis	GeneChip Rat Genome 230 2.0	Affymetrix	study 3 with treatment Gemcitabine (iv) followed by 0.5 percent CMC (po) on sample EA10065_1199-09D_RAT230_2_3M32	GSM3359180	Gene Expression Omnibus	GSE119135	http://identifiers.org/geo:GSE119135	liver	3
EA10065_1200-03C_RAT230_2_3M33	Microarray Analysis	GeneChip Rat Genome 230 2.0	Affymetrix	study 3 with treatment Gemcitabine (iv) followed by 0.5 percent CMC (po) on sample EA10065_1200-03C_RAT230_2_3M33	GSM3359258	Gene Expression Omnibus	GSE119135	http://identifiers.org/geo:GSE119135	liver	3
EA10065_1200-03F_RAT230_2_3M34	Microarray Analysis	GeneChip Rat Genome 230 2.0	Affymetrix	study 3 with treatment Gemcitabine (iv) followed by 0.5 percent CMC (po) on sample EA10065_1200-03F_RAT230_2_3M34	GSM3359212	Gene Expression Omnibus	GSE119135	http://identifiers.org/geo:GSE119135	liver	3
EA10065_1200-09C_RAT230_2_3M35	Microarray Analysis	GeneChip Rat Genome 230 2.0	Affymetrix	study 3 with treatment Gemcitabine (iv) followed by 0.5 percent CMC (po) on sample EA10065_1200-09C_RAT230_2_3M35	GSM3359136	Gene Expression Omnibus	GSE119135	http://identifiers.org/geo:GSE119135	liver	3
EA10065_1200-09F_RAT230_2_3M36	Microarray Analysis	GeneChip Rat Genome 230 2.0	Affymetrix	study 3 with treatment Gemcitabine (iv) followed by 0.5 percent CMC (po) on sample EA10065_1200-09F_RAT230_2_3M36	GSM3359271	Gene Expression Omnibus	GSE119135	http://identifiers.org/geo:GSE119135	liver	3
EA10065_1198-03E_RAT230_2_4M37	Microarray Analysis	GeneChip Rat Genome 230 2.0	Affymetrix	study 3 with treatment Gemcitabine (iv) followed by F68/PG/PEG400 (po) on sample EA10065_1198-03E_RAT230_2_4M37	GSM3359293	Gene Expression Omnibus	GSE119135	http://identifiers.org/geo:GSE119135	liver	3
EA10065_1198-03H_RAT230_2_4M38	Microarray Analysis	GeneChip Rat Genome 230 2.0	Affymetrix	study 3 with treatment Gemcitabine (iv) followed by F68/PG/PEG400 (po) on sample EA10065_1198-03H_RAT230_2_4M38	GSM3359247	Gene Expression Omnibus	GSE119135	http://identifiers.org/geo:GSE119135	liver	3
EA10065_1198-09E_RAT230_2_4M39	Microarray Analysis	GeneChip Rat Genome 230 2.0	Affymetrix	study 3 with treatment Gemcitabine (iv) followed by F68/PG/PEG400 (po) on sample EA10065_1198-09E_RAT230_2_4M39	GSM3359125	Gene Expression Omnibus	GSE119135	http://identifiers.org/geo:GSE119135	liver	3
EA10065_1198-09H_RAT230_2_4M40	Microarray Analysis	GeneChip Rat Genome 230 2.0	Affymetrix	study 3 with treatment Gemcitabine (iv) followed by F68/PG/PEG400 (po) on sample EA10065_1198-09H_RAT230_2_4M40	GSM3359208	Gene Expression Omnibus	GSE119135	http://identifiers.org/geo:GSE119135	liver	3
EA10065_1199-03G_RAT230_2_4M41	Microarray Analysis	GeneChip Rat Genome 230 2.0	Affymetrix	study 3 with treatment Gemcitabine (iv) followed by F68/PG/PEG400 (po) on sample EA10065_1199-03G_RAT230_2_4M41	GSM3359170	Gene Expression Omnibus	GSE119135	http://identifiers.org/geo:GSE119135	liver	3
EA10065_1199-04B_RAT230_2_4M42	Microarray Analysis	GeneChip Rat Genome 230 2.0	Affymetrix	study 3 with treatment Gemcitabine (iv) followed by F68/PG/PEG400 (po) on sample EA10065_1199-04B_RAT230_2_4M42	GSM3359241	Gene Expression Omnibus	GSE119135	http://identifiers.org/geo:GSE119135	liver	3
EA10065_1199-09G_RAT230_2_4M43	Microarray Analysis	GeneChip Rat Genome 230 2.0	Affymetrix	study 3 with treatment Gemcitabine (iv) followed by F68/PG/PEG400 (po) on sample EA10065_1199-09G_RAT230_2_4M43	GSM3359126	Gene Expression Omnibus	GSE119135	http://identifiers.org/geo:GSE119135	liver	3
EA10065_1199-10B_RAT230_2_4M44	Microarray Analysis	GeneChip Rat Genome 230 2.0	Affymetrix	study 3 with treatment Gemcitabine (iv) followed by F68/PG/PEG400 (po) on sample EA10065_1199-10B_RAT230_2_4M44	GSM3359358	Gene Expression Omnibus	GSE119135	http://identifiers.org/geo:GSE119135	liver	3
EA10065_1200-04A_RAT230_2_4M45	Microarray Analysis	GeneChip Rat Genome 230 2.0	Affymetrix	study 3 with treatment Gemcitabine (iv) followed by F68/PG/PEG400 (po) on sample EA10065_1200-04A_RAT230_2_4M45	GSM3359377	Gene Expression Omnibus	GSE119135	http://identifiers.org/geo:GSE119135	liver	3
EA10065_1200-04D_RAT230_2_4M46	Microarray Analysis	GeneChip Rat Genome 230 2.0	Affymetrix	study 3 with treatment Gemcitabine (iv) followed by F68/PG/PEG400 (po) on sample EA10065_1200-04D_RAT230_2_4M46	GSM3359330	Gene Expression Omnibus	GSE119135	http://identifiers.org/geo:GSE119135	liver	3
EA10065_1200-10A_RAT230_2_4M47	Microarray Analysis	GeneChip Rat Genome 230 2.0	Affymetrix	study 3 with treatment Gemcitabine (iv) followed by F68/PG/PEG400 (po) on sample EA10065_1200-10A_RAT230_2_4M47	GSM3359342	Gene Expression Omnibus	GSE119135	http://identifiers.org/geo:GSE119135	liver	3
EA10065_1200-10D_RAT230_2_4M48	Microarray Analysis	GeneChip Rat Genome 230 2.0	Affymetrix	study 3 with treatment Gemcitabine (iv) followed by F68/PG/PEG400 (po) on sample EA10065_1200-10D_RAT230_2_4M48	GSM3359186	Gene Expression Omnibus	GSE119135	http://identifiers.org/geo:GSE119135	liver	3
EA10065_1198-04C_RAT230_2_5M49	Microarray Analysis	GeneChip Rat Genome 230 2.0	Affymetrix	study 3 with treatment Gemcitabine (iv) followed by Erlotinib (po) on sample EA10065_1198-04C_RAT230_2_5M49	GSM3359120	Gene Expression Omnibus	GSE119135	http://identifiers.org/geo:GSE119135	liver	3
EA10065_1198-04F_RAT230_2_5M50	Microarray Analysis	GeneChip Rat Genome 230 2.0	Affymetrix	study 3 with treatment Gemcitabine (iv) followed by Erlotinib (po) on sample EA10065_1198-04F_RAT230_2_5M50	GSM3359207	Gene Expression Omnibus	GSE119135	http://identifiers.org/geo:GSE119135	liver	3
EA10065_1198-10C_RAT230_2_5M51	Microarray Analysis	GeneChip Rat Genome 230 2.0	Affymetrix	study 3 with treatment Gemcitabine (iv) followed by Erlotinib (po) on sample EA10065_1198-10C_RAT230_2_5M51	GSM3359147	Gene Expression Omnibus	GSE119135	http://identifiers.org/geo:GSE119135	liver	3
EA10065_1198-10F_RAT230_2_5M52	Microarray Analysis	GeneChip Rat Genome 230 2.0	Affymetrix	study 3 with treatment Gemcitabine (iv) followed by Erlotinib (po) on sample EA10065_1198-10F_RAT230_2_5M52	GSM3359388	Gene Expression Omnibus	GSE119135	http://identifiers.org/geo:GSE119135	liver	3
EA10065_1199-04E_RAT230_2_5M53	Microarray Analysis	GeneChip Rat Genome 230 2.0	Affymetrix	study 3 with treatment Gemcitabine (iv) followed by Erlotinib (po) on sample EA10065_1199-04E_RAT230_2_5M53	GSM3359394	Gene Expression Omnibus	GSE119135	http://identifiers.org/geo:GSE119135	liver	3
EA10065_1199-04H_RAT230_2_5M54	Microarray Analysis	GeneChip Rat Genome 230 2.0	Affymetrix	study 3 with treatment Gemcitabine (iv) followed by Erlotinib (po) on sample EA10065_1199-04H_RAT230_2_5M54	GSM3359233	Gene Expression Omnibus	GSE119135	http://identifiers.org/geo:GSE119135	liver	3
EA10065_1199-10E_RAT230_2_5M55	Microarray Analysis	GeneChip Rat Genome 230 2.0	Affymetrix	study 3 with treatment Gemcitabine (iv) followed by Erlotinib (po) on sample EA10065_1199-10E_RAT230_2_5M55	GSM3359312	Gene Expression Omnibus	GSE119135	http://identifiers.org/geo:GSE119135	liver	3
EA10065_1199-10H_RAT230_2_5M56	Microarray Analysis	GeneChip Rat Genome 230 2.0	Affymetrix	study 3 with treatment Gemcitabine (iv) followed by Erlotinib (po) on sample EA10065_1199-10H_RAT230_2_5M56	GSM3359262	Gene Expression Omnibus	GSE119135	http://identifiers.org/geo:GSE119135	liver	3
EA10065_1200-04G_RAT230_2_5M57	Microarray Analysis	GeneChip Rat Genome 230 2.0	Affymetrix	study 3 with treatment Gemcitabine (iv) followed by Erlotinib (po) on sample EA10065_1200-04G_RAT230_2_5M57	GSM3359285	Gene Expression Omnibus	GSE119135	http://identifiers.org/geo:GSE119135	liver	3
EA10065_1200-05B_RAT230_2_5M58	Microarray Analysis	GeneChip Rat Genome 230 2.0	Affymetrix	study 3 with treatment Gemcitabine (iv) followed by Erlotinib (po) on sample EA10065_1200-05B_RAT230_2_5M58	GSM3359156	Gene Expression Omnibus	GSE119135	http://identifiers.org/geo:GSE119135	liver	3
EA10065_1200-10G_RAT230_2_5M59	Microarray Analysis	GeneChip Rat Genome 230 2.0	Affymetrix	study 3 with treatment Gemcitabine (iv) followed by Erlotinib (po) on sample EA10065_1200-10G_RAT230_2_5M59	GSM3359334	Gene Expression Omnibus	GSE119135	http://identifiers.org/geo:GSE119135	liver	3
EA10065_1200-11B_RAT230_2_5M60	Microarray Analysis	GeneChip Rat Genome 230 2.0	Affymetrix	study 3 with treatment Gemcitabine (iv) followed by Erlotinib (po) on sample EA10065_1200-11B_RAT230_2_5M60	GSM3359143	Gene Expression Omnibus	GSE119135	http://identifiers.org/geo:GSE119135	liver	3
EA10065_1198-05A_RAT230_2_6M61	Microarray Analysis	GeneChip Rat Genome 230 2.0	Affymetrix	study 3 with treatment Gemcitabine (iv) followed by Sorafenib (po) on sample EA10065_1198-05A_RAT230_2_6M61	GSM3359370	Gene Expression Omnibus	GSE119135	http://identifiers.org/geo:GSE119135	liver	3
EA10065_1198-05D_RAT230_2_6M62	Microarray Analysis	GeneChip Rat Genome 230 2.0	Affymetrix	study 3 with treatment Gemcitabine (iv) followed by Sorafenib (po) on sample EA10065_1198-05D_RAT230_2_6M62	GSM3359322	Gene Expression Omnibus	GSE119135	http://identifiers.org/geo:GSE119135	liver	3
EA10065_1198-11A_RAT230_2_6M63	Microarray Analysis	GeneChip Rat Genome 230 2.0	Affymetrix	study 3 with treatment Gemcitabine (iv) followed by Sorafenib (po) on sample EA10065_1198-11A_RAT230_2_6M63	GSM3359269	Gene Expression Omnibus	GSE119135	http://identifiers.org/geo:GSE119135	liver	3
EA10065_1198-11D_RAT230_2_6M64	Microarray Analysis	GeneChip Rat Genome 230 2.0	Affymetrix	study 3 with treatment Gemcitabine (iv) followed by Sorafenib (po) on sample EA10065_1198-11D_RAT230_2_6M64	GSM3359221	Gene Expression Omnibus	GSE119135	http://identifiers.org/geo:GSE119135	liver	3
EA10065_1199-05C_RAT230_2_6M65	Microarray Analysis	GeneChip Rat Genome 230 2.0	Affymetrix	study 3 with treatment Gemcitabine (iv) followed by Sorafenib (po) on sample EA10065_1199-05C_RAT230_2_6M65	GSM3359321	Gene Expression Omnibus	GSE119135	http://identifiers.org/geo:GSE119135	liver	3
EA10065_1199-05F_RAT230_2_6M66	Microarray Analysis	GeneChip Rat Genome 230 2.0	Affymetrix	study 3 with treatment Gemcitabine (iv) followed by Sorafenib (po) on sample EA10065_1199-05F_RAT230_2_6M66	GSM3359159	Gene Expression Omnibus	GSE119135	http://identifiers.org/geo:GSE119135	liver	3
EA10065_1199-11C_RAT230_2_6M67	Microarray Analysis	GeneChip Rat Genome 230 2.0	Affymetrix	study 3 with treatment Gemcitabine (iv) followed by Sorafenib (po) on sample EA10065_1199-11C_RAT230_2_6M67	GSM3359139	Gene Expression Omnibus	GSE119135	http://identifiers.org/geo:GSE119135	liver	3
EA10065_1199-11F_RAT230_2_6M68	Microarray Analysis	GeneChip Rat Genome 230 2.0	Affymetrix	study 3 with treatment Gemcitabine (iv) followed by Sorafenib (po) on sample EA10065_1199-11F_RAT230_2_6M68	GSM3359385	Gene Expression Omnibus	GSE119135	http://identifiers.org/geo:GSE119135	liver	3
EA10065_1200-05E_RAT230_2_6M69	Microarray Analysis	GeneChip Rat Genome 230 2.0	Affymetrix	study 3 with treatment Gemcitabine (iv) followed by Sorafenib (po) on sample EA10065_1200-05E_RAT230_2_6M69	GSM3359401	Gene Expression Omnibus	GSE119135	http://identifiers.org/geo:GSE119135	liver	3
EA10065_1200-05H_RAT230_2_6M70	Microarray Analysis	GeneChip Rat Genome 230 2.0	Affymetrix	study 3 with treatment Gemcitabine (iv) followed by Sorafenib (po) on sample EA10065_1200-05H_RAT230_2_6M70	GSM3359192	Gene Expression Omnibus	GSE119135	http://identifiers.org/geo:GSE119135	liver	3
EA10065_1200-11E_RAT230_2_6M71	Microarray Analysis	GeneChip Rat Genome 230 2.0	Affymetrix	study 3 with treatment Gemcitabine (iv) followed by Sorafenib (po) on sample EA10065_1200-11E_RAT230_2_6M71	GSM3359238	Gene Expression Omnibus	GSE119135	http://identifiers.org/geo:GSE119135	liver	3
EA10065_1200-11H_RAT230_2_6M72	Microarray Analysis	GeneChip Rat Genome 230 2.0	Affymetrix	study 3 with treatment Gemcitabine (iv) followed by Sorafenib (po) on sample EA10065_1200-11H_RAT230_2_6M72	GSM3359365	Gene Expression Omnibus	GSE119135	http://identifiers.org/geo:GSE119135	liver	3
EA10065_1198-05G_RAT230_2_7M73	Microarray Analysis	GeneChip Rat Genome 230 2.0	Affymetrix	study 3 with treatment 0.9 percent saline (iv) followed by Erlotinib (po) on sample EA10065_1198-05G_RAT230_2_7M73	GSM3359279	Gene Expression Omnibus	GSE119135	http://identifiers.org/geo:GSE119135	liver	3
EA10065_1198-06B_RAT230_2_7M74	Microarray Analysis	GeneChip Rat Genome 230 2.0	Affymetrix	study 3 with treatment 0.9 percent saline (iv) followed by Erlotinib (po) on sample EA10065_1198-06B_RAT230_2_7M74	GSM3359151	Gene Expression Omnibus	GSE119135	http://identifiers.org/geo:GSE119135	liver	3
EA10065_1198-11G_RAT230_2_7M76	Microarray Analysis	GeneChip Rat Genome 230 2.0	Affymetrix	study 3 with treatment 0.9 percent saline (iv) followed by Erlotinib (po) on sample EA10065_1198-11G_RAT230_2_7M76	GSM3359335	Gene Expression Omnibus	GSE119135	http://identifiers.org/geo:GSE119135	liver	3
EA10065_1199-06A_RAT230_2_7M77	Microarray Analysis	GeneChip Rat Genome 230 2.0	Affymetrix	study 3 with treatment 0.9 percent saline (iv) followed by Erlotinib (po) on sample EA10065_1199-06A_RAT230_2_7M77	GSM3359256	Gene Expression Omnibus	GSE119135	http://identifiers.org/geo:GSE119135	liver	3
EA10065_1199-06D_RAT230_2_7M78	Microarray Analysis	GeneChip Rat Genome 230 2.0	Affymetrix	study 3 with treatment 0.9 percent saline (iv) followed by Erlotinib (po) on sample EA10065_1199-06D_RAT230_2_7M78	GSM3359153	Gene Expression Omnibus	GSE119135	http://identifiers.org/geo:GSE119135	liver	3
EA10065_1199-12A_RAT230_2_7M79	Microarray Analysis	GeneChip Rat Genome 230 2.0	Affymetrix	study 3 with treatment 0.9 percent saline (iv) followed by Erlotinib (po) on sample EA10065_1199-12A_RAT230_2_7M79	GSM3359265	Gene Expression Omnibus	GSE119135	http://identifiers.org/geo:GSE119135	liver	3
EA10065_1199-12D_RAT230_2_7M80	Microarray Analysis	GeneChip Rat Genome 230 2.0	Affymetrix	study 3 with treatment 0.9 percent saline (iv) followed by Erlotinib (po) on sample EA10065_1199-12D_RAT230_2_7M80	GSM3359344	Gene Expression Omnibus	GSE119135	http://identifiers.org/geo:GSE119135	liver	3
EA10065_1200-06C_RAT230_2_7M81	Microarray Analysis	GeneChip Rat Genome 230 2.0	Affymetrix	study 3 with treatment 0.9 percent saline (iv) followed by Erlotinib (po) on sample EA10065_1200-06C_RAT230_2_7M81	GSM3359357	Gene Expression Omnibus	GSE119135	http://identifiers.org/geo:GSE119135	liver	3
EA10065_1200-06F_RAT230_2_7M82	Microarray Analysis	GeneChip Rat Genome 230 2.0	Affymetrix	study 3 with treatment 0.9 percent saline (iv) followed by Erlotinib (po) on sample EA10065_1200-06F_RAT230_2_7M82	GSM3359310	Gene Expression Omnibus	GSE119135	http://identifiers.org/geo:GSE119135	liver	3
EA10065_1200-12C_RAT230_2_7M83	Microarray Analysis	GeneChip Rat Genome 230 2.0	Affymetrix	study 3 with treatment 0.9 percent saline (iv) followed by Erlotinib (po) on sample EA10065_1200-12C_RAT230_2_7M83	GSM3359164	Gene Expression Omnibus	GSE119135	http://identifiers.org/geo:GSE119135	liver	3
EA10065_1200-12F_RAT230_2_7M84	Microarray Analysis	GeneChip Rat Genome 230 2.0	Affymetrix	study 3 with treatment 0.9 percent saline (iv) followed by Erlotinib (po) on sample EA10065_1200-12F_RAT230_2_7M84	GSM3359300	Gene Expression Omnibus	GSE119135	http://identifiers.org/geo:GSE119135	liver	3
EA10065_1198-12B_RAT230_2_7M97	Microarray Analysis	GeneChip Rat Genome 230 2.0	Affymetrix	study 3 with treatment 0.9 percent saline (iv) followed by Erlotinib (po) on sample EA10065_1198-12B_RAT230_2_7M97	GSM3359273	Gene Expression Omnibus	GSE119135	http://identifiers.org/geo:GSE119135	liver	3
EA10065_1198-06E_RAT230_2_8M85	Microarray Analysis	GeneChip Rat Genome 230 2.0	Affymetrix	study 3 with treatment 0.9 percent saline followed by Sorafenib (po) on sample EA10065_1198-06E_RAT230_2_8M85	GSM3359398	Gene Expression Omnibus	GSE119135	http://identifiers.org/geo:GSE119135	liver	3
EA10065_1198-06H_RAT230_2_8M86	Microarray Analysis	GeneChip Rat Genome 230 2.0	Affymetrix	study 3 with treatment 0.9 percent saline followed by Sorafenib (po) on sample EA10065_1198-06H_RAT230_2_8M86	GSM3359352	Gene Expression Omnibus	GSE119135	http://identifiers.org/geo:GSE119135	liver	3
EA10065_1198-12E_RAT230_2_8M87	Microarray Analysis	GeneChip Rat Genome 230 2.0	Affymetrix	study 3 with treatment 0.9 percent saline followed by Sorafenib (po) on sample EA10065_1198-12E_RAT230_2_8M87	GSM3359290	Gene Expression Omnibus	GSE119135	http://identifiers.org/geo:GSE119135	liver	3
EA10065_1199-01B_RAT230_2_8M88	Microarray Analysis	GeneChip Rat Genome 230 2.0	Affymetrix	study 3 with treatment 0.9 percent saline followed by Sorafenib (po) on sample EA10065_1199-01B_RAT230_2_8M88	GSM3359243	Gene Expression Omnibus	GSE119135	http://identifiers.org/geo:GSE119135	liver	3
EA10065_1199-06G_RAT230_2_8M89	Microarray Analysis	GeneChip Rat Genome 230 2.0	Affymetrix	study 3 with treatment 0.9 percent saline followed by Sorafenib (po) on sample EA10065_1199-06G_RAT230_2_8M89	GSM3359250	Gene Expression Omnibus	GSE119135	http://identifiers.org/geo:GSE119135	liver	3
EA10065_1199-07B_RAT230_2_8M90	Microarray Analysis	GeneChip Rat Genome 230 2.0	Affymetrix	study 3 with treatment 0.9 percent saline followed by Sorafenib (po) on sample EA10065_1199-07B_RAT230_2_8M90	GSM3359288	Gene Expression Omnibus	GSE119135	http://identifiers.org/geo:GSE119135	liver	3
EA10065_1200-01A_RAT230_2_8M91	Microarray Analysis	GeneChip Rat Genome 230 2.0	Affymetrix	study 3 with treatment 0.9 percent saline followed by Sorafenib (po) on sample EA10065_1200-01A_RAT230_2_8M91	GSM3359356	Gene Expression Omnibus	GSE119135	http://identifiers.org/geo:GSE119135	liver	3
EA10065_1200-01D_RAT230_2_8M92	Microarray Analysis	GeneChip Rat Genome 230 2.0	Affymetrix	study 3 with treatment 0.9 percent saline followed by Sorafenib (po) on sample EA10065_1200-01D_RAT230_2_8M92	GSM3359308	Gene Expression Omnibus	GSE119135	http://identifiers.org/geo:GSE119135	liver	3
EA10065_1200-07A_RAT230_2_8M93	Microarray Analysis	GeneChip Rat Genome 230 2.0	Affymetrix	study 3 with treatment 0.9 percent saline followed by Sorafenib (po) on sample EA10065_1200-07A_RAT230_2_8M93	GSM3359199	Gene Expression Omnibus	GSE119135	http://identifiers.org/geo:GSE119135	liver	3
EA10065_1200-07D_RAT230_2_8M94	Microarray Analysis	GeneChip Rat Genome 230 2.0	Affymetrix	study 3 with treatment 0.9 percent saline followed by Sorafenib (po) on sample EA10065_1200-07D_RAT230_2_8M94	GSM3359137	Gene Expression Omnibus	GSE119135	http://identifiers.org/geo:GSE119135	liver	3
EA10065_1201-01C_RAT230_2_8M95	Microarray Analysis	GeneChip Rat Genome 230 2.0	Affymetrix	study 3 with treatment 0.9 percent saline followed by Sorafenib (po) on sample EA10065_1201-01C_RAT230_2_8M95	GSM3359168	Gene Expression Omnibus	GSE119135	http://identifiers.org/geo:GSE119135	liver	3
EA10065_1201-01F_RAT230_2_8M96	Microarray Analysis	GeneChip Rat Genome 230 2.0	Affymetrix	study 3 with treatment 0.9 percent saline followed by Sorafenib (po) on sample EA10065_1201-01F_RAT230_2_8M96	GSM3359303	Gene Expression Omnibus	GSE119135	http://identifiers.org/geo:GSE119135	liver	3
EA10065_1198-01A_RAT230_2_1M1	Microarray Analysis	GeneChip Rat Genome 230 2.0	Affymetrix	study 3 with treatment 0.9 percent saline (iv) followed by 0.5 percent CMC (po) on sample EA10065_1198-01A_RAT230_2_1M1	GSM3359296	Gene Expression Omnibus	GSE119135	http://identifiers.org/geo:GSE119135	skin of body	3
EA10065_1198-01D_RAT230_2_1M2	Microarray Analysis	GeneChip Rat Genome 230 2.0	Affymetrix	study 3 with treatment 0.9 percent saline (iv) followed by 0.5 percent CMC (po) on sample EA10065_1198-01D_RAT230_2_1M2	GSM3359189	Gene Expression Omnibus	GSE119135	http://identifiers.org/geo:GSE119135	skin of body	3
EA10065_1200-01H_RAT230_2_1M10	Microarray Analysis	GeneChip Rat Genome 230 2.0	Affymetrix	study 3 with treatment 0.9 percent saline (iv) followed by 0.5 percent CMC (po) on sample EA10065_1200-01H_RAT230_2_1M10	GSM3359133	Gene Expression Omnibus	GSE119135	http://identifiers.org/geo:GSE119135	skin of body	3
EA10065_1200-07E_RAT230_2_1M11	Microarray Analysis	GeneChip Rat Genome 230 2.0	Affymetrix	study 3 with treatment 0.9 percent saline (iv) followed by 0.5 percent CMC (po) on sample EA10065_1200-07E_RAT230_2_1M11	GSM3359353	Gene Expression Omnibus	GSE119135	http://identifiers.org/geo:GSE119135	skin of body	3
EA10065_1200-07H_RAT230_2_1M12	Microarray Analysis	GeneChip Rat Genome 230 2.0	Affymetrix	study 3 with treatment 0.9 percent saline (iv) followed by 0.5 percent CMC (po) on sample EA10065_1200-07H_RAT230_2_1M12	GSM3359302	Gene Expression Omnibus	GSE119135	http://identifiers.org/geo:GSE119135	skin of body	3
EA10065_1198-07A_RAT230_2_1M3	Microarray Analysis	GeneChip Rat Genome 230 2.0	Affymetrix	study 3 with treatment 0.9 percent saline (iv) followed by 0.5 percent CMC (po) on sample EA10065_1198-07A_RAT230_2_1M3	GSM3359291	Gene Expression Omnibus	GSE119135	http://identifiers.org/geo:GSE119135	skin of body	3
EA10065_1198-07D_RAT230_2_1M4	Microarray Analysis	GeneChip Rat Genome 230 2.0	Affymetrix	study 3 with treatment 0.9 percent saline (iv) followed by 0.5 percent CMC (po) on sample EA10065_1198-07D_RAT230_2_1M4	GSM3359183	Gene Expression Omnibus	GSE119135	http://identifiers.org/geo:GSE119135	skin of body	3
EA10065_1199-01C_RAT230_2_1M5	Microarray Analysis	GeneChip Rat Genome 230 2.0	Affymetrix	study 3 with treatment 0.9 percent saline (iv) followed by 0.5 percent CMC (po) on sample EA10065_1199-01C_RAT230_2_1M5	GSM3359337	Gene Expression Omnibus	GSE119135	http://identifiers.org/geo:GSE119135	skin of body	3
EA10065_1199-01F_RAT230_2_1M6	Microarray Analysis	GeneChip Rat Genome 230 2.0	Affymetrix	study 3 with treatment 0.9 percent saline (iv) followed by 0.5 percent CMC (po) on sample EA10065_1199-01F_RAT230_2_1M6	GSM3359193	Gene Expression Omnibus	GSE119135	http://identifiers.org/geo:GSE119135	skin of body	3
EA10065_1199-07C_RAT230_2_1M7	Microarray Analysis	GeneChip Rat Genome 230 2.0	Affymetrix	study 3 with treatment 0.9 percent saline (iv) followed by 0.5 percent CMC (po) on sample EA10065_1199-07C_RAT230_2_1M7	GSM3359148	Gene Expression Omnibus	GSE119135	http://identifiers.org/geo:GSE119135	skin of body	3
EA10065_1199-07F_RAT230_2_1M8	Microarray Analysis	GeneChip Rat Genome 230 2.0	Affymetrix	study 3 with treatment 0.9 percent saline (iv) followed by 0.5 percent CMC (po) on sample EA10065_1199-07F_RAT230_2_1M8	GSM3359329	Gene Expression Omnibus	GSE119135	http://identifiers.org/geo:GSE119135	skin of body	3
EA10065_1200-01E_RAT230_2_1M9	Microarray Analysis	GeneChip Rat Genome 230 2.0	Affymetrix	study 3 with treatment 0.9 percent saline (iv) followed by 0.5 percent CMC (po) on sample EA10065_1200-01E_RAT230_2_1M9	GSM3359325	Gene Expression Omnibus	GSE119135	http://identifiers.org/geo:GSE119135	skin of body	3
EA10065_1198-01G_RAT230_2_2M13	Microarray Analysis	GeneChip Rat Genome 230 2.0	Affymetrix	study 3 with treatment 0.9 percent saline (iv) followed by F68/PG/PEG400 (po) on sample EA10065_1198-01G_RAT230_2_2M13	GSM3359121	Gene Expression Omnibus	GSE119135	http://identifiers.org/geo:GSE119135	skin of body	3
EA10065_1198-02B_RAT230_2_2M14_at_N2	Microarray Analysis	GeneChip Rat Genome 230 2.0	Affymetrix	study 3 with treatment 0.9 percent saline (iv) followed by F68/PG/PEG400 (po) on sample EA10065_1198-02B_RAT230_2_2M14@N2	GSM3359355	Gene Expression Omnibus	GSE119135	http://identifiers.org/geo:GSE119135	skin of body	3
EA10065_1198-02B_RAT230_2_2M14	Microarray Analysis	GeneChip Rat Genome 230 2.0	Affymetrix	study 3 with treatment 0.9 percent saline (iv) followed by F68/PG/PEG400 (po) on sample EA10065_1198-02B_RAT230_2_2M14	GSM3359190	Gene Expression Omnibus	GSE119135	http://identifiers.org/geo:GSE119135	skin of body	3
EA10065_1198-07G_RAT230_2_2M15	Microarray Analysis	GeneChip Rat Genome 230 2.0	Affymetrix	study 3 with treatment 0.9 percent saline (iv) followed by F68/PG/PEG400 (po) on sample EA10065_1198-07G_RAT230_2_2M15	GSM3359320	Gene Expression Omnibus	GSE119135	http://identifiers.org/geo:GSE119135	skin of body	3
EA10065_1198-08B_RAT230_2_2M16	Microarray Analysis	GeneChip Rat Genome 230 2.0	Affymetrix	study 3 with treatment 0.9 percent saline (iv) followed by F68/PG/PEG400 (po) on sample EA10065_1198-08B_RAT230_2_2M16	GSM3359371	Gene Expression Omnibus	GSE119135	http://identifiers.org/geo:GSE119135	skin of body	3
EA10065_1199-02A_RAT230_2_2M17	Microarray Analysis	GeneChip Rat Genome 230 2.0	Affymetrix	study 3 with treatment 0.9 percent saline (iv) followed by F68/PG/PEG400 (po) on sample EA10065_1199-02A_RAT230_2_2M17	GSM3359287	Gene Expression Omnibus	GSE119135	http://identifiers.org/geo:GSE119135	skin of body	3
EA10065_1199-02D_RAT230_2_2M18	Microarray Analysis	GeneChip Rat Genome 230 2.0	Affymetrix	study 3 with treatment 0.9 percent saline (iv) followed by F68/PG/PEG400 (po) on sample EA10065_1199-02D_RAT230_2_2M18	GSM3359239	Gene Expression Omnibus	GSE119135	http://identifiers.org/geo:GSE119135	skin of body	3
EA10065_1199-08A_RAT230_2_2M19	Microarray Analysis	GeneChip Rat Genome 230 2.0	Affymetrix	study 3 with treatment 0.9 percent saline (iv) followed by F68/PG/PEG400 (po) on sample EA10065_1199-08A_RAT230_2_2M19	GSM3359346	Gene Expression Omnibus	GSE119135	http://identifiers.org/geo:GSE119135	skin of body	3
EA10065_1199-08D_RAT230_2_2M20	Microarray Analysis	GeneChip Rat Genome 230 2.0	Affymetrix	study 3 with treatment 0.9 percent saline (iv) followed by F68/PG/PEG400 (po) on sample EA10065_1199-08D_RAT230_2_2M20	GSM3359317	Gene Expression Omnibus	GSE119135	http://identifiers.org/geo:GSE119135	skin of body	3
EA10065_1200-02C_RAT230_2_2M21	Microarray Analysis	GeneChip Rat Genome 230 2.0	Affymetrix	study 3 with treatment 0.9 percent saline (iv) followed by F68/PG/PEG400 (po) on sample EA10065_1200-02C_RAT230_2_2M21	GSM3359315	Gene Expression Omnibus	GSE119135	http://identifiers.org/geo:GSE119135	skin of body	3
EA10065_1200-02F_RAT230_2_2M22	Microarray Analysis	GeneChip Rat Genome 230 2.0	Affymetrix	study 3 with treatment 0.9 percent saline (iv) followed by F68/PG/PEG400 (po) on sample EA10065_1200-02F_RAT230_2_2M22	GSM3359375	Gene Expression Omnibus	GSE119135	http://identifiers.org/geo:GSE119135	skin of body	3
EA10065_1200-08C_RAT230_2_2M23	Microarray Analysis	GeneChip Rat Genome 230 2.0	Affymetrix	study 3 with treatment 0.9 percent saline (iv) followed by F68/PG/PEG400 (po) on sample EA10065_1200-08C_RAT230_2_2M23	GSM3359187	Gene Expression Omnibus	GSE119135	http://identifiers.org/geo:GSE119135	skin of body	3
EA10065_1200-08F_RAT230_2_2M24	Microarray Analysis	GeneChip Rat Genome 230 2.0	Affymetrix	study 3 with treatment 0.9 percent saline (iv) followed by F68/PG/PEG400 (po) on sample EA10065_1200-08F_RAT230_2_2M24	GSM3359127	Gene Expression Omnibus	GSE119135	http://identifiers.org/geo:GSE119135	skin of body	3
EA10065_1198-02E_RAT230_2_3M25	Microarray Analysis	GeneChip Rat Genome 230 2.0	Affymetrix	study 3 with treatment Gemcitabine (iv) followed by 0.5 percent CMC (po) on sample EA10065_1198-02E_RAT230_2_3M25	GSM3359363	Gene Expression Omnibus	GSE119135	http://identifiers.org/geo:GSE119135	skin of body	3
EA10065_1198-02H_RAT230_2_3M26	Microarray Analysis	GeneChip Rat Genome 230 2.0	Affymetrix	study 3 with treatment Gemcitabine (iv) followed by 0.5 percent CMC (po) on sample EA10065_1198-02H_RAT230_2_3M26	GSM3359128	Gene Expression Omnibus	GSE119135	http://identifiers.org/geo:GSE119135	skin of body	3
EA10065_1198-08E_RAT230_2_3M27	Microarray Analysis	GeneChip Rat Genome 230 2.0	Affymetrix	study 3 with treatment Gemcitabine (iv) followed by 0.5 percent CMC (po) on sample EA10065_1198-08E_RAT230_2_3M27	GSM3359274	Gene Expression Omnibus	GSE119135	http://identifiers.org/geo:GSE119135	skin of body	3
EA10065_1198-08H_RAT230_2_3M28	Microarray Analysis	GeneChip Rat Genome 230 2.0	Affymetrix	study 3 with treatment Gemcitabine (iv) followed by 0.5 percent CMC (po) on sample EA10065_1198-08H_RAT230_2_3M28	GSM3359332	Gene Expression Omnibus	GSE119135	http://identifiers.org/geo:GSE119135	skin of body	3
EA10065_1199-02G_RAT230_2_3M29	Microarray Analysis	GeneChip Rat Genome 230 2.0	Affymetrix	study 3 with treatment Gemcitabine (iv) followed by 0.5 percent CMC (po) on sample EA10065_1199-02G_RAT230_2_3M29	GSM3359197	Gene Expression Omnibus	GSE119135	http://identifiers.org/geo:GSE119135	skin of body	3
EA10065_1199-03B_RAT230_2_3M30	Microarray Analysis	GeneChip Rat Genome 230 2.0	Affymetrix	study 3 with treatment Gemcitabine (iv) followed by 0.5 percent CMC (po) on sample EA10065_1199-03B_RAT230_2_3M30	GSM3359201	Gene Expression Omnibus	GSE119135	http://identifiers.org/geo:GSE119135	skin of body	3
EA10065_1199-08G_RAT230_2_3M31	Microarray Analysis	GeneChip Rat Genome 230 2.0	Affymetrix	study 3 with treatment Gemcitabine (iv) followed by 0.5 percent CMC (po) on sample EA10065_1199-08G_RAT230_2_3M31	GSM3359220	Gene Expression Omnibus	GSE119135	http://identifiers.org/geo:GSE119135	skin of body	3
EA10065_1199-09B_RAT230_2_3M32	Microarray Analysis	GeneChip Rat Genome 230 2.0	Affymetrix	study 3 with treatment Gemcitabine (iv) followed by 0.5 percent CMC (po) on sample EA10065_1199-09B_RAT230_2_3M32	GSM3359270	Gene Expression Omnibus	GSE119135	http://identifiers.org/geo:GSE119135	skin of body	3
EA10065_1200-03A_RAT230_2_3M33	Microarray Analysis	GeneChip Rat Genome 230 2.0	Affymetrix	study 3 with treatment Gemcitabine (iv) followed by 0.5 percent CMC (po) on sample EA10065_1200-03A_RAT230_2_3M33	GSM3359266	Gene Expression Omnibus	GSE119135	http://identifiers.org/geo:GSE119135	skin of body	3
EA10065_1200-03D_RAT230_2_3M34	Microarray Analysis	GeneChip Rat Genome 230 2.0	Affymetrix	study 3 with treatment Gemcitabine (iv) followed by 0.5 percent CMC (po) on sample EA10065_1200-03D_RAT230_2_3M34	GSM3359327	Gene Expression Omnibus	GSE119135	http://identifiers.org/geo:GSE119135	skin of body	3
EA10065_1200-09A_RAT230_2_3M35	Microarray Analysis	GeneChip Rat Genome 230 2.0	Affymetrix	study 3 with treatment Gemcitabine (iv) followed by 0.5 percent CMC (po) on sample EA10065_1200-09A_RAT230_2_3M35	GSM3359306	Gene Expression Omnibus	GSE119135	http://identifiers.org/geo:GSE119135	skin of body	3
EA10065_1200-09D_RAT230_2_3M36	Microarray Analysis	GeneChip Rat Genome 230 2.0	Affymetrix	study 3 with treatment Gemcitabine (iv) followed by 0.5 percent CMC (po) on sample EA10065_1200-09D_RAT230_2_3M36	GSM3359255	Gene Expression Omnibus	GSE119135	http://identifiers.org/geo:GSE119135	skin of body	3
EA10065_1198-03C_RAT230_2_4M37	Microarray Analysis	GeneChip Rat Genome 230 2.0	Affymetrix	study 3 with treatment Gemcitabine (iv) followed by F68/PG/PEG400 (po) on sample EA10065_1198-03C_RAT230_2_4M37	GSM3359313	Gene Expression Omnibus	GSE119135	http://identifiers.org/geo:GSE119135	skin of body	3
EA10065_1198-03F_RAT230_2_4M38	Microarray Analysis	GeneChip Rat Genome 230 2.0	Affymetrix	study 3 with treatment Gemcitabine (iv) followed by F68/PG/PEG400 (po) on sample EA10065_1198-03F_RAT230_2_4M38	GSM3359372	Gene Expression Omnibus	GSE119135	http://identifiers.org/geo:GSE119135	skin of body	3
EA10065_1198-09C_RAT230_2_4M39	Microarray Analysis	GeneChip Rat Genome 230 2.0	Affymetrix	study 3 with treatment Gemcitabine (iv) followed by F68/PG/PEG400 (po) on sample EA10065_1198-09C_RAT230_2_4M39	GSM3359222	Gene Expression Omnibus	GSE119135	http://identifiers.org/geo:GSE119135	skin of body	3
EA10065_1198-09F_RAT230_2_4M40	Microarray Analysis	GeneChip Rat Genome 230 2.0	Affymetrix	study 3 with treatment Gemcitabine (iv) followed by F68/PG/PEG400 (po) on sample EA10065_1198-09F_RAT230_2_4M40	GSM3359203	Gene Expression Omnibus	GSE119135	http://identifiers.org/geo:GSE119135	skin of body	3
EA10065_1199-03E_RAT230_2_4M41	Microarray Analysis	GeneChip Rat Genome 230 2.0	Affymetrix	study 3 with treatment Gemcitabine (iv) followed by F68/PG/PEG400 (po) on sample EA10065_1199-03E_RAT230_2_4M41	GSM3359142	Gene Expression Omnibus	GSE119135	http://identifiers.org/geo:GSE119135	skin of body	3
EA10065_1199-03H_RAT230_2_4M42	Microarray Analysis	GeneChip Rat Genome 230 2.0	Affymetrix	study 3 with treatment Gemcitabine (iv) followed by F68/PG/PEG400 (po) on sample EA10065_1199-03H_RAT230_2_4M42	GSM3359387	Gene Expression Omnibus	GSE119135	http://identifiers.org/geo:GSE119135	skin of body	3
EA10065_1199-09E_RAT230_2_4M43	Microarray Analysis	GeneChip Rat Genome 230 2.0	Affymetrix	study 3 with treatment Gemcitabine (iv) followed by F68/PG/PEG400 (po) on sample EA10065_1199-09E_RAT230_2_4M43	GSM3359165	Gene Expression Omnibus	GSE119135	http://identifiers.org/geo:GSE119135	skin of body	3
EA10065_1199-09H_RAT230_2_4M44	Microarray Analysis	GeneChip Rat Genome 230 2.0	Affymetrix	study 3 with treatment Gemcitabine (iv) followed by F68/PG/PEG400 (po) on sample EA10065_1199-09H_RAT230_2_4M44	GSM3359227	Gene Expression Omnibus	GSE119135	http://identifiers.org/geo:GSE119135	skin of body	3
EA10065_1200-03G_RAT230_2_4M45	Microarray Analysis	GeneChip Rat Genome 230 2.0	Affymetrix	study 3 with treatment Gemcitabine (iv) followed by F68/PG/PEG400 (po) on sample EA10065_1200-03G_RAT230_2_4M45	GSM3359226	Gene Expression Omnibus	GSE119135	http://identifiers.org/geo:GSE119135	skin of body	3
EA10065_1200-04B_RAT230_2_4M46	Microarray Analysis	GeneChip Rat Genome 230 2.0	Affymetrix	study 3 with treatment Gemcitabine (iv) followed by F68/PG/PEG400 (po) on sample EA10065_1200-04B_RAT230_2_4M46	GSM3359277	Gene Expression Omnibus	GSE119135	http://identifiers.org/geo:GSE119135	skin of body	3
EA10065_1200-09G_RAT230_2_4M47	Microarray Analysis	GeneChip Rat Genome 230 2.0	Affymetrix	study 3 with treatment Gemcitabine (iv) followed by F68/PG/PEG400 (po) on sample EA10065_1200-09G_RAT230_2_4M47	GSM3359210	Gene Expression Omnibus	GSE119135	http://identifiers.org/geo:GSE119135	skin of body	3
EA10065_1200-10B_RAT230_2_4M48	Microarray Analysis	GeneChip Rat Genome 230 2.0	Affymetrix	study 3 with treatment Gemcitabine (iv) followed by F68/PG/PEG400 (po) on sample EA10065_1200-10B_RAT230_2_4M48	GSM3359145	Gene Expression Omnibus	GSE119135	http://identifiers.org/geo:GSE119135	skin of body	3
EA10065_1198-04A_RAT230_2_5M49	Microarray Analysis	GeneChip Rat Genome 230 2.0	Affymetrix	study 3 with treatment Gemcitabine (iv) followed by Erlotinib (po) on sample EA10065_1198-04A_RAT230_2_5M49	GSM3359263	Gene Expression Omnibus	GSE119135	http://identifiers.org/geo:GSE119135	skin of body	3
EA10065_1198-04D_RAT230_2_5M50	Microarray Analysis	GeneChip Rat Genome 230 2.0	Affymetrix	study 3 with treatment Gemcitabine (iv) followed by Erlotinib (po) on sample EA10065_1198-04D_RAT230_2_5M50	GSM3359240	Gene Expression Omnibus	GSE119135	http://identifiers.org/geo:GSE119135	skin of body	3
EA10065_1198-10A_RAT230_2_5M51	Microarray Analysis	GeneChip Rat Genome 230 2.0	Affymetrix	study 3 with treatment Gemcitabine (iv) followed by Erlotinib (po) on sample EA10065_1198-10A_RAT230_2_5M51	GSM3359154	Gene Expression Omnibus	GSE119135	http://identifiers.org/geo:GSE119135	skin of body	3
EA10065_1198-10D_RAT230_2_5M52	Microarray Analysis	GeneChip Rat Genome 230 2.0	Affymetrix	study 3 with treatment Gemcitabine (iv) followed by Erlotinib (po) on sample EA10065_1198-10D_RAT230_2_5M52	GSM3359217	Gene Expression Omnibus	GSE119135	http://identifiers.org/geo:GSE119135	skin of body	3
EA10065_1199-04C_RAT230_2_5M53	Microarray Analysis	GeneChip Rat Genome 230 2.0	Affymetrix	study 3 with treatment Gemcitabine (iv) followed by Erlotinib (po) on sample EA10065_1199-04C_RAT230_2_5M53	GSM3359267	Gene Expression Omnibus	GSE119135	http://identifiers.org/geo:GSE119135	skin of body	3
EA10065_1199-04F_RAT230_2_5M54	Microarray Analysis	GeneChip Rat Genome 230 2.0	Affymetrix	study 3 with treatment Gemcitabine (iv) followed by Erlotinib (po) on sample EA10065_1199-04F_RAT230_2_5M54	GSM3359218	Gene Expression Omnibus	GSE119135	http://identifiers.org/geo:GSE119135	skin of body	3
EA10065_1199-10C_RAT230_2_5M55	Microarray Analysis	GeneChip Rat Genome 230 2.0	Affymetrix	study 3 with treatment Gemcitabine (iv) followed by Erlotinib (po) on sample EA10065_1199-10C_RAT230_2_5M55	GSM3359194	Gene Expression Omnibus	GSE119135	http://identifiers.org/geo:GSE119135	skin of body	3
EA10065_1199-10F_RAT230_2_5M56	Microarray Analysis	GeneChip Rat Genome 230 2.0	Affymetrix	study 3 with treatment Gemcitabine (iv) followed by Erlotinib (po) on sample EA10065_1199-10F_RAT230_2_5M56	GSM3359249	Gene Expression Omnibus	GSE119135	http://identifiers.org/geo:GSE119135	skin of body	3
EA10065_1200-04E_RAT230_2_5M57	Microarray Analysis	GeneChip Rat Genome 230 2.0	Affymetrix	study 3 with treatment Gemcitabine (iv) followed by Erlotinib (po) on sample EA10065_1200-04E_RAT230_2_5M57	GSM3359173	Gene Expression Omnibus	GSE119135	http://identifiers.org/geo:GSE119135	skin of body	3
EA10065_1200-04H_RAT230_2_5M58	Microarray Analysis	GeneChip Rat Genome 230 2.0	Affymetrix	study 3 with treatment Gemcitabine (iv) followed by Erlotinib (po) on sample EA10065_1200-04H_RAT230_2_5M58	GSM3359232	Gene Expression Omnibus	GSE119135	http://identifiers.org/geo:GSE119135	skin of body	3
EA10065_1200-10E_RAT230_2_5M59	Microarray Analysis	GeneChip Rat Genome 230 2.0	Affymetrix	study 3 with treatment Gemcitabine (iv) followed by Erlotinib (po) on sample EA10065_1200-10E_RAT230_2_5M59	GSM3359391	Gene Expression Omnibus	GSE119135	http://identifiers.org/geo:GSE119135	skin of body	3
EA10065_1200-10H_RAT230_2_5M60	Microarray Analysis	GeneChip Rat Genome 230 2.0	Affymetrix	study 3 with treatment Gemcitabine (iv) followed by Erlotinib (po) on sample EA10065_1200-10H_RAT230_2_5M60	GSM3359176	Gene Expression Omnibus	GSE119135	http://identifiers.org/geo:GSE119135	skin of body	3
EA10065_1198-04G_RAT230_2_6M61	Microarray Analysis	GeneChip Rat Genome 230 2.0	Affymetrix	study 3 with treatment Gemcitabine (iv) followed by Sorafenib (po) on sample EA10065_1198-04G_RAT230_2_6M61	GSM3359134	Gene Expression Omnibus	GSE119135	http://identifiers.org/geo:GSE119135	skin of body	3
EA10065_1198-05B_RAT230_2_6M62	Microarray Analysis	GeneChip Rat Genome 230 2.0	Affymetrix	study 3 with treatment Gemcitabine (iv) followed by Sorafenib (po) on sample EA10065_1198-05B_RAT230_2_6M62	GSM3359198	Gene Expression Omnibus	GSE119135	http://identifiers.org/geo:GSE119135	skin of body	3
EA10065_1198-10G_RAT230_2_6M63	Microarray Analysis	GeneChip Rat Genome 230 2.0	Affymetrix	study 3 with treatment Gemcitabine (iv) followed by Sorafenib (po) on sample EA10065_1198-10G_RAT230_2_6M63	GSM3359402	Gene Expression Omnibus	GSE119135	http://identifiers.org/geo:GSE119135	skin of body	3
EA10065_1198-11B_RAT230_2_6M64	Microarray Analysis	GeneChip Rat Genome 230 2.0	Affymetrix	study 3 with treatment Gemcitabine (iv) followed by Sorafenib (po) on sample EA10065_1198-11B_RAT230_2_6M64	GSM3359162	Gene Expression Omnibus	GSE119135	http://identifiers.org/geo:GSE119135	skin of body	3
EA10065_1199-05A_RAT230_2_6M65	Microarray Analysis	GeneChip Rat Genome 230 2.0	Affymetrix	study 3 with treatment Gemcitabine (iv) followed by Sorafenib (po) on sample EA10065_1199-05A_RAT230_2_6M65	GSM3359390	Gene Expression Omnibus	GSE119135	http://identifiers.org/geo:GSE119135	skin of body	3
EA10065_1199-05D_RAT230_2_6M66	Microarray Analysis	GeneChip Rat Genome 230 2.0	Affymetrix	study 3 with treatment Gemcitabine (iv) followed by Sorafenib (po) on sample EA10065_1199-05D_RAT230_2_6M66	GSM3359338	Gene Expression Omnibus	GSE119135	http://identifiers.org/geo:GSE119135	skin of body	3
EA10065_1199-11A_RAT230_2_6M67	Microarray Analysis	GeneChip Rat Genome 230 2.0	Affymetrix	study 3 with treatment Gemcitabine (iv) followed by Sorafenib (po) on sample EA10065_1199-11A_RAT230_2_6M67	GSM3359132	Gene Expression Omnibus	GSE119135	http://identifiers.org/geo:GSE119135	skin of body	3
EA10065_1199-11D_RAT230_2_6M68	Microarray Analysis	GeneChip Rat Genome 230 2.0	Affymetrix	study 3 with treatment Gemcitabine (iv) followed by Sorafenib (po) on sample EA10065_1199-11D_RAT230_2_6M68	GSM3359202	Gene Expression Omnibus	GSE119135	http://identifiers.org/geo:GSE119135	skin of body	3
EA10065_1200-05C_RAT230_2_6M69	Microarray Analysis	GeneChip Rat Genome 230 2.0	Affymetrix	study 3 with treatment Gemcitabine (iv) followed by Sorafenib (po) on sample EA10065_1200-05C_RAT230_2_6M69	GSM3359116	Gene Expression Omnibus	GSE119135	http://identifiers.org/geo:GSE119135	skin of body	3
EA10065_1200-05F_RAT230_2_6M70	Microarray Analysis	GeneChip Rat Genome 230 2.0	Affymetrix	study 3 with treatment Gemcitabine (iv) followed by Sorafenib (po) on sample EA10065_1200-05F_RAT230_2_6M70	GSM3359389	Gene Expression Omnibus	GSE119135	http://identifiers.org/geo:GSE119135	skin of body	3
EA10065_1200-11C_RAT230_2_6M71	Microarray Analysis	GeneChip Rat Genome 230 2.0	Affymetrix	study 3 with treatment Gemcitabine (iv) followed by Sorafenib (po) on sample EA10065_1200-11C_RAT230_2_6M71	GSM3359350	Gene Expression Omnibus	GSE119135	http://identifiers.org/geo:GSE119135	skin of body	3
EA10065_1200-11F_RAT230_2_6M72	Microarray Analysis	GeneChip Rat Genome 230 2.0	Affymetrix	study 3 with treatment Gemcitabine (iv) followed by Sorafenib (po) on sample EA10065_1200-11F_RAT230_2_6M72	GSM3359297	Gene Expression Omnibus	GSE119135	http://identifiers.org/geo:GSE119135	skin of body	3
EA10065_1198-05E_RAT230_2_7M73	Microarray Analysis	GeneChip Rat Genome 230 2.0	Affymetrix	study 3 with treatment 0.9 percent saline (iv) followed by Erlotinib (po) on sample EA10065_1198-05E_RAT230_2_7M73	GSM3359376	Gene Expression Omnibus	GSE119135	http://identifiers.org/geo:GSE119135	skin of body	3
EA10065_1198-05H_RAT230_2_7M74	Microarray Analysis	GeneChip Rat Genome 230 2.0	Affymetrix	study 3 with treatment 0.9 percent saline (iv) followed by Erlotinib (po) on sample EA10065_1198-05H_RAT230_2_7M74	GSM3359141	Gene Expression Omnibus	GSE119135	http://identifiers.org/geo:GSE119135	skin of body	3
EA10065_1198-11E_RAT230_2_7M76	Microarray Analysis	GeneChip Rat Genome 230 2.0	Affymetrix	study 3 with treatment 0.9 percent saline (iv) followed by Erlotinib (po) on sample EA10065_1198-11E_RAT230_2_7M76	GSM3359144	Gene Expression Omnibus	GSE119135	http://identifiers.org/geo:GSE119135	skin of body	3
EA10065_1199-05G_RAT230_2_7M77	Microarray Analysis	GeneChip Rat Genome 230 2.0	Affymetrix	study 3 with treatment 0.9 percent saline (iv) followed by Erlotinib (po) on sample EA10065_1199-05G_RAT230_2_7M77	GSM3359289	Gene Expression Omnibus	GSE119135	http://identifiers.org/geo:GSE119135	skin of body	3
EA10065_1199-06B_RAT230_2_7M78	Microarray Analysis	GeneChip Rat Genome 230 2.0	Affymetrix	study 3 with treatment 0.9 percent saline (iv) followed by Erlotinib (po) on sample EA10065_1199-06B_RAT230_2_7M78	GSM3359166	Gene Expression Omnibus	GSE119135	http://identifiers.org/geo:GSE119135	skin of body	3
EA10065_1199-11G_RAT230_2_7M79	Microarray Analysis	GeneChip Rat Genome 230 2.0	Affymetrix	study 3 with treatment 0.9 percent saline (iv) followed by Erlotinib (po) on sample EA10065_1199-11G_RAT230_2_7M79	GSM3359383	Gene Expression Omnibus	GSE119135	http://identifiers.org/geo:GSE119135	skin of body	3
EA10065_1199-12B_RAT230_2_7M80	Microarray Analysis	GeneChip Rat Genome 230 2.0	Affymetrix	study 3 with treatment 0.9 percent saline (iv) followed by Erlotinib (po) on sample EA10065_1199-12B_RAT230_2_7M80	GSM3359354	Gene Expression Omnibus	GSE119135	http://identifiers.org/geo:GSE119135	skin of body	3
EA10065_1200-06A_RAT230_2_7M81	Microarray Analysis	GeneChip Rat Genome 230 2.0	Affymetrix	study 3 with treatment 0.9 percent saline (iv) followed by Erlotinib (po) on sample EA10065_1200-06A_RAT230_2_7M81	GSM3359282	Gene Expression Omnibus	GSE119135	http://identifiers.org/geo:GSE119135	skin of body	3
EA10065_1200-06D_RAT230_2_7M82	Microarray Analysis	GeneChip Rat Genome 230 2.0	Affymetrix	study 3 with treatment 0.9 percent saline (iv) followed by Erlotinib (po) on sample EA10065_1200-06D_RAT230_2_7M82	GSM3359336	Gene Expression Omnibus	GSE119135	http://identifiers.org/geo:GSE119135	skin of body	3
EA10065_1200-12A_RAT230_2_7M83	Microarray Analysis	GeneChip Rat Genome 230 2.0	Affymetrix	study 3 with treatment 0.9 percent saline (iv) followed by Erlotinib (po) on sample EA10065_1200-12A_RAT230_2_7M83	GSM3359181	Gene Expression Omnibus	GSE119135	http://identifiers.org/geo:GSE119135	skin of body	3
EA10065_1200-12D_RAT230_2_7M84	Microarray Analysis	GeneChip Rat Genome 230 2.0	Affymetrix	study 3 with treatment 0.9 percent saline (iv) followed by Erlotinib (po) on sample EA10065_1200-12D_RAT230_2_7M84	GSM3359123	Gene Expression Omnibus	GSE119135	http://identifiers.org/geo:GSE119135	skin of body	3
EA10065_1198-11H_RAT230_2_7M97	Microarray Analysis	GeneChip Rat Genome 230 2.0	Affymetrix	study 3 with treatment 0.9 percent saline (iv) followed by Erlotinib (po) on sample EA10065_1198-11H_RAT230_2_7M97	GSM3359245	Gene Expression Omnibus	GSE119135	http://identifiers.org/geo:GSE119135	skin of body	3
EA10065_1198-06C_RAT230_2_8M85	Microarray Analysis	GeneChip Rat Genome 230 2.0	Affymetrix	study 3 with treatment 0.9 percent saline followed by Sorafenib (po) on sample EA10065_1198-06C_RAT230_2_8M85	GSM3359326	Gene Expression Omnibus	GSE119135	http://identifiers.org/geo:GSE119135	skin of body	3
EA10065_1198-06F_RAT230_2_8M86	Microarray Analysis	GeneChip Rat Genome 230 2.0	Affymetrix	study 3 with treatment 0.9 percent saline followed by Sorafenib (po) on sample EA10065_1198-06F_RAT230_2_8M86	GSM3359386	Gene Expression Omnibus	GSE119135	http://identifiers.org/geo:GSE119135	skin of body	3
EA10065_1198-12C_RAT230_2_8M87	Microarray Analysis	GeneChip Rat Genome 230 2.0	Affymetrix	study 3 with treatment 0.9 percent saline followed by Sorafenib (po) on sample EA10065_1198-12C_RAT230_2_8M87	GSM3359305	Gene Expression Omnibus	GSE119135	http://identifiers.org/geo:GSE119135	skin of body	3
EA10065_1198-12F_RAT230_2_8M88	Microarray Analysis	GeneChip Rat Genome 230 2.0	Affymetrix	study 3 with treatment 0.9 percent saline followed by Sorafenib (po) on sample EA10065_1198-12F_RAT230_2_8M88	GSM3359360	Gene Expression Omnibus	GSE119135	http://identifiers.org/geo:GSE119135	skin of body	3
EA10065_1199-06E_RAT230_2_8M89	Microarray Analysis	GeneChip Rat Genome 230 2.0	Affymetrix	study 3 with treatment 0.9 percent saline followed by Sorafenib (po) on sample EA10065_1199-06E_RAT230_2_8M89	GSM3359115	Gene Expression Omnibus	GSE119135	http://identifiers.org/geo:GSE119135	skin of body	3
EA10065_1199-06H_RAT230_2_8M90	Microarray Analysis	GeneChip Rat Genome 230 2.0	Affymetrix	study 3 with treatment 0.9 percent saline followed by Sorafenib (po) on sample EA10065_1199-06H_RAT230_2_8M90	GSM3359204	Gene Expression Omnibus	GSE119135	http://identifiers.org/geo:GSE119135	skin of body	3
EA10065_1199-12E_RAT230_2_8M91	Microarray Analysis	GeneChip Rat Genome 230 2.0	Affymetrix	study 3 with treatment 0.9 percent saline followed by Sorafenib (po) on sample EA10065_1199-12E_RAT230_2_8M91	GSM3359253	Gene Expression Omnibus	GSE119135	http://identifiers.org/geo:GSE119135	skin of body	3
EA10065_1200-01B_RAT230_2_8M92	Microarray Analysis	GeneChip Rat Genome 230 2.0	Affymetrix	study 3 with treatment 0.9 percent saline followed by Sorafenib (po) on sample EA10065_1200-01B_RAT230_2_8M92	GSM3359379	Gene Expression Omnibus	GSE119135	http://identifiers.org/geo:GSE119135	skin of body	3
EA10065_1200-06G_RAT230_2_8M93	Microarray Analysis	GeneChip Rat Genome 230 2.0	Affymetrix	study 3 with treatment 0.9 percent saline followed by Sorafenib (po) on sample EA10065_1200-06G_RAT230_2_8M93	GSM3359237	Gene Expression Omnibus	GSE119135	http://identifiers.org/geo:GSE119135	skin of body	3
EA10065_1200-07B_RAT230_2_8M94	Microarray Analysis	GeneChip Rat Genome 230 2.0	Affymetrix	study 3 with treatment 0.9 percent saline followed by Sorafenib (po) on sample EA10065_1200-07B_RAT230_2_8M94	GSM3359286	Gene Expression Omnibus	GSE119135	http://identifiers.org/geo:GSE119135	skin of body	3
EA10065_1201-01A_RAT230_2_8M95	Microarray Analysis	GeneChip Rat Genome 230 2.0	Affymetrix	study 3 with treatment 0.9 percent saline followed by Sorafenib (po) on sample EA10065_1201-01A_RAT230_2_8M95	GSM3359367	Gene Expression Omnibus	GSE119135	http://identifiers.org/geo:GSE119135	skin of body	3
EA10065_1201-01D_RAT230_2_8M96	Microarray Analysis	GeneChip Rat Genome 230 2.0	Affymetrix	study 3 with treatment 0.9 percent saline followed by Sorafenib (po) on sample EA10065_1201-01D_RAT230_2_8M96	GSM3359318	Gene Expression Omnibus	GSE119135	http://identifiers.org/geo:GSE119135	skin of body	3
